# Supplementary material for: 4-Amino-5-(4-bromo­benzo­yl)-3-(benzo[d]thia­zol-2-yl)-2-[(2′,3′,4′,6′-tetra-O-acetyl-β-d-galacto­pyran­osyl­)sulfanyl]­thio­phene
Source: IUCrdata. 2022 Apr 28;7(Pt 4):x220412. doi: 10.1107/S2414314622004126 (PMC9462023; doi:10.1107/S2414314622004126)
Supplement: Supplementary file 1 [file x-07-x220412-sup1.cif]

##############################################################################
#                                                                            #
# This CIF contains the data for a data article accepted for                 #
# publication in IUCrData. It conforms to the requirements of                #
# Notes for Authors for IUCrData, and has been                               #
# peer reviewed under the auspices of IUCrData.                              #
#                                                                            #
# Full details of the Crystallographic Information File format               #
# are given in the paper "The Crystallographic Information File (CIF):       #
# a New Standard Archive File for Crystallography" by S. R. Hall, F. H.      #
# Allen and I. D. Brown [Acta Cryst. (1991), A47, 655-685].                  #
#                                                                            #
# The current version of the core CIF dictionary is obtainable from          #
# ftp://ftp.iucr.org/pub/cif_core.dic.                                       #
#                                                                            #
# Software is freely available for graphical display of the structure(s)     #
# in this CIF. For information consult the CIF software page                 #
# http://www.iucr.org/resources/cif/software.                                #
#                                                                            #
# This file may be used for bona fide research purposes within the           #
# scientific community so long as proper attribution is given to the data    # 
# article from which it was obtained.                                        #
#                                                                            #
##############################################################################
data_I
_audit_creation_method
;
Olex2 1.5
(compiled 2021.11.18 svn.ra9532c28 for OlexSys, GUI svn.r6427)
;
_chemical_name_systematic
;\
4-Amino-5-(4-bromobenzoyl)-3-(benzo[<i>d</i>]thiazol-2-yl)-2-[(2',3',4',6'-\
tetra-<i>O</i>-acetyl-\b-<i>D</i>-galactopyranosyl)sulfanyl]thiophene
;
_chemical_name_common     ?
_chemical_formula_moiety     'C32 H29 Br N2 O10 S3'
_chemical_formula_sum     'C32 H29 Br N2 O10 S3'
_chemical_formula_iupac     'C32 H29 Br N2 O10 S3'
_chemical_formula_weight     777.66
_chemical_melting_point     ?
_chemical_absolute_configuration     ad
_space_group_crystal_system     monoclinic
_space_group_name_H-M_alt     'P 1 21 1'
_space_group_name_Hall     'P 2yb'
loop_
    _space_group_symop_operation_xyz
    'x, y, z'
    '-x, y+1/2, -z'
_cell_length_a     16.99261(18)
_cell_length_b     6.02635(7)
_cell_length_c     17.4076(2)
_cell_angle_alpha     90
_cell_angle_beta     107.8307(12)
_cell_angle_gamma     90
_cell_volume     1696.97(3)
_cell_formula_units_Z     2
_cell_measurement_reflns_used     91570
_cell_measurement_theta_min     2.6690
_cell_measurement_theta_max     77.4470
_cell_measurement_temperature     100.00(10)
_exptl_crystal_description     lath
_exptl_crystal_colour     'pale yellow'
_exptl_crystal_size_max     0.15
_exptl_crystal_size_mid     0.06
_exptl_crystal_size_min     0.02
_exptl_crystal_density_diffrn     1.522
_exptl_crystal_density_meas     ?
_exptl_crystal_density_method     ?
_exptl_crystal_F_000     796
_exptl_absorpt_coefficient_mu     3.888
_exptl_absorpt_correction_type     multi-scan
_exptl_absorpt_process_details
;
(CrysAlisPro; Rigaku OD, 2021)
;
_exptl_absorpt_correction_T_min     0.78135
_exptl_absorpt_correction_T_max     1.00000
_diffrn_ambient_temperature     100.00(10)
_diffrn_source     'micro-focus sealed X-ray tube'
_diffrn_radiation_type     'Cu K\a'
_diffrn_radiation_wavelength     1.54184
_diffrn_radiation_monochromator     mirror
_diffrn_measurement_device_type     'XtaLAB Synergy'
_diffrn_measurement_device     'four-circle diffractometer'
_diffrn_measurement_method     '\w scans'
_diffrn_detector     'Hybrid Pixel Array Detector'
_diffrn_detector_area_resol_mean     10.0000
_diffrn_reflns_number     107906
_diffrn_reflns_av_R_equivalents     0.0321
_diffrn_reflns_av_unetI/netI     0.0099
_diffrn_reflns_theta_min     2.666
_diffrn_reflns_theta_max     77.817
_diffrn_reflns_theta_full     67.684
_diffrn_measured_fraction_theta_max     0.995
_diffrn_measured_fraction_theta_full     1.000
_diffrn_reflns_limit_h_min     -21
_diffrn_reflns_limit_h_max     21
_diffrn_reflns_limit_k_min     -7
_diffrn_reflns_limit_k_max     7
_diffrn_reflns_limit_l_min     -22
_diffrn_reflns_limit_l_max     22
_diffrn_radiation_probe     x-ray
_refine_special_details
;
 The hydrogen atoms of the NH~2~ group were refined freely, but
with N---H distances restrained to be approximately equal (SADI). The methyl
groups were refined as idealized rigid groups allowed to rotate but not tip,
with C---H 0.98 \%A and H---C---H 109.5 \%. Other hydrogens were included
using a riding model starting from calculated positions (C---H~aromatic~ 0.95,
C---H~methylene~ 0.99, C---H~methine~ 1.00 \%A). The <i>U</i>(H) values were
fixed at 1.5 or 1.2 times the equivalent <i>U</i>~iso~ value of the parent
carbon atoms for methyl and non-methyl hydrogens respectively.
;
_reflns_number_total     7129
_reflns_number_gt     7052
_reflns_threshold_expression     'I > 2\s(I)'
_refine_ls_structure_factor_coef     Fsqd
_refine_ls_matrix_type     full
_refine_ls_R_factor_all     0.0234
_refine_ls_R_factor_gt     0.0232
_refine_ls_wR_factor_gt     0.0616
_refine_ls_wR_factor_ref     0.0618
_refine_ls_goodness_of_fit_ref     1.039
_refine_ls_restrained_S_all     1.039
_refine_ls_number_reflns     7129
_refine_ls_number_parameters     445
_refine_ls_number_restraints     2
_refine_ls_hydrogen_treatment     mixed
_refine_ls_weighting_scheme     calc
_refine_ls_weighting_details
              'w=1/[\s^2^(Fo^2^)+(0.0397P)^2^+0.6757P] where P=(Fo^2^+2Fc^2^)/3'
_atom_sites_solution_hydrogens     mixed
_atom_sites_solution_primary     dual
_atom_sites_solution_secondary     ?
_refine_ls_shift/su_max     0.003
_refine_ls_shift/su_mean     0.000
_refine_diff_density_max     0.373
_refine_diff_density_min     -0.718
_refine_ls_extinction_method     none
_refine_ls_extinction_coef     .
_refine_ls_abs_structure_details
;
Flack <i>x</i> determined using 3095 quotients
[(<i>I</i>^+^)-(<i>I</i>^-^)]/[(<i>I</i>^+^)+(<i>I</i>^-^)]
(Parsons et al., 2013)
;
_refine_ls_abs_structure_Flack     -0.019(7)
loop_
    _atom_type_symbol
    _atom_type_description
    _atom_type_scat_dispersion_real
    _atom_type_scat_dispersion_imag
    _atom_type_scat_source
    'C' 'C' 0.0181 0.0091
                         'International Tables Vol C Tables 4.2.6.8 and 6.1.1.4'
    'H' 'H' 0.0000 0.0000
                         'International Tables Vol C Tables 4.2.6.8 and 6.1.1.4'
    'Br' 'Br' -0.6763 1.2805
                         'International Tables Vol C Tables 4.2.6.8 and 6.1.1.4'
    'N' 'N' 0.0311 0.0180
                         'International Tables Vol C Tables 4.2.6.8 and 6.1.1.4'
    'O' 'O' 0.0492 0.0322
                         'International Tables Vol C Tables 4.2.6.8 and 6.1.1.4'
    'S' 'S' 0.3331 0.5567
                         'International Tables Vol C Tables 4.2.6.8 and 6.1.1.4'
_computing_data_collection
;
CrysAlisPro (Rigaku OD, 2021)
;
_computing_cell_refinement
;
CrysAlisPro (Rigaku OD, 2021)
;
_computing_data_reduction
;
CrysAlisPro (Rigaku OD, 2021)
;
_computing_structure_solution
;
SHELXT (Sheldrick, 2015a)
;
_computing_structure_refinement
;
<i>SHELXL2018/3</i> (Sheldrick, 2015b)
;
_computing_molecular_graphics
;
XP (Siemens,  1994)
;
_computing_publication_material
;
<i>OLEX2</i> (Dolomanov <i>et al.</i>,  2009)
;
loop_
    _atom_site_type_symbol
    _atom_site_label
    _atom_site_fract_x
    _atom_site_fract_y
    _atom_site_fract_z
    _atom_site_U_iso_or_equiv
    _atom_site_adp_type
    _atom_site_calc_flag
    _atom_site_occupancy
    _atom_site_disorder_assembly
    _atom_site_disorder_group
    Br Br1 1.17709(2) 0.30260(5) 0.13689(2) 0.03408(9) Uani d 1 . .
    S S1 0.81796(3) 0.50666(10) 0.18829(3) 0.01870(11) Uani d 1 . .
    S S2 0.51931(3) 0.50194(10) 0.15908(3) 0.01913(11) Uani d 1 . .
    S S3 0.69078(3) 0.27394(9) 0.24112(3) 0.01767(11) Uani d 1 . .
    O O1 0.76755(10) 0.4911(3) 0.37404(9) 0.0193(3) Uani d 1 . .
    O O2 0.56621(10) 0.2394(3) 0.34351(10) 0.0210(3) Uani d 1 . .
    O O3 0.64615(12) 0.2015(3) 0.51551(11) 0.0263(4) Uani d 1 . .
    O O4 0.80626(10) 0.3125(3) 0.53459(9) 0.0236(3) Uani d 1 . .
    O O5 0.85216(11) 0.8993(3) 0.41271(12) 0.0287(4) Uani d 1 . .
    O O6 0.57638(13) -0.1299(4) 0.33101(15) 0.0391(5) Uani d 1 . .
    O O7 0.55812(15) 0.4238(4) 0.55315(13) 0.0413(5) Uani d 1 . .
    O O8 0.86193(15) 0.5092(5) 0.64867(13) 0.0468(6) Uani d 1 . .
    O O9 0.98997(13) 0.9040(4) 0.46564(14) 0.0394(5) Uani d 1 . .
    O O10 0.85254(11) 1.0388(3) 0.07162(11) 0.0243(4) Uani d 1 . .
    N N1 0.54299(12) 0.8799(3) 0.09717(11) 0.0180(4) Uani d 1 . .
    N N2 0.69030(12) 1.0127(4) 0.07769(12) 0.0196(4) Uani d 1 . .
    H H01 0.6390(17) 1.048(6) 0.0665(18) 0.023(8) Uiso d 1 . .
    H H02 0.726(2) 1.093(6) 0.065(2) 0.039(10) Uiso d 1 . .
    C C2 0.71837(13) 0.4982(4) 0.19001(13) 0.0177(4) Uani d 1 . .
    C C3 0.67073(14) 0.6741(4) 0.14936(13) 0.0167(4) Uani d 1 . .
    C C4 0.71933(13) 0.8253(4) 0.11822(12) 0.0171(4) Uani d 1 . .
    C C5 0.80082(14) 0.7495(4) 0.13255(13) 0.0188(5) Uani d 1 . .
    C C6 0.58211(14) 0.7040(4) 0.13374(13) 0.0166(4) Uani d 1 . .
    C C7 0.45902(14) 0.8671(4) 0.08844(13) 0.0174(4) Uani d 1 . .
    C C8 0.40068(14) 1.0310(4) 0.05402(13) 0.0204(5) Uani d 1 . .
    H H8 0.416201 1.161819 0.031863 0.025 Uiso calc 1 . .
    C C9 0.31929(14) 0.9979(5) 0.05296(14) 0.0220(5) Uani d 1 . .
    H H9 0.278981 1.108347 0.030320 0.026 Uiso calc 1 . .
    C C10 0.29589(13) 0.8040(5) 0.08480(13) 0.0226(5) Uani d 1 . .
    H H10 0.240008 0.785287 0.083586 0.027 Uiso calc 1 . .
    C C11 0.35290(15) 0.6397(4) 0.11791(14) 0.0215(5) Uani d 1 . .
    H H11 0.336876 0.507638 0.138925 0.026 Uiso calc 1 . .
    C C12 0.43461(14) 0.6732(4) 0.11962(13) 0.0186(4) Uani d 1 . .
    C C13 0.86263(14) 0.8523(4) 0.10269(14) 0.0196(5) Uani d 1 . .
    C C21 0.93984(14) 0.7229(4) 0.10924(14) 0.0192(5) Uani d 1 . .
    C C22 0.93411(14) 0.5116(4) 0.07541(14) 0.0214(5) Uani d 1 . .
    H H22 0.881300 0.450400 0.048610 0.026 Uiso calc 1 . .
    C C23 1.00516(15) 0.3892(4) 0.08054(15) 0.0221(5) Uani d 1 . .
    H H23 1.001565 0.247432 0.055855 0.026 Uiso calc 1 . .
    C C24 1.08128(14) 0.4797(5) 0.12261(15) 0.0241(5) Uani d 1 . .
    C C25 1.08860(15) 0.6910(5) 0.15573(16) 0.0248(5) Uani d 1 . .
    H H25 1.141475 0.750716 0.183250 0.030 Uiso calc 1 . .
    C C26 1.01739(14) 0.8141(5) 0.14802(14) 0.0219(5) Uani d 1 . .
    H H26 1.021491 0.960444 0.169162 0.026 Uiso calc 1 . .
    C C31 0.68674(14) 0.4215(4) 0.33099(14) 0.0177(4) Uani d 1 . .
    H H31 0.649650 0.553540 0.315148 0.021 Uiso calc 1 . .
    C C32 0.65357(13) 0.2649(4) 0.38322(13) 0.0189(5) Uani d 1 . .
    H H32 0.682566 0.118429 0.390455 0.023 Uiso calc 1 . .
    C C33 0.66127(15) 0.3731(4) 0.46429(14) 0.0211(5) Uani d 1 . .
    H H33 0.617097 0.488234 0.456146 0.025 Uiso calc 1 . .
    C C34 0.74480(15) 0.4824(4) 0.50439(14) 0.0225(5) Uani d 1 . .
    H H34 0.740969 0.577656 0.550143 0.027 Uiso calc 1 . .
    C C35 0.76617(15) 0.6258(4) 0.44166(14) 0.0221(5) Uani d 1 . .
    H H35 0.722698 0.742486 0.422673 0.026 Uiso calc 1 . .
    C C36 0.84913(16) 0.7367(5) 0.47261(16) 0.0277(5) Uani d 1 . .
    H H36A 0.855276 0.809402 0.525127 0.033 Uiso calc 1 . .
    H H36B 0.894073 0.626681 0.479826 0.033 Uiso calc 1 . .
    C C37 0.53570(15) 0.0359(4) 0.31928(14) 0.0222(5) Uani d 1 . .
    C C38 0.44510(15) 0.0517(5) 0.27487(15) 0.0255(5) Uani d 1 . .
    H H38A 0.417097 0.130629 0.308282 0.038 Uiso calc 1 . .
    H H38B 0.421897 -0.097856 0.263079 0.038 Uiso calc 1 . .
    H H38C 0.437085 0.132674 0.224223 0.038 Uiso calc 1 . .
    C C39 0.59276(16) 0.2497(5) 0.55765(15) 0.0279(6) Uani d 1 . .
    C C40 0.5876(2) 0.0572(6) 0.61001(17) 0.0354(7) Uani d 1 . .
    H H40A 0.578982 -0.079620 0.578079 0.053 Uiso calc 1 . .
    H H40B 0.541162 0.079141 0.631549 0.053 Uiso calc 1 . .
    H H40C 0.639093 0.045837 0.654741 0.053 Uiso calc 1 . .
    C C41 0.86038(18) 0.3428(5) 0.60992(15) 0.0326(6) Uani d 1 . .
    C C42 0.9152(2) 0.1462(6) 0.63644(17) 0.0375(7) Uani d 1 . .
    H H42A 0.883168 0.022697 0.648177 0.056 Uiso calc 1 . .
    H H42B 0.960362 0.183859 0.685145 0.056 Uiso calc 1 . .
    H H42C 0.938204 0.102746 0.593438 0.056 Uiso calc 1 . .
    C C43 0.92782(16) 0.9685(5) 0.41543(17) 0.0283(5) Uani d 1 . .
    C C44 0.92423(18) 1.1323(5) 0.3502(2) 0.0352(6) Uani d 1 . .
    H H44A 0.890426 1.072087 0.298245 0.053 Uiso calc 1 . .
    H H44B 0.980271 1.161330 0.348046 0.053 Uiso calc 1 . .
    H H44C 0.899639 1.270909 0.361338 0.053 Uiso calc 1 . .
loop_
    _atom_site_aniso_label
    _atom_site_aniso_U_11
    _atom_site_aniso_U_22
    _atom_site_aniso_U_33
    _atom_site_aniso_U_12
    _atom_site_aniso_U_13
    _atom_site_aniso_U_23
    Br1 0.01892(12) 0.02848(15) 0.05928(18) 0.00424(11) 0.01851(11) 0.00576(13)
    S1 0.0151(2) 0.0187(3) 0.0240(2) 0.0015(2) 0.00866(19) 0.0033(2)
    S2 0.0149(2) 0.0184(3) 0.0248(2) -0.0013(2) 0.00720(19) 0.0027(2)
    S3 0.0188(2) 0.0162(3) 0.0201(2) 0.0004(2) 0.00916(18) 0.0012(2)
    O1 0.0162(7) 0.0215(9) 0.0208(7) -0.0012(7) 0.0064(6) -0.0001(7)
    O2 0.0178(8) 0.0197(9) 0.0268(8) -0.0013(6) 0.0088(6) -0.0008(6)
    O3 0.0289(9) 0.0290(10) 0.0255(8) -0.0005(8) 0.0151(7) 0.0046(7)
    O4 0.0246(8) 0.0248(9) 0.0191(7) 0.0013(8) 0.0035(6) -0.0013(7)
    O5 0.0223(9) 0.0254(10) 0.0370(10) -0.0040(7) 0.0071(7) 0.0052(8)
    O6 0.0286(10) 0.0248(11) 0.0613(13) 0.0015(8) 0.0100(9) -0.0130(9)
    O7 0.0529(14) 0.0450(14) 0.0372(11) 0.0105(11) 0.0305(10) 0.0039(9)
    O8 0.0534(14) 0.0464(14) 0.0312(10) 0.0093(12) -0.0011(9) -0.0112(10)
    O9 0.0244(10) 0.0413(12) 0.0470(12) -0.0057(9) 0.0030(9) 0.0085(10)
    O10 0.0228(8) 0.0182(9) 0.0351(9) -0.0009(7) 0.0136(7) 0.0034(7)
    N1 0.0163(9) 0.0204(10) 0.0189(8) 0.0004(7) 0.0079(7) -0.0008(7)
    N2 0.0170(9) 0.0187(10) 0.0245(9) 0.0019(8) 0.0088(7) 0.0051(8)
    C2 0.0165(10) 0.0193(11) 0.0194(9) -0.0007(9) 0.0086(8) -0.0017(9)
    C3 0.0164(10) 0.0167(11) 0.0181(10) -0.0011(8) 0.0071(8) -0.0014(8)
    C4 0.0177(10) 0.0183(11) 0.0166(9) -0.0018(9) 0.0071(8) -0.0014(9)
    C5 0.0172(10) 0.0188(12) 0.0209(10) 0.0000(8) 0.0068(8) -0.0005(8)
    C6 0.0179(11) 0.0180(11) 0.0157(9) -0.0009(8) 0.0079(8) -0.0008(8)
    C7 0.0157(10) 0.0207(12) 0.0167(9) -0.0014(8) 0.0061(8) -0.0022(8)
    C8 0.0187(11) 0.0239(13) 0.0195(10) 0.0021(9) 0.0071(8) 0.0024(9)
    C9 0.0180(11) 0.0281(13) 0.0201(10) 0.0054(10) 0.0063(8) 0.0005(10)
    C10 0.0158(9) 0.0303(13) 0.0226(10) -0.0015(11) 0.0073(8) -0.0014(11)
    C11 0.0173(11) 0.0246(13) 0.0240(11) -0.0039(9) 0.0083(9) 0.0001(9)
    C12 0.0160(11) 0.0207(12) 0.0191(10) -0.0002(9) 0.0053(8) -0.0010(9)
    C13 0.0187(10) 0.0193(12) 0.0219(10) -0.0029(8) 0.0076(8) -0.0023(8)
    C21 0.0190(11) 0.0195(11) 0.0227(10) -0.0026(9) 0.0116(9) 0.0016(9)
    C22 0.0182(11) 0.0215(12) 0.0267(11) -0.0021(10) 0.0099(9) 0.0004(10)
    C23 0.0211(11) 0.0192(11) 0.0299(12) -0.0015(9) 0.0136(9) 0.0003(9)
    C24 0.0159(11) 0.0260(13) 0.0346(12) 0.0032(10) 0.0138(9) 0.0053(11)
    C25 0.0172(11) 0.0260(13) 0.0326(13) -0.0031(10) 0.0097(9) -0.0001(10)
    C26 0.0210(10) 0.0201(12) 0.0266(10) -0.0026(10) 0.0102(9) 0.0007(10)
    C31 0.0165(10) 0.0179(11) 0.0200(10) -0.0003(9) 0.0077(8) 0.0010(8)
    C32 0.0162(10) 0.0197(13) 0.0223(10) -0.0010(9) 0.0079(8) 0.0010(9)
    C33 0.0224(11) 0.0221(12) 0.0215(10) -0.0003(9) 0.0104(9) 0.0028(9)
    C34 0.0242(12) 0.0227(12) 0.0210(10) 0.0008(10) 0.0075(9) -0.0019(10)
    C35 0.0222(12) 0.0207(12) 0.0228(11) -0.0014(9) 0.0061(9) -0.0022(9)
    C36 0.0234(12) 0.0269(14) 0.0296(12) -0.0057(10) 0.0035(10) 0.0014(10)
    C37 0.0235(12) 0.0234(13) 0.0235(11) -0.0033(10) 0.0128(9) -0.0038(10)
    C38 0.0216(11) 0.0326(15) 0.0242(11) -0.0063(10) 0.0096(9) -0.0028(10)
    C39 0.0280(12) 0.0387(17) 0.0202(11) -0.0052(11) 0.0122(9) -0.0025(10)
    C40 0.0403(16) 0.0407(18) 0.0300(13) -0.0078(13) 0.0180(12) 0.0024(12)
    C41 0.0381(14) 0.0354(17) 0.0215(11) 0.0039(12) 0.0050(10) -0.0017(11)
    C42 0.0414(16) 0.0391(17) 0.0253(13) 0.0087(13) 0.0002(12) -0.0012(12)
    C43 0.0227(12) 0.0249(13) 0.0361(13) -0.0042(10) 0.0072(10) -0.0019(11)
    C44 0.0258(13) 0.0321(16) 0.0474(16) -0.0016(12) 0.0109(12) 0.0085(13)
_geom_special_details
;
 All esds (except the esd in the dihedral angle between two l.s. planes)
 are estimated using the full covariance matrix.  The cell esds are taken
 into account individually in the estimation of esds in distances, angles
 and torsion angles; correlations between esds in cell parameters are only
 used when they are defined by crystal symmetry.  An approximate (isotropic)
 treatment of cell esds is used for estimating esds involving l.s. planes.
 Short contacts:
    3.1416 (0.0008)  S2 - S3
    3.2493 (0.0021)  N2 - S3_$2
 Operator $2 : x,1+y,z
 ==============================================================================
 Least-squares planes (x,y,z in crystal coordinates) and deviations from them
 (* indicates atom used to define plane)
 - 1.7949 (0.0074) x + 2.7373 (0.0043) y + 15.2223 (0.0070) z = 2.9267 (0.0054)
 *  0.0402 (0.0013)  C2
 * -0.0135 (0.0017)  N1
 * -0.0086 (0.0019)  C6
 * -0.0308 (0.0020)  C7
 * -0.0016 (0.0018)  C8
 *  0.0379 (0.0020)  C9
 *  0.0338 (0.0019)  C10
 * -0.0142 (0.0018)  C11
 * -0.0432 (0.0020)  C12
 Rms deviation of fitted atoms =   0.0288
 - 0.0073 (0.0162) x + 3.1508 (0.0048) y + 14.1284 (0.0110) z = 4.2446 (0.0123)
 Angle to previous plane (with approximate esd) =  7.434 ( 0.118 )
 *  0.0061 (0.0010)  S1
 *  0.0046 (0.0013)  C2
 * -0.0152 (0.0014)  C3
 *  0.0207 (0.0014)  C4
 * -0.0162 (0.0013)  C5
    0.0201 (0.0033)  S3
    0.0387 (0.0033)  N2
   -0.1146 (0.0038)  C13
    0.0343 (0.0044)  O10
 Rms deviation of fitted atoms =   0.0140
  5.5692 (0.0163) x + 2.3719 (0.0054) y - 15.9799 (0.0068) z = 5.2155 (0.0164)
 Angle to previous plane (with approximate esd) = 58.230 ( 0.061 )
 * -0.0124 (0.0016)  C21
 * -0.0049 (0.0017)  C22
 *  0.0186 (0.0017)  C23
 * -0.0152 (0.0018)  C24
 * -0.0023 (0.0018)  C25
 *  0.0162 (0.0017)  C26
   -0.0309 (0.0037)  C13
    0.8520 (0.0040)  O10
   -0.1298 (0.0035)  Br1
 Rms deviation of fitted atoms =   0.0130
;
loop_
    _geom_bond_atom_site_label_1
    _geom_bond_atom_site_label_2
    _geom_bond_site_symmetry_2
    _geom_bond_distance
    _geom_bond_publ_flag
    Br1 C24 . 1.898(2) ?
    S1 C2 . 1.703(2) y
    S1 C5 . 1.731(2) y
    S2 C6 . 1.762(2) y
    S2 C12 . 1.733(2) y
    S3 C2 . 1.759(2) y
    S3 C31 . 1.819(2) y
    O1 C31 . 1.412(3) ?
    O1 C35 . 1.436(3) ?
    O2 C32 . 1.441(3) ?
    O2 C37 . 1.348(3) ?
    O3 C33 . 1.439(3) ?
    O3 C39 . 1.361(3) ?
    O4 C34 . 1.442(3) ?
    O4 C41 . 1.364(3) ?
    O5 C36 . 1.443(3) ?
    O5 C43 . 1.338(3) ?
    O6 C37 . 1.196(3) ?
    O7 C39 . 1.194(4) ?
    O8 C41 . 1.205(4) ?
    O9 C43 . 1.210(3) ?
    O10 C13 . 1.237(3) ?
    N1 C6 . 1.308(3) ?
    N1 C7 . 1.390(3) ?
    N2 C4 . 1.343(3) ?
    C2 C3 . 1.389(3) ?
    C3 C4 . 1.442(3) ?
    C3 C6 . 1.457(3) ?
    C4 C5 . 1.406(3) ?
    C5 C13 . 1.446(3) ?
    C7 C8 . 1.398(3) ?
    C7 C12 . 1.404(3) ?
    C8 C9 . 1.392(3) ?
    C9 C10 . 1.402(4) ?
    C10 C11 . 1.382(4) ?
    C11 C12 . 1.394(3) ?
    C13 C21 . 1.500(3) ?
    C21 C22 . 1.394(4) ?
    C21 C26 . 1.396(3) ?
    C22 C23 . 1.394(3) ?
    C23 C24 . 1.388(3) ?
    C24 C25 . 1.388(4) ?
    C25 C26 . 1.390(4) ?
    C31 C32 . 1.532(3) ?
    C32 C33 . 1.523(3) ?
    C33 C34 . 1.526(3) ?
    C34 C35 . 1.521(3) ?
    C35 C36 . 1.503(3) ?
    C37 C38 . 1.499(3) ?
    C39 C40 . 1.494(4) ?
    C41 C42 . 1.490(4) ?
    C43 C44 . 1.492(4) ?
    N2 H01 . 0.86(3) ?
    N2 H02 . 0.86(3) ?
    C8 H8 . 0.9500 ?
    C9 H9 . 0.9500 ?
    C10 H10 . 0.9500 ?
    C11 H11 . 0.9500 ?
    C22 H22 . 0.9500 ?
    C23 H23 . 0.9500 ?
    C25 H25 . 0.9500 ?
    C26 H26 . 0.9500 ?
    C31 H31 . 1.0000 ?
    C32 H32 . 1.0000 ?
    C33 H33 . 1.0000 ?
    C34 H34 . 1.0000 ?
    C35 H35 . 1.0000 ?
    C36 H36A . 0.9900 ?
    C36 H36B . 0.9900 ?
    C38 H38A . 0.9800 ?
    C38 H38B . 0.9800 ?
    C38 H38C . 0.9800 ?
    C40 H40A . 0.9800 ?
    C40 H40B . 0.9800 ?
    C40 H40C . 0.9800 ?
    C42 H42A . 0.9800 ?
    C42 H42B . 0.9800 ?
    C42 H42C . 0.9800 ?
    C44 H44A . 0.9800 ?
    C44 H44B . 0.9800 ?
    C44 H44C . 0.9800 ?
loop_
    _geom_angle_atom_site_label_1
    _geom_angle_atom_site_label_2
    _geom_angle_atom_site_label_3
    _geom_angle_site_symmetry_1
    _geom_angle_site_symmetry_3
    _geom_angle
    _geom_angle_publ_flag
    C2 S1 C5 . . 92.15(12) y
    C12 S2 C6 . . 88.99(12) y
    C2 S3 C31 . . 98.36(11) y
    C31 O1 C35 . . 110.22(17) ?
    C37 O2 C32 . . 119.22(19) ?
    C39 O3 C33 . . 117.1(2) ?
    C41 O4 C34 . . 117.1(2) ?
    C43 O5 C36 . . 115.6(2) ?
    C6 N1 C7 . . 111.1(2) y
    S1 C2 S3 . . 116.88(14) ?
    C3 C2 S1 . . 113.32(18) ?
    C3 C2 S3 . . 129.80(17) ?
    C2 C3 C4 . . 111.2(2) ?
    C2 C3 C6 . . 126.7(2) ?
    C4 C3 C6 . . 122.0(2) ?
    N2 C4 C3 . . 124.6(2) ?
    N2 C4 C5 . . 123.3(2) ?
    C5 C4 C3 . . 112.0(2) ?
    C4 C5 S1 . . 111.20(17) ?
    C4 C5 C13 . . 125.6(2) ?
    C13 C5 S1 . . 123.20(18) ?
    N1 C6 S2 . . 115.18(17) y
    N1 C6 C3 . . 122.2(2) ?
    C3 C6 S2 . . 122.57(18) ?
    N1 C7 C8 . . 125.2(2) ?
    N1 C7 C12 . . 114.8(2) y
    C8 C7 C12 . . 120.0(2) ?
    C9 C8 C7 . . 118.4(2) ?
    C8 C9 C10 . . 121.0(2) ?
    C11 C10 C9 . . 121.0(2) ?
    C10 C11 C12 . . 118.2(2) ?
    C7 C12 S2 . . 109.94(17) y
    C11 C12 S2 . . 128.6(2) ?
    C11 C12 C7 . . 121.5(2) ?
    O10 C13 C5 . . 121.9(2) ?
    O10 C13 C21 . . 120.4(2) ?
    C5 C13 C21 . . 117.7(2) ?
    C22 C21 C13 . . 119.8(2) ?
    C22 C21 C26 . . 119.8(2) ?
    C26 C21 C13 . . 120.4(2) ?
    C21 C22 C23 . . 120.6(2) ?
    C24 C23 C22 . . 118.4(2) ?
    C23 C24 Br1 . . 118.1(2) ?
    C23 C24 C25 . . 122.0(2) ?
    C25 C24 Br1 . . 119.82(19) ?
    C24 C25 C26 . . 119.0(2) ?
    C25 C26 C21 . . 120.1(2) ?
    O1 C31 S3 . . 108.36(15) ?
    O1 C31 C32 . . 110.05(18) ?
    C32 C31 S3 . . 109.08(16) ?
    O2 C32 C31 . . 107.04(18) ?
    O2 C32 C33 . . 105.88(18) ?
    C33 C32 C31 . . 110.08(19) ?
    O3 C33 C32 . . 106.6(2) ?
    O3 C33 C34 . . 110.14(19) ?
    C32 C33 C34 . . 114.36(19) ?
    O4 C34 C33 . . 109.2(2) ?
    O4 C34 C35 . . 111.1(2) ?
    C35 C34 C33 . . 108.05(19) ?
    O1 C35 C34 . . 109.6(2) ?
    O1 C35 C36 . . 107.2(2) ?
    C36 C35 C34 . . 113.5(2) ?
    O5 C36 C35 . . 106.3(2) ?
    O2 C37 C38 . . 109.8(2) ?
    O6 C37 O2 . . 124.0(2) ?
    O6 C37 C38 . . 126.1(2) ?
    O3 C39 C40 . . 109.7(2) ?
    O7 C39 O3 . . 123.3(2) ?
    O7 C39 C40 . . 127.0(3) ?
    O4 C41 C42 . . 111.4(2) ?
    O8 C41 O4 . . 122.8(3) ?
    O8 C41 C42 . . 125.7(3) ?
    O5 C43 C44 . . 111.4(2) ?
    O9 C43 O5 . . 122.8(3) ?
    O9 C43 C44 . . 125.8(3) ?
    C4 N2 H01 . . 121(2) ?
    C4 N2 H02 . . 116(3) ?
    H01 N2 H02 . . 123(3) ?
    C9 C8 H8 . . 120.8 ?
    C7 C8 H8 . . 120.8 ?
    C8 C9 H9 . . 119.5 ?
    C10 C9 H9 . . 119.5 ?
    C11 C10 H10 . . 119.5 ?
    C9 C10 H10 . . 119.5 ?
    C10 C11 H11 . . 120.9 ?
    C12 C11 H11 . . 120.9 ?
    C21 C22 H22 . . 119.7 ?
    C23 C22 H22 . . 119.7 ?
    C24 C23 H23 . . 120.8 ?
    C22 C23 H23 . . 120.8 ?
    C24 C25 H25 . . 120.5 ?
    C26 C25 H25 . . 120.5 ?
    C25 C26 H26 . . 120.0 ?
    C21 C26 H26 . . 120.0 ?
    O1 C31 H31 . . 109.8 ?
    C32 C31 H31 . . 109.8 ?
    S3 C31 H31 . . 109.8 ?
    O2 C32 H32 . . 111.2 ?
    C33 C32 H32 . . 111.2 ?
    C31 C32 H32 . . 111.2 ?
    O3 C33 H33 . . 108.5 ?
    C32 C33 H33 . . 108.5 ?
    C34 C33 H33 . . 108.5 ?
    O4 C34 H34 . . 109.5 ?
    C35 C34 H34 . . 109.5 ?
    C33 C34 H34 . . 109.5 ?
    O1 C35 H35 . . 108.8 ?
    C36 C35 H35 . . 108.8 ?
    C34 C35 H35 . . 108.8 ?
    O5 C36 H36A . . 110.5 ?
    C35 C36 H36A . . 110.5 ?
    O5 C36 H36B . . 110.5 ?
    C35 C36 H36B . . 110.5 ?
    H36A C36 H36B . . 108.7 ?
    C37 C38 H38A . . 109.5 ?
    C37 C38 H38B . . 109.5 ?
    H38A C38 H38B . . 109.5 ?
    C37 C38 H38C . . 109.5 ?
    H38A C38 H38C . . 109.5 ?
    H38B C38 H38C . . 109.5 ?
    C39 C40 H40A . . 109.5 ?
    C39 C40 H40B . . 109.5 ?
    H40A C40 H40B . . 109.5 ?
    C39 C40 H40C . . 109.5 ?
    H40A C40 H40C . . 109.5 ?
    H40B C40 H40C . . 109.5 ?
    C41 C42 H42A . . 109.5 ?
    C41 C42 H42B . . 109.5 ?
    H42A C42 H42B . . 109.5 ?
    C41 C42 H42C . . 109.5 ?
    H42A C42 H42C . . 109.5 ?
    H42B C42 H42C . . 109.5 ?
    C43 C44 H44A . . 109.5 ?
    C43 C44 H44B . . 109.5 ?
    H44A C44 H44B . . 109.5 ?
    C43 C44 H44C . . 109.5 ?
    H44A C44 H44C . . 109.5 ?
    H44B C44 H44C . . 109.5 ?
loop_
    _geom_torsion_atom_site_label_1
    _geom_torsion_atom_site_label_2
    _geom_torsion_atom_site_label_3
    _geom_torsion_atom_site_label_4
    _geom_torsion_site_symmetry_1
    _geom_torsion_site_symmetry_2
    _geom_torsion_site_symmetry_3
    _geom_torsion_site_symmetry_4
    _geom_torsion
    _geom_torsion_publ_flag
    Br1 C24 C25 C26 . . . . -176.89(19) ?
    S1 C2 C3 C4 . . . . -2.1(2) ?
    S1 C2 C3 C6 . . . . 174.13(19) ?
    S1 C5 C13 O10 . . . . -171.04(18) ?
    S1 C5 C13 C21 . . . . 10.0(3) ?
    S3 C2 C3 C4 . . . . 178.18(17) ?
    S3 C2 C3 C6 . . . . -5.6(4) ?
    S3 C31 C32 O2 . . . . -73.6(2) ?
    S3 C31 C32 C33 . . . . 171.81(16) ?
    O1 C31 C32 O2 . . . . 167.69(18) ?
    O1 C31 C32 C33 . . . . 53.1(2) y
    O1 C35 C36 O5 . . . . 70.6(3) ?
    O2 C32 C33 O3 . . . . 76.8(2) ?
    O2 C32 C33 C34 . . . . -161.3(2) ?
    O3 C33 C34 O4 . . . . 47.2(2) ?
    O3 C33 C34 C35 . . . . 168.1(2) ?
    O4 C34 C35 O1 . . . . 61.9(2) ?
    O4 C34 C35 C36 . . . . -58.0(3) ?
    O10 C13 C21 C22 . . . . -123.4(3) ?
    O10 C13 C21 C26 . . . . 55.7(3) ?
    N1 C7 C8 C9 . . . . -177.1(2) ?
    N1 C7 C12 S2 . . . . -1.1(2) ?
    N1 C7 C12 C11 . . . . 177.7(2) ?
    N2 C4 C5 S1 . . . . 178.69(18) ?
    N2 C4 C5 C13 . . . . -3.7(4) ?
    C2 S1 C5 C4 . . . . 1.97(18) ?
    C2 S1 C5 C13 . . . . -175.7(2) ?
    C2 S3 C31 O1 . . . . -66.64(17) ?
    C2 S3 C31 C32 . . . . 173.56(15) ?
    C2 C3 C4 N2 . . . . -178.6(2) ?
    C2 C3 C4 C5 . . . . 3.6(3) ?
    C2 C3 C6 S2 . . . . -4.9(3) ?
    C2 C3 C6 N1 . . . . 177.6(2) ?
    C3 C4 C5 S1 . . . . -3.5(2) ?
    C3 C4 C5 C13 . . . . 174.1(2) ?
    C4 C3 C6 S2 . . . . 170.96(17) ?
    C4 C3 C6 N1 . . . . -6.5(3) ?
    C4 C5 C13 O10 . . . . 11.6(4) ?
    C4 C5 C13 C21 . . . . -167.4(2) ?
    C5 S1 C2 S3 . . . . 179.85(14) ?
    C5 S1 C2 C3 . . . . 0.13(18) ?
    C5 C13 C21 C22 . . . . 55.6(3) ?
    C5 C13 C21 C26 . . . . -125.3(2) ?
    C6 S2 C12 C7 . . . . 1.47(17) ?
    C6 S2 C12 C11 . . . . -177.2(2) ?
    C6 N1 C7 C8 . . . . 178.1(2) ?
    C6 N1 C7 C12 . . . . -0.2(3) ?
    C6 C3 C4 N2 . . . . 4.9(3) ?
    C6 C3 C4 C5 . . . . -172.8(2) ?
    C7 N1 C6 S2 . . . . 1.4(2) ?
    C7 N1 C6 C3 . . . . 179.0(2) ?
    C7 C8 C9 C10 . . . . -0.7(3) ?
    C8 C7 C12 S2 . . . . -179.43(18) ?
    C8 C7 C12 C11 . . . . -0.6(3) ?
    C8 C9 C10 C11 . . . . -0.2(4) ?
    C9 C10 C11 C12 . . . . 0.7(4) ?
    C10 C11 C12 S2 . . . . 178.28(19) ?
    C10 C11 C12 C7 . . . . -0.3(4) ?
    C12 S2 C6 N1 . . . . -1.70(18) ?
    C12 S2 C6 C3 . . . . -179.36(19) ?
    C12 C7 C8 C9 . . . . 1.1(3) ?
    C13 C21 C22 C23 . . . . 179.7(2) ?
    C13 C21 C26 C25 . . . . 178.3(2) ?
    C21 C22 C23 C24 . . . . 2.3(4) ?
    C22 C21 C26 C25 . . . . -2.6(4) ?
    C22 C23 C24 Br1 . . . . 174.97(18) ?
    C22 C23 C24 C25 . . . . -3.3(4) ?
    C23 C24 C25 C26 . . . . 1.4(4) ?
    C24 C25 C26 C21 . . . . 1.6(4) ?
    C26 C21 C22 C23 . . . . 0.6(3) ?
    C31 S3 C2 S1 . . . . 105.40(14) ?
    C31 S3 C2 C3 . . . . -74.9(2) ?
    C31 O1 C35 C34 . . . . 69.4(2) y
    C31 O1 C35 C36 . . . . -166.9(2) ?
    C31 C32 C33 O3 . . . . -167.85(18) ?
    C31 C32 C33 C34 . . . . -45.9(3) y
    C32 O2 C37 O6 . . . . 2.7(3) ?
    C32 O2 C37 C38 . . . . -176.21(19) ?
    C32 C33 C34 O4 . . . . -72.8(2) ?
    C32 C33 C34 C35 . . . . 48.1(3) y
    C33 O3 C39 O7 . . . . 0.9(4) ?
    C33 O3 C39 C40 . . . . -177.5(2) ?
    C33 C34 C35 O1 . . . . -57.9(3) y
    C33 C34 C35 C36 . . . . -177.7(2) ?
    C34 O4 C41 O8 . . . . -5.0(4) ?
    C34 O4 C41 C42 . . . . 174.8(2) ?
    C34 C35 C36 O5 . . . . -168.2(2) ?
    C35 O1 C31 S3 . . . . 174.79(15) ?
    C35 O1 C31 C32 . . . . -66.0(2) y
    C36 O5 C43 O9 . . . . -1.6(4) ?
    C36 O5 C43 C44 . . . . 178.8(2) ?
    C37 O2 C32 C31 . . . . 119.2(2) ?
    C37 O2 C32 C33 . . . . -123.3(2) ?
    C39 O3 C33 C32 . . . . -132.7(2) ?
    C39 O3 C33 C34 . . . . 102.8(2) ?
    C41 O4 C34 C33 . . . . -136.2(2) ?
    C41 O4 C34 C35 . . . . 104.8(3) ?
    C43 O5 C36 C35 . . . . -160.4(2) ?
loop_
    _geom_hbond_atom_site_label_D
    _geom_hbond_atom_site_label_H
    _geom_hbond_atom_site_label_A
    _geom_hbond_site_symmetry_A
    _geom_hbond_distance_DH
    _geom_hbond_distance_HA
    _geom_hbond_distance_DA
    _geom_hbond_angle_DHA
    _geom_hbond_publ_flag
    N2 H01 N1 . 0.86(3) 2.12(3) 2.746(3) 129(3) yes
    N2 H02 O10 . 0.86(3) 2.14(3) 2.795(3) 133(3) yes
    C11 H11 Br1 1_455 0.95 2.97 3.710(2) 135.4 ?
    C31 H31 O6 1_565 1.00 2.34 3.290(3) 158.3 yes
    C35 H35 O6 1_565 1.00 2.62 3.532(3) 150.8 ?
    C36 H36B O9 2_746 0.99 2.33 3.294(4) 163.7 yes
_shelx_space_group_comment
;
The symmetry employed for this shelxl refinement is uniquely defined
by the following loop, which should always be used as a source of
symmetry information in preference to the above space-group names.
They are only intended as comments.
;
_shelx_estimated_absorpt_T_min     0.593
_shelx_estimated_absorpt_T_max     0.926
_shelx_hkl_file
;
   0  -6   0 16773.0 624.143  34
   0  -6   0 16383.9 589.013  36
   0  -6   0 16463.7 605.405  37
   0  -6  -1 12397.7 514.079  34
   0  -6   1 11660.1 486.554  36
   0  -6   1 11879.9 499.535  37
   0  -6  -1 11458.1 481.753  37
   0  -6  -2 1888.41 212.794  34
   0  -6   2 1967.81 210.659  36
   0  -6   2 2044.81 207.336  37
   0  -6  -2 2277.31 235.150  38
   0  -6  -3 15197.3 572.816  34
   0  -6   3 14285.6 566.970  36
   0  -6   3 15360.8 585.277  37
   0  -6  -3 15374.8 594.395  38
   0  -6   4 12390.5 510.730  36
   0  -6   4 11504.1 498.168  37
   0  -6   4 11296.7 463.585  42
   0  -6  -4 11842.7 476.479  51
   0  -6  -5 1259.76 169.450  51
   0  -6   5 1167.26 163.643  42
   0  -6  -5 1095.73 154.771  48
   0  -6   6 9466.85 397.860  54
   0  -6   6 8915.08 411.615  42
   0  -6  -6 9303.33 415.427  51
   0  -6  -6 8828.59 406.618  48
   0  -6   7 6086.50 305.717  54
   0  -6  -7 6008.50 325.526  48
   0  -6  -7 6512.57 354.653  44
   0  -6  -7 5757.90 320.621  51
   0  -6   8 9015.89 374.121  55
   0  -6   8 8356.81 353.453  54
   0  -6  -8 9018.95 250.125  74
   0  -6  -8 8543.73 367.513  58
   0  -6  -8 9484.96 404.700  51
   0  -6  -9 7290.80 213.689  74
   0  -6   9 7610.91 352.399  57
   0  -6  10 4215.50 132.284 109
   0  -6 -10 4173.39 136.689  87
   0  -6 -10 4340.05 143.653  74
   0  -6  10 4365.80 158.674  68
   0  -6  11 3928.43 141.003  73
   0  -6  12 932.619 59.2441  99
   0  -6  12 904.535 54.6349  96
   0  -5   0-9.70105 117.001  23
   0  -5   0-8.58641 111.405  36
   0  -5   0-59.0705 89.5526  24
   0  -5   0 27.0323 77.7577  42
   0  -5  -1 55677.9 1461.31  23
   0  -5  -1 57912.7 1425.13  36
   0  -5   1 53470.0 1451.13  23
   0  -5   1 52799.3 1395.40  24
   0  -5  -1 56339.0 1396.12  48
   0  -5  -1 59780.1 1452.72  37
   0  -5   1 54936.4 1391.72  42
   0  -5   2 28804.7 914.333  23
   0  -5  -2 29333.1 909.316  23
   0  -5  -2 30824.5 871.827  36
   0  -5   2 29060.0 883.576  24
   0  -5  -2 30804.0 890.527  37
   0  -5   2 29624.4 881.051  42
   0  -5  -3 455.420 139.420  34
   0  -5  -3 573.323 121.718  36
   0  -5   3 511.682 137.896  23
   0  -5  -3 380.269 129.565  23
   0  -5   3 595.369 138.016  24
   0  -5  -3 542.463 128.822  37
   0  -5   3 401.285 128.847  42
   0  -5  -4 35963.5 1062.17  23
   0  -5   4 35623.5 1070.61  24
   0  -5  -4 39458.1 1082.03  34
   0  -5  -4 40608.7 1122.58  38
   0  -5  -4 36931.4 1016.66  37
   0  -5   4 36192.2 1070.69  42
   0  -5  -5 20744.5 704.910  34
   0  -5   5 20620.3 732.184  24
   0  -5  -5 22015.5 747.051  38
   0  -5   5 21889.6 744.582  42
   0  -5  -6 5491.09 329.003  34
   0  -5  -6 5762.67 375.685  31
   0  -5   6 5785.80 356.987  42
   0  -5  -6 4969.05 336.082  38
   0  -5   7 4889.19 312.389  54
   0  -5  -7 5223.81 358.480  31
   0  -5   7 5144.68 340.933  42
   0  -5  -7 4629.06 319.168  38
   0  -5   8 8408.66 400.568  54
   0  -5  -8 8789.32 463.249  31
   0  -5  -8 9204.42 468.224  44
   0  -5   8 9149.07 458.728  42
   0  -5  -8 7774.78 407.779  38
   0  -5  -9 6906.60 390.078  48
   0  -5  -9 7644.18 413.021  44
   0  -5   9 7781.13 413.758  42
   0  -5   9 6984.58 354.722  54
   0  -5   9 6884.00 369.008  55
   0  -5   9 6479.23 218.479  82
   0  -5 -10 648.256 155.248  44
   0  -5 -10 513.433 146.034  48
   0  -5 -10 606.445 155.074  58
   0  -5  10 492.383 135.391  55
   0  -5  10 723.259 137.854  54
   0  -5  10 527.401 66.4289  82
   0  -5 -11 938.044 161.461  48
   0  -5  11 1029.32 169.300  47
   0  -5 -11 1043.57 172.333  44
   0  -5  11 913.412 73.4697 108
   0  -5  11 932.920 139.232  54
   0  -5 -11 1122.27 168.119  58
   0  -5  11 861.253 73.1646  82
   0  -5  11 1097.87 172.084  57
   0  -5  11 1058.79 158.190  55
   0  -5  11 793.415 81.3119 197
   0  -5 -12 634.253 133.017  51
   0  -5  12 528.394 69.5399 197
   0  -5 -12 625.753 139.692  58
   0  -5  12 541.493 137.023  57
   0  -5  12 775.839 83.0743  68
   0  -5  12 739.397 133.553  55
   0  -5  12 762.906 73.0597 109
   0  -5  13 486.740 60.4863 197
   0  -5 -13 486.046 68.4040  87
   0  -5  13 495.936 56.1644 109
   0  -5  13 409.885 67.9900  79
   0  -5 -13 382.994 64.9910  74
   0  -5  13 368.322 111.368  57
   0  -5 -13 442.084 116.415  58
   0  -5  13 422.348 66.4075  73
   0  -5  13 378.036 65.8291  68
   0  -5 -14 387.965 55.3675 137
   0  -5  14 329.637 45.5108 197
   0  -5  14 337.137 43.3201 109
   0  -5  14 425.672 58.1584  99
   0  -5 -14 377.220 56.9446  87
   0  -5  14 410.938 56.5517  96
   0  -5  14 422.848 59.3996  73
   0  -5 -14 392.142 57.8127  74
   0  -5  14 396.354 58.7257  68
   0  -5 -15 806.541 55.2599 137
   0  -5  15 854.262 63.6402 132
   0  -5 -15 785.877 59.1089  87
   0  -5  15 877.691 57.4695  96
   0  -5  15 870.037 56.1533  99
   0  -4   0 80374.3 1869.44  18
   0  -4   0 79412.9 1816.67  24
   0  -4   0 80785.0 1841.63  20
   0  -4   0 78105.0 1781.80  21
   0  -4   0 77720.6 1852.27  23
   0  -4  -1 29978.3 856.294  18
   0  -4   1 29704.5 779.884  21
   0  -4   1 29477.2 851.481  18
   0  -4  -1 29235.0 843.095  23
   0  -4   1 29782.0 830.114  24
   0  -4   1 30327.7 846.581  20
   0  -4  -1 28542.9 785.570  24
   0  -4  -1 29274.6 810.085  20
   0  -4  -2 15359.6 475.069  28
   0  -4  -2 14695.7 489.083  20
   0  -4  -2 16061.1 556.227  18
   0  -4  -2 14956.8 470.482  24
   0  -4   2 14782.6 539.658  18
   0  -4  -2 15422.0 540.237  23
   0  -4   2 15826.6 542.023  24
   0  -4  -2 15860.1 516.830  36
   0  -4   2 15731.9 551.370  20
   0  -4  -3 16077.7 528.980  37
   0  -4   3 16088.6 487.477  39
   0  -4  -3 15555.2 505.266  28
   0  -4  -3 16268.2 570.587  18
   0  -4   3 16748.4 577.578  24
   0  -4   3 15864.3 572.084  20
   0  -4  -3 15741.4 512.559  36
   0  -4   3 15872.1 487.222  30
   0  -4  -3 15750.2 549.016  23
   0  -4  -4 5240.34 271.342  37
   0  -4   4 5312.58 257.937  39
   0  -4  -4 5598.80 296.510  23
   0  -4  -4 5385.78 298.355  34
   0  -4   4 5091.60 301.652  24
   0  -4  -4 5229.24 269.985  28
   0  -4   4 5813.98 320.376  20
   0  -4   4 5114.60 252.856  30
   0  -4  -4 5197.61 303.133  18
   0  -4  -4 5232.75 318.302  19
   0  -4  -4 5513.44 259.248  36
   0  -4  -5 5495.61 279.731  50
   0  -4   5 5527.55 276.886  39
   0  -4  -5 5713.05 278.651  37
   0  -4  -5 6097.64 334.518  38
   0  -4  -5 5460.47 296.332  23
   0  -4  -5 5673.14 309.289  34
   0  -4  -5 5573.04 295.120  28
   0  -4   5 6399.55 345.791  20
   0  -4   5 5771.67 280.947  30
   0  -4   5 5765.75 330.319  24
   0  -4  -6 8439.77 404.665  38
   0  -4  -6 8035.25 363.557  50
   0  -4   6 8261.73 362.215  39
   0  -4  -6 7776.74 372.005  34
   0  -4   6 8390.82 361.878  30
   0  -4  -6 8388.11 383.822  28
   0  -4   6 8791.88 421.603  24
   0  -4  -7 1825.63 206.999  38
   0  -4  -7 1697.52 183.541  50
   0  -4   7 1915.34 186.629  39
   0  -4   7 1847.08 185.606  30
   0  -4  -7 1839.44 198.336  28
   0  -4   7 2010.31 215.363  24
   0  -4  -7 1897.54 218.522  31
   0  -4  -7 1827.07 192.647  34
   0  -4   8 2847.09 231.378  39
   0  -4  -8 2651.01 241.186  38
   0  -4  -8 2905.13 237.363  50
   0  -4  -8 3137.00 273.765  31
   0  -4  -8 2798.14 226.384  34
   0  -4   8 2774.56 226.131  30
   0  -4  -8 3060.03 254.852  28
   0  -4  -8 2821.01 133.382  71
   0  -4   8 2905.80 234.135  54
   0  -4   9 12158.5 499.487  39
   0  -4  -9 12095.0 501.975  38
   0  -4  -9 11453.5 497.602  50
   0  -4  -9 11792.1 539.323  44
   0  -4  -9 11537.6 510.183  28
   0  -4  -9 12918.0 534.742  25
   0  -4  -9 12300.2 543.072  31
   0  -4   9 11983.1 493.257  30
   0  -4   9 11871.8 488.792  54
   0  -4  -9 10890.5 327.663  71
   0  -4 -10 6866.95 403.930  44
   0  -4 -10 7602.34 384.008  38
   0  -4 -10 6944.02 385.484  50
   0  -4  10 7331.69 383.969  39
   0  -4  10 7798.61 425.508  42
   0  -4  10 7133.87 244.529  82
   0  -4 -10 7006.75 239.045  71
   0  -4  10 7591.07 400.042  55
   0  -4  10 7191.38 368.520  54
   0  -4 -10 6781.45 244.079  76
   0  -4 -10 6166.51 369.124  25
   0  -4 -10 6498.38 384.966  28
   0  -4  10 7098.48 377.721  30
   0  -4 -10 7262.30 412.910  31
   0  -4  11 2072.26 123.410 157
   0  -4 -11 2314.14 128.815  71
   0  -4  11 2215.15 239.627  57
   0  -4  11 2331.77 133.179  82
   0  -4  11 2319.57 218.527  54
   0  -4 -11 2072.67 131.510  76
   0  -4  11 2627.09 244.910  55
   0  -4  11 2509.89 249.439  42
   0  -4 -11 2425.38 250.329  44
   0  -4  11 2006.57 219.044  39
   0  -4 -11 2237.60 233.293  50
   0  -4 -11 2575.81 230.371  38
   0  -4  11 2502.98 251.452  47
   0  -4  11 2480.01 130.125 108
   0  -4 -11 2324.90 236.875  28
   0  -4  11 2363.89 226.892  30
   0  -4 -11 2747.35 262.957  31
   0  -4  12 1276.72 197.037  42
   0  -4  12 1303.92 183.572  39
   0  -4  12 1108.55 191.626  47
   0  -4 -12 1247.36 195.762  44
   0  -4 -12 1210.93 181.018  50
   0  -4  12 1034.15 94.9874 157
   0  -4  12 1340.52 97.1353 108
   0  -4 -12 1185.85 103.715  76
   0  -4  12 1384.46 115.414  68
   0  -4 -12 1210.93 97.9818  71
   0  -4  12 1561.73 205.676  57
   0  -4  12 1295.71 101.566  82
   0  -4  12 1227.53 168.443  54
   0  -4  12 1554.71 196.877  55
   0  -4  13 3763.94 187.080 197
   0  -4 -13 4075.20 297.271  43
   0  -4  13 4155.85 293.359  42
   0  -4 -13 4375.43 306.993  44
   0  -4 -13 4196.72 302.236  48
   0  -4  13 3778.60 286.851  47
   0  -4  13 3648.10 163.384 157
   0  -4  13 3950.75 157.034 108
   0  -4  13 3976.95 172.879 109
   0  -4 -13 3898.91 171.564  76
   0  -4  13 4139.71 291.145  55
   0  -4 -13 3933.92 165.180  71
   0  -4  13 4122.16 170.211  82
   0  -4  14 229.057 76.2209 197
   0  -4  14 201.537 61.1582 199
   0  -4 -14 253.371 111.200  51
   0  -4 -14 253.737 117.078  43
   0  -4 -14 293.647 120.057  48
   0  -4  14 219.540 119.458  47
   0  -4 -14 332.588 127.039  44
   0  -4  14 250.505 53.9411 108
   0  -4 -14 308.799 69.3293 100
   0  -4  14 309.000 75.2951  99
   0  -4 -14 247.538 63.0883 112
   0  -4  14 303.477 64.1176 109
   0  -4  14 218.929 60.3204 157
   0  -4 -14 310.775 129.705  58
   0  -4  14 289.135 61.7199  82
   0  -4 -14 342.178 69.7388  76
   0  -4  14 286.179 119.008  55
   0  -4  15 1581.45 97.3979 157
   0  -4  15 1655.30 113.201 197
   0  -4  15 1451.30 93.3118 199
   0  -4  15 1950.97 103.879 109
   0  -4 -15 1805.83 105.908 100
   0  -4 -15 1628.08 98.0828 112
   0  -4  15 1989.01 115.434  96
   0  -4  15 1976.70 113.200  99
   0  -4 -15 1894.99 104.480  76
   0  -4  15 1934.23 100.288  82
   0  -4 -15 1713.14 182.927  58
   0  -4 -15 2024.79 115.980  74
   0  -4  16 5861.40 182.005 157
   0  -4 -16 6399.68 211.306 137
   0  -4  16 6715.24 211.400 197
   0  -4  16 5726.48 180.092 199
   0  -4 -16 6476.71 196.956 100
   0  -4  16 7043.90 203.462  99
   0  -4 -16 6351.61 185.573 112
   0  -4  16 6987.76 209.848  96
   0  -4  16 6396.79 187.257 109
   0  -4 -16 7022.45 207.286  74
   0  -4  16 6676.20 206.285  73
   0  -4  16 6936.89 208.611  79
   0  -4 -16 6309.04 192.511  76
   0  -4 -17 766.875 60.8782  87
   0  -4  17 734.810 53.7572  99
   0  -4 -17 686.718 53.6750 100
   0  -4  17 857.115 61.6410  96
   0  -4  17 964.926 65.1609 197
   0  -4 -17 815.772 69.2154 148
   0  -4  17 946.532 64.7296 120
   0  -4 -17 927.247 67.4596 137
   0  -3   0-9.93870 75.9724  18
   0  -3   0 12.9269 69.8998  24
   0  -3   0 74.4446 61.2438  20
   0  -3   1 12696.7 379.292  21
   0  -3  -1 12581.0 416.189  18
   0  -3   1 12520.1 360.483  30
   0  -3   1 11886.2 400.549  24
   0  -3  -1 12131.1 382.034  24
   0  -3  -1 12624.7 372.367  28
   0  -3   1 12695.5 416.876  20
   0  -3  -1 12615.7 396.412  20
   0  -3   1 11789.4 398.939  17
   0  -3   2 9220.33 345.489  24
   0  -3  -2 9238.11 315.538  28
   0  -3   2 8927.96 321.645  17
   0  -3   2 8793.01 301.556  21
   0  -3   2 8845.51 298.836  30
   0  -3  -2 9513.33 342.966  23
   0  -3   2 9450.85 353.606  20
   0  -3  -2 9465.72 347.493  18
   0  -3   2 8709.71 270.072  35
   0  -3  -2 8724.02 294.241  24
   0  -3  -2 9061.54 311.444  20
   0  -3   2 8739.34 296.780  39
   0  -3   3 3298.59 152.251  35
   0  -3  -3 3404.43 169.487  20
   0  -3  -3 3412.03 191.958  28
   0  -3   3 3341.21 178.413  30
   0  -3   3 3497.26 182.494  17
   0  -3   3 3418.74 173.573  21
   0  -3   3 3346.85 150.916  26
   0  -3   3 3390.24 210.084  24
   0  -3  -3 3293.93 154.127  24
   0  -3  -3 3542.37 207.019  18
   0  -3  -3 3364.52 179.327  36
   0  -3   3 3056.85 202.543  20
   0  -3  -3 3443.38 199.887  23
   0  -3   3 3382.13 180.714  39
   0  -3   3 3474.75 158.645  46
   0  -3  -4 17144.5 543.617  19
   0  -3   4 15541.8 423.302  26
   0  -3   4 17464.3 502.184  30
   0  -3  -4 17418.1 530.289  18
   0  -3  -4 16745.4 466.534  36
   0  -3  -4 15681.6 415.677  24
   0  -3   4 17109.5 544.281  20
   0  -3  -4 16626.7 514.346  28
   0  -3   4 17697.8 546.411  24
   0  -3   4 16423.9 448.942  35
   0  -3  -4 17801.9 521.465  34
   0  -3  -4 15917.8 440.930  20
   0  -3  -4 16818.1 507.390  23
   0  -3   4 17310.1 501.875  39
   0  -3   4 16145.5 453.468  46
   0  -3  -4 16735.1 483.011  37
   0  -3  -5 4343.34 207.518  56
   0  -3  -5 4443.21 228.909  23
   0  -3   5 4565.85 258.113  24
   0  -3  -5 4718.56 251.156  18
   0  -3  -5 4693.34 240.404  34
   0  -3   5 4896.59 240.959  30
   0  -3  -5 4812.30 258.067  19
   0  -3  -5 4273.18 242.983  28
   0  -3  -5 4235.81 190.257  36
   0  -3   5 4396.35 198.688  35
   0  -3   5 4218.18 229.832  39
   0  -3  -5 4620.31 252.686  38
   0  -3   5 4675.53 205.690  46
   0  -3  -5 4458.88 210.761  37
   0  -3  -6 19537.9 576.726  56
   0  -3  -6 20964.7 610.095  34
   0  -3  -6 20864.4 639.557  28
   0  -3   6 19868.3 557.050  35
   0  -3  -6 20934.6 634.424  19
   0  -3   6 20850.3 618.540  30
   0  -3  -6 19513.8 549.822  37
   0  -3   6 20019.4 613.210  39
   0  -3  -6 20789.7 633.358  38
   0  -3  -7 14987.8 384.444  67
   0  -3  -7 15604.5 499.142  56
   0  -3  -7 15394.1 549.824  28
   0  -3   7 16665.1 563.195  20
   0  -3   7 15700.5 477.737  35
   0  -3  -7 15404.3 532.249  19
   0  -3  -7 16469.7 573.413  31
   0  -3  -7 14982.0 504.806  34
   0  -3   7 15770.9 533.014  30
   0  -3  -7 15322.3 536.632  38
   0  -3   7 14886.4 528.467  39
   0  -3  -7 15840.5 549.118  50
   0  -3  -8 1948.07 104.814  67
   0  -3   8 1913.85 183.065  54
   0  -3  -8 1971.42 169.338  56
   0  -3  -8 1711.67 176.097  19
   0  -3  -8 1599.02 165.430  34
   0  -3   8 1750.18 183.067  24
   0  -3  -8 1761.56 199.173  28
   0  -3   8 1935.48 183.316  30
   0  -3   8 1904.74 155.625  35
   0  -3  -8 2161.60 213.347  31
   0  -3  -8 1957.20 194.040  50
   0  -3   8 1832.40 183.664  39
   0  -3  -8 1879.35 187.102  38
   0  -3  -8 1827.78 204.139  44
   0  -3  -9 26095.0 625.015  67
   0  -3  -9 25816.4 773.805  56
   0  -3   9 27051.7 794.057  54
   0  -3  -9 27011.9 809.419  25
   0  -3  -9 24841.3 746.184  34
   0  -3   9 27152.1 819.556  30
   0  -3   9 27863.7 832.579  24
   0  -3  -9 26447.0 834.458  28
   0  -3  -9 25810.0 834.298  31
   0  -3   9 26183.4 744.466  35
   0  -3  -9 26778.3 845.935  44
   0  -3  -9 27005.8 842.513  50
   0  -3   9 27383.3 826.513  39
   0  -3  -9 26364.0 799.626  38
   0  -3  10 23692.8 723.141  54
   0  -3  10 22669.5 745.195  55
   0  -3  10 21256.3 547.714  82
   0  -3 -10 21689.3 545.933  67
   0  -3 -10 21662.3 557.704  71
   0  -3  10 22063.5 672.725  35
   0  -3 -10 21036.2 658.047  34
   0  -3 -10 22170.7 761.212  28
   0  -3 -10 21871.8 715.667  25
   0  -3  10 23171.8 748.798  30
   0  -3  10 23773.3 764.284  47
   0  -3 -10 22166.1 713.105  38
   0  -3 -10 21631.8 757.070  44
   0  -3 -10 22887.1 774.042  50
   0  -3  10 23275.9 760.013  39
   0  -3  11 3597.32 167.271  82
   0  -3  11 3512.86 257.133  54
   0  -3 -11 3390.90 169.097  71
   0  -3 -11 3296.31 158.214  67
   0  -3  11 3881.55 287.593  55
   0  -3  11 3634.79 160.857 108
   0  -3  11 3641.32 274.005  30
   0  -3 -11 3499.75 287.720  28
   0  -3 -11 3931.02 266.926  25
   0  -3  11 3503.67 240.231  35
   0  -3  11 3947.67 290.492  39
   0  -3 -11 3924.31 294.928  44
   0  -3  11 3701.88 279.630  42
   0  -3 -11 3228.17 249.174  38
   0  -3 -11 3643.88 291.625  50
   0  -3  11 3842.18 290.128  47
   0  -3  12 13584.6 388.750  82
   0  -3 -12 13517.6 398.096  71
   0  -3  12 14026.7 573.096  55
   0  -3 -12 13005.8 381.059  67
   0  -3 -12 13772.0 403.843  76
   0  -3  12 14260.2 544.193  54
   0  -3  12 13588.3 377.213 108
   0  -3  12 12930.6 498.464  35
   0  -3  12 13326.8 559.459  30
   0  -3 -12 13300.5 578.641  28
   0  -3 -12 12102.0 506.223  25
   0  -3  12 13816.1 572.261  39
   0  -3 -12 13943.6 598.242  50
   0  -3 -12 13361.9 576.569  44
   0  -3  12 13338.8 564.363  47
   0  -3  12 14373.2 566.194  42
   0  -3 -12 12945.6 517.277  38
   0  -3  13 12476.4 550.897  55
   0  -3 -13 13191.1 391.906  76
   0  -3 -13 12681.0 382.596  71
   0  -3  13 13073.3 378.312  82
   0  -3  13 13759.4 568.027  39
   0  -3 -13 12613.7 538.934  43
   0  -3 -13 11494.2 486.179  38
   0  -3  13 12525.8 522.217  42
   0  -3 -13 12159.6 549.243  44
   0  -3  13 12427.7 543.894  47
   0  -3 -13 12523.0 570.905  50
   0  -3  13 13246.0 381.535 109
   0  -3 -13 12170.1 371.598 101
   0  -3  13 12991.2 362.434 108
   0  -3 -13 12777.4 565.010  28
   0  -3  13 12747.0 550.769  30
   0  -3  14 3522.50 287.397  30
   0  -3 -14 3362.23 285.800  31
   0  -3 -14 2963.40 249.328  33
   0  -3  14 4145.62 206.151 197
   0  -3 -14 3549.10 277.411  43
   0  -3  14 3621.77 261.241  42
   0  -3  14 3762.63 288.766  47
   0  -3 -14 4198.33 312.610  50
   0  -3 -14 3545.21 290.553  44
   0  -3 -14 3482.64 274.962  48
   0  -3  14 3810.94 295.192  39
   0  -3  14 3808.77 193.064 157
   0  -3 -14 3697.26 173.639 101
   0  -3  14 3905.58 179.061 109
   0  -3  14 4035.15 188.779  99
   0  -3  14 3754.36 163.405 108
   0  -3 -14 3788.81 290.764  58
   0  -3 -14 4115.01 188.683  76
   0  -3  14 3974.11 295.646  55
   0  -3  14 3987.02 177.635  82
   0  -3 -14 3729.55 179.070  71
   0  -3  15 1504.44 131.208 197
   0  -3 -15 1711.96 192.603  43
   0  -3 -15 1756.89 181.540  51
   0  -3 -15 1872.15 213.563  44
   0  -3  15 1680.03 201.848  39
   0  -3 -15 1634.16 185.316  48
   0  -3  15 1536.13 124.258 157
   0  -3 -15 1897.20 130.288 100
   0  -3  15 1615.01 120.402  99
   0  -3 -15 1865.76 117.374 101
   0  -3  15 1756.33 117.968 109
   0  -3 -15 1686.92 122.381 112
   0  -3  15 1693.44 123.573  96
   0  -3  15 1792.66 126.266  73
   0  -3  15 1799.53 124.827  68
   0  -3 -15 1713.23 123.017  71
   0  -3 -15 1512.21 191.327  58
   0  -3 -15 1726.61 124.432  76
   0  -3  15 1893.55 120.489  82
   0  -3  15 1914.97 219.066  57
   0  -3  15 1739.28 126.953  79
   0  -3  16 427.730 83.0322 197
   0  -3  16 400.750 80.7336 199
   0  -3 -16 338.086 65.5868 187
   0  -3  16 483.228 82.0965 157
   0  -3 -16 346.146 129.736  44
   0  -3 -16 397.439 74.7739  87
   0  -3 -16 362.442 65.2615 101
   0  -3  16 429.361 70.6566 109
   0  -3  16 433.778 74.9256  99
   0  -3  16 453.055 80.8552  96
   0  -3 -16 434.110 75.7937 112
   0  -3 -16 423.453 77.7826 100
   0  -3 -16 275.098 113.789  58
   0  -3  16 374.380 74.1804  73
   0  -3  16 485.092 72.2186  82
   0  -3 -16 479.027 75.3165  74
   0  -3  16 442.012 77.3251  79
   0  -3  16 373.926 67.3393  66
   0  -3  16 288.362 73.7640  68
   0  -3 -16 390.665 75.7137  76
   0  -3  17 2681.39 134.911 157
   0  -3  17 2566.94 138.565 197
   0  -3  17 2278.45 126.449 199
   0  -3 -17 2316.64 103.815 119
   0  -3  17 2624.10 122.577  99
   0  -3 -17 2490.00 124.479 112
   0  -3 -17 2576.58 122.989  87
   0  -3  17 2675.37 129.752  96
   0  -3 -17 2434.41 126.553 100
   0  -3 -17 2311.11 111.307 101
   0  -3 -17 2674.86 128.260  76
   0  -3  17 2622.22 125.316  73
   0  -3  17 2819.42 129.277  79
   0  -3 -17 2516.23 115.877  74
   0  -3  18 884.325 69.2558 120
   0  -3 -18 726.722 70.1394 137
   0  -3 -18 714.664 69.8349 148
   0  -3  18 718.780 70.0035 132
   0  -3  18 860.240 72.8825 157
   0  -3  18 777.357 69.5401  96
   0  -3  18 799.883 63.3820  99
   0  -3 -18 807.512 65.7607 112
   0  -3 -18 782.646 61.5210  87
   0  -3 -18 799.849 67.6214 100
   0  -3  18 800.819 76.8573 197
   0  -3  18 768.135 69.0603 199
   0  -3 -19 1093.09 59.4318 100
   0  -3  19 962.161 56.0682 157
   0  -3 -19 871.309 55.3029 148
   0  -3  19 1033.23 59.5062 132
   0  -3 -19 1122.15 57.9844 137
   0  -2   0 61244.2 1329.29  20
   0  -2  -1 101.099 72.5787  18
   0  -2   1 130.364 73.4353  20
   0  -2  -1 173.967 61.0757  20
   0  -2  -2 9325.75 270.963  20
   0  -2  -2 9157.18 290.931  23
   0  -2   2 9404.83 278.516  30
   0  -2   2 9339.72 280.843  17
   0  -2   2 9854.79 312.522  20
   0  -2  -2 9296.28 297.531  18
   0  -2   2 9153.25 273.564  21
   0  -2   3 63326.7 1370.01  39
   0  -2   3 60079.7 1340.45  46
   0  -2   3 62302.2 1353.73  21
   0  -2   3 67467.9 1406.75  20
   0  -2  -3 62714.2 1328.98  20
   0  -2  -3 65365.7 1389.99  28
   0  -2   3 62063.7 1340.36  35
   0  -2   3 62190.2 1348.40  17
   0  -2   3 60837.9 1321.89  26
   0  -2  -3 65484.9 1390.03  18
   0  -2   3 64379.4 1399.68  24
   0  -2  -3 62736.8 1370.69  23
   0  -2   3 65138.6 1373.26  30
   0  -2  -3 61860.8 1340.64  36
   0  -2   4 10637.0 331.567  39
   0  -2  -4 10312.8 287.808  49
   0  -2  -4 10486.4 301.220  37
   0  -2   4 9958.11 304.223  46
   0  -2  -4 9902.79 248.638  24
   0  -2  -4 10889.3 329.377  34
   0  -2   4 9373.47 233.088  27
   0  -2  -4 11037.4 346.476  19
   0  -2   4 10650.2 306.125  35
   0  -2  -4 10720.0 348.308  28
   0  -2  -4 10390.5 285.862  36
   0  -2  -4 10939.4 321.207  23
   0  -2   4 10962.9 334.739  30
   0  -2  -4 10108.4 268.467  29
   0  -2  -4 10646.1 270.900  20
   0  -2  -4 10835.1 340.364  18
   0  -2   5 37157.7 845.238  46
   0  -2  -5 34869.4 788.608  36
   0  -2  -5 35340.1 815.621  49
   0  -2  -5 35451.4 813.735  37
   0  -2   5 36917.0 876.023  39
   0  -2  -5 36323.2 876.095  38
   0  -2  -5 37932.0 893.565  28
   0  -2  -5 36930.4 856.489  34
   0  -2  -5 35790.0 871.429  18
   0  -2   5 35675.9 836.846  35
   0  -2   5 39225.9 896.874  20
   0  -2  -5 34725.3 791.516  29
   0  -2  -5 35487.1 868.801  19
   0  -2   5 37300.9 874.143  30
   0  -2  -5 33500.5 751.714  20
   0  -2  -6 5156.28 198.889  37
   0  -2  -6 5906.12 219.461  49
   0  -2  -6 5598.43 255.110  38
   0  -2   6 5857.78 262.518  39
   0  -2   6 5791.58 238.716  46
   0  -2  -6 4952.72 173.242  36
   0  -2   6 5796.99 256.321  30
   0  -2  -6 5953.82 276.884  31
   0  -2   6 5676.93 259.247  24
   0  -2   6 5768.71 235.563  35
   0  -2  -6 5770.79 246.755  19
   0  -2   6 6039.91 262.208  20
   0  -2  -6 5821.45 271.773  28
   0  -2  -6 5871.86 204.629  29
   0  -2  -6 5479.26 235.303  34
   0  -2  -6 5397.67 157.884  59
   0  -2  -6 5781.93 244.726  56
   0  -2  -7 39794.0 1013.48  44
   0  -2  -7 39032.6 986.579  38
   0  -2   7 42860.9 1015.38  39
   0  -2  -7 37814.6 893.145  37
   0  -2   7 42232.3 1010.72  30
   0  -2   7 42666.0 1009.70  24
   0  -2   7 40546.9 966.653  35
   0  -2  -7 37649.5 953.399  34
   0  -2   7 41756.2 1000.34  20
   0  -2  -7 41256.7 1026.08  28
   0  -2  -7 39840.5 973.229  19
   0  -2  -7 38673.5 916.515  29
   0  -2  -7 39560.2 988.692  56
   0  -2  -7 38272.6 846.484  59
   0  -2   7 41411.5 984.737  54
   0  -2   8 135402. 2778.05  39
   0  -2  -8 125430. 2736.26  38
   0  -2  -8 125020. 2767.90  44
   0  -2   8 132305. 2768.81  30
   0  -2  -8 122219. 2658.30  29
   0  -2  -8 124015. 2696.14  34
   0  -2   8 128583. 2717.84  35
   0  -2  -8 126329. 2777.55  28
   0  -2  -8 129514. 2734.58  25
   0  -2   8 127964. 2745.23  24
   0  -2  -8 122715. 2570.57  59
   0  -2   8 133965. 2739.78  54
   0  -2  -8 123707. 2583.75  67
   0  -2  -8 125898. 2746.88  56
   0  -2  -9 49100.5 1203.81  38
   0  -2  -9 48857.2 1242.14  44
   0  -2  -9 49428.0 1262.61  50
   0  -2   9 49628.9 1238.20  39
   0  -2   9 51481.2 1239.06  47
   0  -2  -9 45926.3 1234.57  28
   0  -2   9 49958.2 1196.69  35
   0  -2   9 49513.0 1236.03  30
   0  -2  -9 47505.3 1159.31  34
   0  -2  -9 46969.3 1183.50  25
   0  -2  -9 46323.2 1131.82  29
   0  -2   9 49667.7 1205.81  24
   0  -2  -9 46870.5 1036.41  59
   0  -2   9 51222.2 1209.00  54
   0  -2  -9 46586.2 1048.82  67
   0  -2  -9 47808.3 1220.38  56
   0  -2   9 49431.5 1222.57  55
   0  -2  10 13530.7 508.716  47
   0  -2 -10 13197.8 483.977  38
   0  -2 -10 13219.7 530.089  50
   0  -2  10 13219.6 516.876  39
   0  -2 -10 12988.6 514.799  44
   0  -2 -10 12832.9 366.949  71
   0  -2 -10 12840.1 500.348  56
   0  -2  10 14424.3 497.104  54
   0  -2  10 13653.9 505.144  55
   0  -2  10 13150.4 359.036  82
   0  -2 -10 13317.6 364.473  67
   0  -2 -10 12821.9 348.439  59
   0  -2  10 12701.9 348.476 108
   0  -2 -10 12947.7 445.194  34
   0  -2  10 13906.5 520.198  30
   0  -2  10 13769.4 486.456  35
   0  -2 -10 12571.4 430.904  29
   0  -2 -10 13311.1 524.435  28
   0  -2 -10 13244.6 469.230  25
   0  -2  11 24436.4 736.202  35
   0  -2 -11 22466.5 689.195  25
   0  -2  11 23963.7 764.057  30
   0  -2 -11 21649.4 661.343  34
   0  -2 -11 23660.8 724.488  38
   0  -2 -11 22603.6 778.003  50
   0  -2  11 25024.5 777.723  39
   0  -2  11 23464.0 753.720  47
   0  -2 -11 23305.7 766.403  44
   0  -2 -11 23531.3 579.349 178
   0  -2 -11 21755.6 555.760 118
   0  -2  11 23679.7 564.974 108
   0  -2 -11 22801.1 575.604  67
   0  -2 -11 21889.2 555.393  59
   0  -2  11 24271.8 576.025  82
   0  -2 -11 23297.2 584.252  71
   0  -2  11 23534.3 726.152  54
   0  -2  11 23034.5 749.519  55
   0  -2  12 8807.43 425.524  30
   0  -2  12 8212.56 393.925  35
   0  -2 -12 8545.11 422.023  31
   0  -2 -12 7657.88 424.840  50
   0  -2 -12 7959.66 399.273  43
   0  -2  12 7814.25 368.527  42
   0  -2 -12 8657.83 391.066  38
   0  -2 -12 8145.72 419.966  44
   0  -2  12 8210.83 413.242  47
   0  -2  12 8221.73 421.775  39
   0  -2 -12 8635.58 281.198 178
   0  -2 -12 8050.00 260.914 118
   0  -2  12 8085.07 262.132 108
   0  -2  12 8243.09 272.444 109
   0  -2 -12 7576.94 257.620  59
   0  -2 -12 8338.82 284.450  76
   0  -2  12 8118.37 278.618  73
   0  -2 -12 7963.77 281.381  71
   0  -2  12 8195.53 415.956  55
   0  -2  12 8408.78 274.263  82
   0  -2 -12 8459.55 279.317  67
   0  -2 -13 6792.59 388.368  28
   0  -2 -13 6098.73 329.591  33
   0  -2  13 6735.20 358.247  35
   0  -2 -13 6067.34 366.587  31
   0  -2  13 6505.52 374.855  30
   0  -2 -13 5859.96 327.402  38
   0  -2  13 6556.05 372.599  47
   0  -2  13 6064.27 316.880  42
   0  -2  13 6549.08 379.232  39
   0  -2 -13 6262.01 352.082  43
   0  -2 -13 6038.82 370.450  44
   0  -2 -13 5643.09 229.419 178
   0  -2 -13 5672.71 216.650 118
   0  -2  13 6447.67 244.978  99
   0  -2 -13 6150.45 240.389 101
   0  -2  13 6194.57 224.589 108
   0  -2  13 6195.41 234.903 109
   0  -2  13 6206.05 369.266  55
   0  -2 -13 5703.13 236.135  71
   0  -2  13 6272.10 239.070  73
   0  -2 -13 6010.87 220.686  59
   0  -2  13 6084.44 239.166  79
   0  -2  13 6398.31 235.360  82
   0  -2  13 6003.54 376.706  57
   0  -2 -13 5993.07 241.732  76
   0  -2  13 6091.60 237.445  68
   0  -2 -13 6075.31 235.904  67
   0  -2 -14 2361.43 245.463  28
   0  -2  14 2426.49 248.967  30
   0  -2  14 2389.64 232.466  35
   0  -2 -14 1977.01 197.188  33
   0  -2 -14 2555.30 251.217  31
   0  -2  14 2687.29 257.510  39
   0  -2 -14 2214.85 222.030  43
   0  -2 -14 2338.93 212.018  48
   0  -2 -14 2084.57 209.452  38
   0  -2 -14 2267.58 242.056  44
   0  -2  14 2617.20 169.710 197
   0  -2 -14 2423.69 145.174 178
   0  -2 -14 2376.44 132.892 118
   0  -2  14 2504.84 147.377 109
   0  -2  14 2628.03 156.003  99
   0  -2 -14 2453.57 153.417 101
   0  -2  14 2337.35 152.923  96
   0  -2  14 2457.28 138.324 108
   0  -2  14 2664.64 151.649  82
   0  -2  14 2392.46 151.711  79
   0  -2  14 2787.49 265.686  57
   0  -2 -14 2732.84 160.986  76
   0  -2  14 2385.22 148.634  73
   0  -2 -14 2181.38 222.558  58
   0  -2 -14 2406.82 135.150  59
   0  -2 -14 2443.73 153.442  71
   0  -2  14 2600.43 156.252  68
   0  -2  15 1977.77 210.313  35
   0  -2 -15 1408.66 197.880  31
   0  -2  15 1438.62 196.800  30
   0  -2 -15 1577.39 208.319  28
   0  -2  15 1388.22 139.586 197
   0  -2 -15 1410.50 113.601 178
   0  -2  15 1426.96 123.200 189
   0  -2 -15 1232.93 114.060 187
   0  -2 -15 1571.46 215.785  44
   0  -2 -15 1500.76 186.250  43
   0  -2 -15 1270.48 101.039 118
   0  -2  15 1547.21 120.344 109
   0  -2 -15 1461.17 124.887 112
   0  -2 -15 1465.92 121.192 101
   0  -2 -15 1587.53 128.479 100
   0  -2  15 1690.45 128.076  99
   0  -2  15 1539.43 124.835  96
   0  -2  15 1568.99 123.104  68
   0  -2  15 1530.11 119.214  82
   0  -2 -15 1405.04 104.762  59
   0  -2 -15 1511.00 127.987  76
   0  -2 -15 1530.02 125.352  71
   0  -2  15 1562.70 126.812  79
   0  -2 -15 1607.64 187.548  58
   0  -2  15 1637.59 124.646  73
   0  -2 -16 2715.77 150.026 187
   0  -2  16 2787.73 151.579 189
   0  -2 -16 2616.68 137.157 178
   0  -2  16 2686.11 169.072 157
   0  -2 -16 2090.55 228.225  44
   0  -2 -16 2059.55 201.154  43
   0  -2  16 2850.40 162.998 132
   0  -2 -16 2431.52 123.668 118
   0  -2 -16 2736.73 156.755 112
   0  -2 -16 2281.79 147.081 100
   0  -2 -16 2491.03 146.184 101
   0  -2  16 2562.40 148.405  99
   0  -2  16 2691.66 153.091  96
   0  -2 -16 2813.02 145.389  87
   0  -2  16 2560.82 143.853 109
   0  -2  16 2646.48 147.924  82
   0  -2  16 2333.46 126.153  66
   0  -2  16 2710.21 151.699  73
   0  -2  16 2570.49 146.630  79
   0  -2 -16 2651.01 155.644  76
   0  -2 -16 2409.26 130.154  74
   0  -2 -16 1977.83 190.236  58
   0  -2 -16 2399.60 126.818  59
   0  -2 -17 425.037 72.5448 187
   0  -2  17 471.926 76.6728 189
   0  -2  17 575.555 96.0065 199
   0  -2  17 452.710 86.1133 157
   0  -2 -17 440.861 132.300  44
   0  -2  17 595.266 87.5195 132
   0  -2 -17 474.836 88.3550 148
   0  -2 -17 617.839 86.3869 137
   0  -2  17 452.536 80.0626 120
   0  -2  17 530.630 83.1285  96
   0  -2 -17 560.934 86.7057 100
   0  -2  17 470.690 77.1505  99
   0  -2 -17 537.721 80.5882 101
   0  -2 -17 453.472 79.3491 112
   0  -2 -17 520.014 71.1318  87
   0  -2  17 589.682 81.3273  73
   0  -2 -17 377.974 59.0740  74
   0  -2 -17 451.108 63.7186  59
   0  -2  17 528.166 78.9603  79
   0  -2 -17 558.161 83.1253  76
   0  -2  18 2918.23 145.474 157
   0  -2  18 3000.91 148.902 199
   0  -2 -18 2523.93 114.973 187
   0  -2 -18 3095.57 136.946 137
   0  -2  18 3123.30 140.966 132
   0  -2 -18 2927.26 141.594 148
   0  -2  18 3073.69 130.613 120
   0  -2  18 3279.80 141.371  96
   0  -2 -18 2908.15 136.892 112
   0  -2 -18 2901.67 132.892 101
   0  -2  18 3349.32 134.182  99
   0  -2 -18 2949.16 138.752 100
   0  -2 -18 3102.23 139.451  76
   0  -2 -19 1967.69 100.870 148
   0  -2  19 2201.34 91.7163 120
   0  -2  19 2123.04 103.339 132
   0  -2 -19 1883.40 93.6451 137
   0  -2 -19 2091.06 102.778 112
   0  -2  19 2043.85 108.297 157
   0  -2  19 1979.02 108.809 199
   0  -2 -20 15.2461 30.7324 112
   0  -2  20 34.0016 31.8296 157
   0  -2  20 43.9768 34.2084 199
   0  -1   0 64.4644 46.0167  20
   0  -1   1 20648.2 470.861  20
   0  -1  -1 20875.5 465.985  18
   0  -1   1 20692.9 452.845  21
   0  -1   1 19679.9 472.691  22
   0  -1   2 79024.0 1640.77  30
   0  -1  -2 80470.4 1633.74  23
   0  -1   2 81153.3 1623.00  17
   0  -1  -2 76838.6 1639.81  22
   0  -1   2 77757.1 1627.32  35
   0  -1   2 80150.7 1632.88  21
   0  -1  -2 82000.4 1646.00  18
   0  -1   2 78795.9 1615.66  26
   0  -1   3 167126. 3401.39  46
   0  -1   3 168345. 3416.01  39
   0  -1  -3 172258. 3384.35  37
   0  -1  -3 169977. 3416.57  38
   0  -1  -3 171691. 3416.80  18
   0  -1  -3 162330. 3383.13  29
   0  -1  -3 165928. 3403.34  34
   0  -1  -3 168642. 3424.08  28
   0  -1  -3 160833. 3395.41  22
   0  -1  -3 169995. 3371.04  36
   0  -1  -3 171060. 3397.00  23
   0  -1   3 166987. 3400.21  35
   0  -1  -3 169794. 3412.57  19
   0  -1   3 169734. 3414.94  30
   0  -1   4 156167. 3097.74  46
   0  -1  -4 141517. 3041.87  36
   0  -1  -4 145305. 3060.48  37
   0  -1   4 157241. 3113.98  39
   0  -1  -4 149659. 3083.95  49
   0  -1  -4 150927. 3103.59  38
   0  -1  -4 156540. 3120.35  28
   0  -1   4 151643. 3092.72  35
   0  -1   4 158486. 3108.07  24
   0  -1  -4 149553. 3090.41  34
   0  -1   4 158498. 3111.84  30
   0  -1  -4 155639. 3096.97  19
   0  -1  -4 151059. 3077.42  29
   0  -1   4 160161. 3106.41  20
   0  -1   5 149375. 2941.10  39
   0  -1   5 140423. 2873.20  45
   0  -1   5 143601. 2921.42  46
   0  -1  -5 143873. 2911.90  49
   0  -1  -5 138914. 2923.49  38
   0  -1  -5 138595. 2937.91  44
   0  -1  -5 134328. 2868.30  37
   0  -1  -5 134131. 2845.12  36
   0  -1  -5 145835. 2912.41  19
   0  -1   5 147600. 2921.84  24
   0  -1  -5 145265. 2944.72  28
   0  -1  -5 144812. 2904.56  29
   0  -1   5 147856. 2924.49  35
   0  -1   5 151656. 2923.81  20
   0  -1   5 145766. 2935.82  30
   0  -1  -5 128440. 2901.25  34
   0  -1   5 148116. 2925.68  54
   0  -1  -5 140234. 2930.97  56
   0  -1   6 53732.9 1189.90  39
   0  -1  -6 51922.8 1193.22  44
   0  -1  -6 49272.3 1104.87  37
   0  -1  -6 52285.0 1176.09  38
   0  -1   6 52126.0 1125.35  45
   0  -1  -6 48937.8 1076.12  36
   0  -1   6 53591.2 1163.29  24
   0  -1  -6 52231.2 1157.29  25
   0  -1  -6 52850.7 1158.93  29
   0  -1   6 53369.2 1173.03  35
   0  -1   6 54981.7 1164.69  20
   0  -1  -6 51688.3 1155.13  34
   0  -1   6 54646.5 1192.96  30
   0  -1  -6 51354.6 1185.55  56
   0  -1  -6 53162.0 1084.53  59
   0  -1   6 55004.7 1175.32  54
   0  -1  -7 3077.12 177.627  38
   0  -1  -7 2853.00 122.124  37
   0  -1   7 2834.61 142.248  45
   0  -1   7 2962.00 178.407  47
   0  -1  -7 2740.29 181.434  44
   0  -1   7 2972.28 178.387  39
   0  -1   7 3282.39 188.980  30
   0  -1   7 2790.70 169.543  35
   0  -1  -7 2783.80 162.105  29
   0  -1  -7 3140.98 167.068  34
   0  -1  -7 2925.14 161.248  25
   0  -1   7 3015.03 160.576  24
   0  -1  -7 2727.72 110.403  67
   0  -1   7 2813.64 169.185  55
   0  -1  -7 3032.12 184.460  56
   0  -1  -7 2756.82 110.547  59
   0  -1   7 3074.65 172.621  54
   0  -1   8 27563.2 715.071  47
   0  -1   8 27123.2 651.034  45
   0  -1  -8 25308.3 688.611  38
   0  -1  -8 25868.7 716.774  44
   0  -1  -8 24168.4 597.456  37
   0  -1   8 27414.1 719.044  30
   0  -1  -8 25556.2 666.702  25
   0  -1   8 25676.6 665.008  24
   0  -1  -8 25935.9 666.966  34
   0  -1  -8 26631.1 686.573  29
   0  -1   8 26594.8 705.503  35
   0  -1   8 25423.4 583.868  82
   0  -1   8 27838.6 701.670  54
   0  -1  -8 26984.6 589.911  59
   0  -1  -8 25440.5 575.676  75
   0  -1   8 25831.9 701.396  55
   0  -1  -8 25302.6 587.214  67
   0  -1  -8 26320.7 721.458  56
   0  -1   9 18743.2 578.650  47
   0  -1  -9 17913.8 582.595  44
   0  -1  -9 19100.6 566.432  38
   0  -1   9 18963.2 516.055  45
   0  -1  -9 19060.5 536.626  34
   0  -1  -9 17375.9 523.289  25
   0  -1  -9 18590.0 555.500  29
   0  -1   9 19070.7 575.857  35
   0  -1  -9 18038.9 579.602  28
   0  -1   9 18258.9 450.754  82
   0  -1  -9 18384.0 453.296  67
   0  -1   9 18612.2 452.901  68
   0  -1  -9 18799.4 593.090  56
   0  -1  -9 19113.1 454.467  59
   0  -1  -9 18388.0 456.256  71
   0  -1   9 19351.3 569.535  54
   0  -1  10 7165.48 336.268  47
   0  -1  10 6948.68 278.372  45
   0  -1 -10 7094.77 320.621  38
   0  -1 -10 7071.84 341.041  44
   0  -1 -10 7185.91 346.849  50
   0  -1 -10 6987.69 319.860  43
   0  -1  10 7102.83 223.990  82
   0  -1  10 7250.05 323.545  54
   0  -1 -10 7027.64 229.286  71
   0  -1  10 7328.01 345.357  57
   0  -1 -10 7480.07 230.753  59
   0  -1 -10 6986.69 230.455  67
   0  -1  10 7133.77 226.947  68
   0  -1  10 6880.72 224.827  73
   0  -1  10 7185.01 227.970 109
   0  -1  10 7314.82 335.026  35
   0  -1 -10 6953.56 338.215  31
   0  -1 -10 6604.28 288.673  34
   0  -1 -10 7226.19 317.996  29
   0  -1 -10 7006.20 334.794  28
   0  -1  11 19891.8 641.343  35
   0  -1 -11 19672.6 652.463  31
   0  -1 -11 19073.2 638.042  28
   0  -1 -11 18391.2 575.563  34
   0  -1 -11 19699.9 622.023  29
   0  -1 -11 19661.9 507.166 178
   0  -1  11 19446.4 645.178  47
   0  -1 -11 19413.4 665.841  50
   0  -1 -11 19200.3 619.024  43
   0  -1 -11 18988.9 615.701  38
   0  -1  11 19099.6 567.599  42
   0  -1  11 18998.8 561.604  45
   0  -1 -11 19104.8 655.580  44
   0  -1 -11 19151.1 490.622 118
   0  -1 -11 18250.8 483.136 140
   0  -1  11 20121.4 499.875  99
   0  -1  11 19596.1 490.562 109
   0  -1 -11 18989.2 476.147  95
   0  -1  11 18719.7 476.463 108
   0  -1  11 19804.6 489.182  82
   0  -1  11 20159.0 493.815  68
   0  -1  11 18874.9 489.294  73
   0  -1  11 19721.1 664.653  57
   0  -1 -11 19313.8 491.281  67
   0  -1 -11 19161.4 495.816  71
   0  -1  11 19495.2 492.183  79
   0  -1 -11 19733.5 493.077  59
   0  -1 -12 5454.01 323.718  28
   0  -1 -12 5275.65 272.859  33
   0  -1 -12 5078.94 270.382  34
   0  -1  12 6311.67 339.232  35
   0  -1 -12 5521.79 328.673  31
   0  -1 -12 5750.75 228.126 178
   0  -1 -12 5947.74 213.503 162
   0  -1 -12 5550.47 208.495 140
   0  -1 -12 5605.02 214.232 118
   0  -1 -12 5740.19 220.437  67
   0  -1 -12 5615.47 221.523  71
   0  -1  12 5722.34 215.158  82
   0  -1 -12 5574.08 212.749  59
   0  -1  12 6120.84 353.545  57
   0  -1  12 5852.24 219.926  68
   0  -1  12 5804.80 218.303  79
   0  -1  12 5806.16 219.796  73
   0  -1 -12 5953.08 207.529  95
   0  -1  12 5504.40 216.575  96
   0  -1  12 5657.69 205.376 108
   0  -1  12 5713.80 220.177  99
   0  -1  12 5876.30 218.537 109
   0  -1 -12 5724.31 339.909  44
   0  -1  12 5858.84 334.609  39
   0  -1 -12 5559.75 308.401  38
   0  -1 -12 5772.43 344.496  50
   0  -1 -12 5939.76 313.429  43
   0  -1  12 5099.90 252.148  42
   0  -1  13 2643.53 237.143  35
   0  -1 -13 2263.21 222.849  28
   0  -1 -13 2098.90 184.961  34
   0  -1 -13 2190.87 183.700  33
   0  -1  13 2768.45 245.051  30
   0  -1 -13 2593.92 241.410  31
   0  -1  13 2293.57 226.573  39
   0  -1 -13 2341.90 215.005  38
   0  -1 -13 2143.21 202.668  43
   0  -1 -13 2015.39 172.483  48
   0  -1 -13 2729.86 248.755  44
   0  -1 -13 2809.64 253.318  50
   0  -1  13 2484.63 160.831 197
   0  -1 -13 2392.58 150.572 178
   0  -1  13 2460.13 153.487 132
   0  -1 -13 2281.00 139.116 140
   0  -1 -13 2280.98 138.288 118
   0  -1 -13 2322.05 132.241  95
   0  -1  13 2439.63 141.146 109
   0  -1  13 2506.30 146.724  96
   0  -1  13 2459.69 136.582 108
   0  -1 -13 2263.18 140.976 101
   0  -1  13 2413.67 142.682  99
   0  -1  13 2469.74 146.086  79
   0  -1 -13 2097.25 193.288  58
   0  -1  13 2275.90 112.240  64
   0  -1 -13 2638.33 150.930  71
   0  -1 -13 2415.99 139.584  59
   0  -1  13 2506.38 146.737  73
   0  -1  13 2542.23 144.496  82
   0  -1  13 2553.59 147.340  68
   0  -1  14 867.388 165.685  30
   0  -1  14 1003.80 175.787  35
   0  -1 -14 921.431 171.593  31
   0  -1 -14 949.884 167.048  28
   0  -1  14 1171.63 180.811  39
   0  -1 -14 842.419 148.150  43
   0  -1 -14 944.544 178.895  44
   0  -1 -14 998.614 177.239  50
   0  -1 -14 833.240 151.578  38
   0  -1 -14 821.689 104.428 187
   0  -1  14 898.493 114.446 197
   0  -1 -14 882.727 110.649 178
   0  -1  14 885.249 117.460 189
   0  -1 -14 860.117 94.4505 118
   0  -1  14 1024.56 118.306 132
   0  -1 -14 822.106 97.6938 140
   0  -1  14 846.516 99.6917  99
   0  -1  14 963.974 104.599 109
   0  -1  14 1007.03 110.581  96
   0  -1 -14 962.169 109.307 101
   0  -1 -14 835.400 89.7191  95
   0  -1 -14 870.381 99.4136  59
   0  -1 -14 873.889 139.012  58
   0  -1  14 965.770 110.143  79
   0  -1  14 990.335 102.952  73
   0  -1  14 936.641 102.791  82
   0  -1  14 1008.13 107.098  68
   0  -1  14 785.413 85.9212  66
   0  -1  15 2307.80 241.898  30
   0  -1  15 2699.68 244.565  35
   0  -1 -15 2258.78 236.986  31
   0  -1 -15 2230.79 231.646  28
   0  -1 -15 2215.20 214.092  38
   0  -1  15 2515.19 243.618  39
   0  -1 -15 2483.43 216.037  43
   0  -1 -15 2449.76 251.218  44
   0  -1  15 2636.05 167.859 189
   0  -1  15 2497.70 164.029 197
   0  -1 -15 2561.49 159.470 187
   0  -1 -15 2853.31 167.541 178
   0  -1 -15 2372.47 141.500 140
   0  -1  15 2663.34 164.104 132
   0  -1 -15 2767.38 153.894 118
   0  -1 -15 2432.61 134.953  95
   0  -1  15 2722.95 159.265  96
   0  -1 -15 2509.54 156.770 101
   0  -1  15 2559.50 154.963  99
   0  -1 -15 2432.32 136.097  87
   0  -1 -15 2610.53 157.137 100
   0  -1  15 2738.61 142.471 102
   0  -1  15 2508.53 154.846 109
   0  -1  15 2829.16 159.965  79
   0  -1  15 2701.57 155.243  73
   0  -1 -15 2341.78 122.967  74
   0  -1 -15 2512.05 152.544  76
   0  -1  15 2390.47 126.965  70
   0  -1  15 2516.80 129.484  84
   0  -1  15 2526.07 129.395  66
   0  -1  15 2722.00 154.001  82
   0  -1 -15 2757.16 154.323  59
   0  -1 -16 486.016 146.828  31
   0  -1  16 603.487 146.095  30
   0  -1  16 800.734 163.219  35
   0  -1  16 429.858 94.4508 189
   0  -1 -16 365.487 86.2593 187
   0  -1 -16 453.503 92.9057 178
   0  -1  16 405.892 96.0546 197
   0  -1  16 479.903 87.5510 120
   0  -1 -16 401.907 95.7537 148
   0  -1 -16 534.823 86.8327 137
   0  -1  16 696.189 102.716 132
   0  -1  16 620.661 153.446  39
   0  -1 -16 449.367 145.509  44
   0  -1 -16 528.475 76.7058  95
   0  -1  16 543.919 76.4825 102
   0  -1  16 651.087 95.2964  96
   0  -1 -16 497.218 87.1688 118
   0  -1 -16 542.431 93.0861 100
   0  -1  16 596.223 94.2342  99
   0  -1 -16 575.872 74.3149  87
   0  -1 -16 515.169 91.3368 101
   0  -1 -16 654.006 86.9772  59
   0  -1  16 566.116 91.6174  73
   0  -1  16 605.477 90.4724  79
   0  -1 -16 508.761 91.3427  76
   0  -1 -17 4382.58 197.448 187
   0  -1  17 4702.41 213.023 197
   0  -1 -17 4703.84 203.391 178
   0  -1  17 4661.09 203.867 189
   0  -1  17 5064.68 210.578 132
   0  -1 -17 4684.33 192.719 137
   0  -1 -17 4783.74 192.995 118
   0  -1 -17 4782.29 208.573 148
   0  -1  17 5015.91 196.312 120
   0  -1  17 4613.60 195.528  99
   0  -1 -17 4486.49 162.776  87
   0  -1 -17 4570.13 199.001 100
   0  -1 -17 5019.52 206.653 101
   0  -1  17 4728.85 206.037  96
   0  -1 -17 4733.23 193.058  59
   0  -1 -17 4998.22 202.647  76
   0  -1  18 3189.07 162.644 157
   0  -1  18 2991.31 147.812 189
   0  -1 -18 2968.18 145.910 187
   0  -1  18 3200.89 160.061 197
   0  -1 -18 2888.88 137.706 118
   0  -1 -18 3062.42 139.866 137
   0  -1  18 3117.82 139.320 120
   0  -1  18 3147.45 154.147 132
   0  -1 -18 3227.92 155.874 148
   0  -1 -18 3241.43 151.671 100
   0  -1 -18 3223.65 153.905 101
   0  -1 -18 3100.75 142.051  59
   0  -1 -19 361.518 63.8802 148
   0  -1  19 469.927 69.2429 157
   0  -1 -19 479.234 65.4776 100
   0  -1 -19 374.335 53.9500 118
   0  -1  19 429.095 58.1935 189
   0  -1 -19 342.315 56.4597 187
   0  -1  20 2120.57 98.9147 157
   0  -1 -20 1848.31 81.1902 148
   0   0   1 11790.8 249.168  25
   0   0  -1 11946.4 255.937  29
   0   0  -2 35632.3 760.484  38
   0   0  -2 37616.4 764.180  29
   0   0   2 35634.1 760.907  35
   0   0  -2 37434.5 757.575  34
   0   0  -2 36530.1 742.963  20
   0   0   2 35742.8 742.912  24
   0   0  -3 290670. 5808.43  37
   0   0  -3 293063. 5831.25  38
   0   0  -3 286661. 5837.33  44
   0   0  -3 294745. 5834.78  29
   0   0   3 291148. 5832.60  35
   0   0  -3 293499. 5803.42  20
   0   0   3 286801. 5803.23  24
   0   0   3 295051. 5815.43  19
   0   0  -3 293626. 5823.77  34
   0   0  -3 289986. 5814.44  25
   0   0  -4 563193. 11332.8  37
   0   0  -4 587481. 11366.0  38
   0   0   4 568237. 11356.6  45
   0   0  -4 553974. 11373.1  44
   0   0   4 546078. 11364.0  47
   0   0  -4 572034. 11326.3  20
   0   0   4 564222. 11365.5  35
   0   0  -4 601300. 11372.9  29
   0   0  -4 558375. 11341.1  25
   0   0   4 570293. 11342.3  19
   0   0   4 571187. 11326.8  24
   0   0  -4 600772. 11358.3  34
   0   0  -4 555940. 11358.1  28
   0   0   5 119591. 2357.75  39
   0   0  -5 116061. 2353.58  38
   0   0   5 110464. 2356.32  47
   0   0   5 114262. 2345.42  45
   0   0  -5 111501. 2312.20  37
   0   0  -5 116157. 2345.28  43
   0   0  -5 113856. 2339.25  34
   0   0  -5 111427. 2346.08  28
   0   0   5 115145. 2358.86  35
   0   0   5 109849. 2321.86  19
   0   0  -5 111451. 2303.16  20
   0   0  -5 119055. 2363.84  29
   0   0  -5 115759. 2370.06  56
   0   0   5 108690. 2349.04  54
   0   0   5 112869. 2368.34  57
   0   0  -6 6482.98 242.641  50
   0   0  -6 6822.02 237.737  43
   0   0   6 7118.12 248.194  39
   0   0  -6 7120.29 248.173  38
   0   0   6 7148.06 256.138  47
   0   0   6 7003.25 240.555  45
   0   0  -6 6640.83 241.829  28
   0   0   6 6808.35 248.853  35
   0   0  -6 6892.11 235.056  34
   0   0   6 6416.48 214.946  19
   0   0   6 7300.64 250.751  30
   0   0  -6 7254.48 258.383  29
   0   0  -6 6885.76 256.366  56
   0   0   6 6878.34 256.406  57
   0   0  -6 6771.59 184.374  59
   0   0  -7 336.816 89.6490  38
   0   0  -7 317.950 79.0935  43
   0   0   7 314.518 88.2641  39
   0   0   7 478.288 89.0270  45
   0   0  -7 426.887 91.7800  50
   0   0   7 337.403 96.4984  47
   0   0   7 422.869 91.8120  30
   0   0  -7 418.158 101.279  29
   0   0   7 411.846 95.2010  35
   0   0  -7 348.352 84.8350  34
   0   0  -7 415.731 93.4950  28
   0   0   7 257.543 63.2462  19
   0   0  -7 359.955 92.9835  56
   0   0   7 327.170 56.6586  68
   0   0  -7 356.889 53.5627  59
   0   0  -7 303.174 52.6353  67
   0   0   7 408.606 99.0299  57
   0   0  -8 13179.9 406.155  43
   0   0  -8 13355.3 421.928  38
   0   0  -8 12948.2 423.783  50
   0   0   8 13967.9 430.757  39
   0   0   8 13299.6 351.023  42
   0   0   8 13368.0 411.889  45
   0   0   8 13483.2 432.088  35
   0   0   8 12873.1 335.076  22
   0   0  -8 14441.2 441.415  29
   0   0  -8 13369.3 436.498  31
   0   0   8 11324.2 362.752  19
   0   0  -8 12938.9 411.456  28
   0   0   8 13932.8 428.772  30
   0   0  -8 12735.4 375.311  33
   0   0  -8 13468.4 403.310  34
   0   0  -8 13202.9 329.709  71
   0   0   8 14263.6 450.921  57
   0   0   8 13070.2 330.540  79
   0   0  -8 13641.4 333.515  59
   0   0   8 13472.5 333.803  68
   0   0  -8 13066.6 330.648  67
   0   0   8 12860.3 327.421  82
   0   0   8 12884.2 329.643  73
   0   0   9 2091.70 156.702  45
   0   0   9 2384.40 174.666  39
   0   0  -9 1942.89 153.308  43
   0   0  -9 2084.39 164.055  38
   0   0  -9 2181.83 167.302  50
   0   0   9 2042.17 113.117  42
   0   0   9 2097.48 100.294  22
   0   0  -9 2126.74 178.183  31
   0   0  -9 2036.17 135.063  33
   0   0  -9 2361.51 183.250  29
   0   0   9 2122.74 174.445  35
   0   0  -9 2167.31 164.183  28
   0   0  -9 2236.63 157.282  34
   0   0   9 2356.26 176.703  30
   0   0   9 2235.95 111.558  79
   0   0  -9 1956.02 104.424  76
   0   0  -9 2167.44 107.116  71
   0   0   9 2196.88 111.687  68
   0   0  -9 2228.56 110.238  59
   0   0   9 2119.80 108.051  73
   0   0  -9 2055.72 104.869  67
   0   0   9 2194.01 181.612  57
   0   0   9 2114.31 103.793  82
   0   0 -10 43335.8 1067.93  43
   0   0 -10 41015.2 1087.66  50
   0   0 -10 42861.9 1085.53  38
   0   0  10 42719.5 1072.46  45
   0   0  10 44172.4 1102.10  39
   0   0  10 43141.3 950.305  73
   0   0 -10 41823.0 948.698  67
   0   0  10 44742.9 955.719  68
   0   0  10 40886.6 912.684  64
   0   0  10 45287.6 956.362  79
   0   0 -10 44010.9 956.258  59
   0   0  10 42222.4 945.985  82
   0   0 -10 44137.9 951.961  71
   0   0 -10 41450.0 944.943  76
   0   0 -10 44124.7 1062.89  34
   0   0  10 46399.1 1112.78  30
   0   0 -10 46877.8 1124.53  29
   0   0 -10 44381.0 1117.79  31
   0   0 -10 41789.3 1069.67  28
   0   0 -10 42295.1 1014.17  33
   0   0  10 44910.6 1117.98  35
   0   0 -11 471.080 127.267  29
   0   0  11 312.426 121.542  35
   0   0 -11 485.546 112.819  28
   0   0 -11 442.542 84.0329  33
   0   0  11 429.138 116.038  30
   0   0 -11 341.094 122.829  31
   0   0 -11 317.874 101.833  34
   0   0 -11 497.355 82.7643 178
   0   0  11 423.504 76.7375 197
   0   0 -11 462.552 76.8061 162
   0   0 -11 307.875 104.263  50
   0   0 -11 367.706 102.758  43
   0   0  11 432.944 118.040  39
   0   0  11 385.286 106.383  45
   0   0 -11 375.605 111.745  38
   0   0 -11 389.947 69.9130 140
   0   0  11 355.185 73.9222 132
   0   0  11 403.575 71.2350  99
   0   0 -11 333.772 66.9071  95
   0   0 -11 450.442 75.9947 118
   0   0  11 401.365 70.2963 109
   0   0 -11 374.507 71.0347  59
   0   0 -11 375.428 82.0587  58
   0   0 -11 371.885 70.3728  71
   0   0  11 376.107 61.1403  66
   0   0  11 417.627 73.9000  68
   0   0 -11 482.756 73.4101  76
   0   0  11 387.433 75.5382  73
   0   0  11 450.271 69.2782  82
   0   0  11 357.465 69.7700  79
   0   0 -12 72.8196 97.6402  28
   0   0  12-34.5716 109.384  35
   0   0  12-8.23274 100.954  30
   0   0 -12 8.53926 109.714  31
   0   0  12 71.9637 63.7911 197
   0   0  12 7.59731 71.0445 189
   0   0 -12 41.8983 67.9914 187
   0   0 -12 29.3142 68.5314 178
   0   0  12 2.83736 52.9436 159
   0   0 -12 33.3628 64.1231 162
   0   0 -12-46.0289 102.394  38
   0   0  12-21.4052 95.2347  45
   0   0 -12 24.0038 90.9197  50
   0   0  12-57.1540 99.0270  39
   0   0 -12 6.75251 88.8801  43
   0   0  12 10.0572 69.5066 132
   0   0  12 35.3510 52.1560 127
   0   0 -12 87.0178 65.1663 140
   0   0 -12 64.8347 57.7593  95
   0   0  12 50.5177 63.4411  99
   0   0 -12 22.1290 57.7275 118
   0   0  12-3.09801 60.8470 109
   0   0  12 33.1578 65.5147  79
   0   0 -12 69.7204 58.0159  76
   0   0  12 14.9228 61.0523  82
   0   0  12 39.9387 50.1888  66
   0   0  12 93.8276 63.9364  73
   0   0 -12 82.7433 61.7014  59
   0   0  12 56.9408 50.0886  70
   0   0 -12 35.8885 61.0583  71
   0   0 -13 4862.93 309.033  31
   0   0  13 4965.96 305.964  30
   0   0 -13 4276.66 273.064  28
   0   0  13 4312.24 302.566  35
   0   0  13 4983.16 209.892 197
   0   0 -13 4898.40 218.643 178
   0   0 -13 4584.50 209.920 187
   0   0  13 4929.75 222.520 189
   0   0  13 4820.09 190.916 159
   0   0 -13 4252.43 283.764  38
   0   0  13 4633.63 298.579  39
   0   0  13 4354.67 268.359  45
   0   0 -13 4659.12 292.514  50
   0   0 -13 4115.64 258.319  43
   0   0 -13 4463.84 199.691 118
   0   0 -13 4818.39 212.197 148
   0   0 -13 4505.69 196.986 140
   0   0  13 4672.20 207.392 132
   0   0  13 4733.59 205.386  99
   0   0 -13 4327.08 166.454  87
   0   0 -13 4632.17 195.008  95
   0   0  13 4507.07 196.548 109
   0   0 -13 4764.08 204.173 112
   0   0 -13 4489.03 194.154 100
   0   0  13 4758.30 186.345 102
   0   0  13 4587.22 200.258  79
   0   0  13 4599.30 169.485  70
   0   0 -13 4295.01 191.315  71
   0   0  13 5121.35 204.065  73
   0   0  13 4469.64 168.168  66
   0   0 -13 4444.66 196.496  59
   0   0  13 4534.52 171.683  84
   0   0  13 4404.86 192.352  82
   0   0 -13 4505.50 190.956  76
   0   0  14 41.5084 117.166  35
   0   0  14 19.5770 112.626  30
   0   0 -14 49.9071 100.319  28
   0   0 -14-30.0952 123.679  31
   0   0 -14 61.5306 72.8554 187
   0   0  14 26.6028 85.0254 189
   0   0  14 72.5138 80.2847 197
   0   0 -14 51.7941 86.3699 178
   0   0  14 31.1445 57.7005 159
   0   0  14 31.4481 77.3678 132
   0   0  14-13.6256 68.0257 120
   0   0 -14 7.29082 65.7442 140
   0   0 -14 35.9002 80.3085 148
   0   0  14-7.04354 46.7917  66
   0   0 -14-21.6800 67.7349  59
   0   0 -14 40.9697 69.7005  76
   0   0  14 67.1939 72.1987  73
   0   0 -14 17.6910 62.0221  71
   0   0  14 22.0586 70.3452  99
   0   0 -14 37.2153 69.4378 118
   0   0 -14 75.4938 61.8873  95
   0   0 -14-10.9856 70.8442 112
   0   0  14 35.1219 60.2190 102
   0   0 -14 26.1297 45.5544  87
   0   0 -14 10.5692 66.9577 100
   0   0  14 38.6784 109.178  39
   0   0 -14 29.3950 89.1282  43
   0   0 -14-62.6480 112.687  38
   0   0 -15 5862.08 334.040  28
   0   0  15 6566.14 373.157  30
   0   0 -15 6032.78 369.546  31
   0   0  15 6604.12 384.897  35
   0   0  15 6665.38 372.019  39
   0   0 -15 5933.11 346.941  38
   0   0 -15 5995.75 256.300 187
   0   0  15 6353.82 269.527 189
   0   0 -15 6056.97 260.385 178
   0   0  15 5709.14 251.386 197
   0   0 -15 6177.81 244.985 140
   0   0 -15 6276.62 232.180 137
   0   0 -15 6462.11 260.359 148
   0   0  15 6633.16 263.912 132
   0   0  15 6481.94 242.137 120
   0   0 -15 6438.17 253.958 118
   0   0 -15 6576.30 244.334  95
   0   0 -15 6610.03 253.609 112
   0   0  15 6449.22 225.231 102
   0   0  15 6458.13 251.630  99
   0   0 -15 6438.98 246.159 100
   0   0 -15 6595.95 252.282  59
   0   0 -15 6759.99 246.473  76
   0   0 -16 1168.61 181.643  31
   0   0  16 1579.41 194.770  30
   0   0  16 1363.94 200.293  35
   0   0  16 1735.50 138.509 197
   0   0 -16 1833.41 144.738 178
   0   0  16 2027.09 148.137 189
   0   0  16 2095.04 152.493 199
   0   0 -16 1955.97 142.964 187
   0   0  16 1644.42 198.439  39
   0   0 -16 1827.81 137.376 148
   0   0  16 1825.59 125.516 120
   0   0 -16 1802.42 131.542 118
   0   0 -16 1676.71 112.744 137
   0   0  16 1700.10 138.152 132
   0   0 -16 1526.21 119.280  95
   0   0 -16 1600.46 124.182 100
   0   0 -16 1643.76 126.398 112
   0   0  16 1725.46 103.653 102
   0   0 -16 1522.41 123.720  59
   0   0 -16 1723.39 125.027  76
   0   0  17-39.7676 110.809  35
   0   0 -17 126.831 80.9215 178
   0   0  17 76.3090 74.7681 199
   0   0  17 43.7078 79.0304 189
   0   0  17 54.6054 70.8957 197
   0   0 -17 97.7617 74.1670 187
   0   0 -17 75.0673 48.1043 137
   0   0 -17 102.220 77.6676 148
   0   0  17 40.0656 61.0124 120
   0   0  17 32.3596 73.6979 132
   0   0  17-11.2395 71.6937 157
   0   0 -17 86.4329 64.1988 100
   0   0 -17 47.6189 68.0723 112
   0   0 -17 48.1964 63.7884 118
   0   0 -17 60.8611 61.4461  59
   0   0  18 1807.38 129.289 199
   0   0  18 1870.12 130.867 189
   0   0 -18 1913.68 126.429 187
   0   0  18 2201.75 111.114 120
   0   0 -18 2162.27 128.446 118
   0   0 -18 2077.74 126.587 148
   0   0  18 2065.83 129.214 157
   0   0 -18 2406.44 131.440 112
   0   0 -18 2283.52 123.486 100
   0   0 -18 2380.68 129.758  59
   0   0 -19 3409.40 140.386 148
   0   0 -19 3501.16 145.492 118
   0   0  19 3582.61 148.240 157
   0   0  19 3434.05 153.814 199
   0   0  19 3086.13 143.559 189
   0   0 -19 3540.50 147.890 187
   0   0 -19 3708.28 147.962 112
   0   0 -19 3410.12 132.587  94
   0   0  20 80.7850 38.5542 157
   0   0 -20 63.1555 37.9483 118
   0   0  20 81.1581 43.0888 110
   0   0 -20 39.9234 28.0816  94
   0   0 -20 57.7948 39.2113 187
   0   0  20 52.3086 37.3906 189
   0   1   0 10.4996 70.5107   5
   0   1   0 35.0360 63.4483   3
   0   1   0 25.2644 62.3172   1
   0   1   0 35.2053 70.7474   6
   0   1   0 43.9497 63.0445   7
   0   1   0 49.8723 74.6813   2
   0   1   1 26628.1 600.333   2
   0   1  -1 27319.6 595.005   1
   0   1  -1 27988.3 598.068   7
   0   1   1 26847.2 598.336   5
   0   1  -1 26881.4 594.202   3
   0   1   1 26425.9 598.077   6
   0   1   1 26799.9 600.605  22
   0   1  -2 92209.1 1871.29   6
   0   1  -2 94548.6 1867.42   7
   0   1   2 91046.2 1867.40   5
   0   1   2 92896.1 1868.14   7
   0   1   2 91401.1 1863.81   1
   0   1  -2 92018.9 1864.82   3
   0   1  -2 93478.7 1871.34   2
   0   1  -2 93245.9 1871.36   5
   0   1   2 87560.9 1866.37   6
   0   1   2 93528.2 1870.98   2
   0   1   2 91299.4 1864.07   3
   0   1   2 89101.4 1870.46  22
   0   1   2 88232.5 1856.99  35
   0   1  -2 91090.2 1861.60  21
   0   1  -2 91611.9 1851.42  33
   0   1   2 87799.9 1841.78  39
   0   1  -3 169043. 3334.97   6
   0   1   3 167557. 3331.64   7
   0   1  -3 170233. 3335.48   5
   0   1  -3 170071. 3330.57   7
   0   1  -3 168001. 3328.32   3
   0   1   3 162357. 3325.39   3
   0   1   3 158285. 3328.82   6
   0   1  -3 169395. 3333.93   2
   0   1   3 165358. 3332.57   2
   0   1   3 161603. 3328.83   5
   0   1  -3 165230. 3319.20  17
   0   1   3 152520. 3334.55  22
   0   1  -3 164325. 3344.96  21
   0   1  -3 166255. 3314.73  28
   0   1   3 162805. 3340.85  35
   0   1  -3 164830. 3318.75  33
   0   1   3 168344. 3356.96  18
   0   1   3 164103. 3323.82  30
   0   1   3 165311. 3320.94  39
   0   1  -3 165949. 3346.87  43
   0   1   4 152429. 3211.54   6
   0   1  -4 158319. 3215.58   6
   0   1  -4 156999. 3209.54   3
   0   1   4 152066. 3206.82   3
   0   1   4 160313. 3249.69  35
   0   1  -4 161633. 3213.89  33
   0   1  -4 156893. 3208.87  17
   0   1  -4 159214. 3253.09  21
   0   1   4 156920. 3227.29  30
   0   1   4 162766. 3263.16  18
   0   1  -4 165382. 3221.23  28
   0   1   4 165834. 3231.81  22
   0   1   4 159804. 3264.55  45
   0   1  -4 165735. 3262.78  38
   0   1  -4 160208. 3247.09  43
   0   1   4 162245. 3226.42  39
   0   1  -5 139317. 2891.79   3
   0   1   5 140990. 2893.01   3
   0   1  -5 142797. 2898.31   6
   0   1   5 139606. 2897.07   6
   0   1  -5 143484. 2913.07  33
   0   1  -5 148738. 2981.99  31
   0   1   5 146727. 2964.78  35
   0   1   5 142333. 2973.07  18
   0   1  -5 146406. 2908.77  17
   0   1   5 140466. 2921.50  22
   0   1   5 142502. 2939.03  30
   0   1  -5 151143. 2932.43  28
   0   1   5 144634. 2976.45  45
   0   1  -5 143055. 2952.69  43
   0   1   5 145397. 2936.06  39
   0   1  -5 150699. 2973.39  38
   0   1  -6 52990.8 1050.82  59
   0   1  -6 46339.2 1032.65   3
   0   1   6 48494.8 1036.33   3
   0   1  -6 48212.0 1038.03   6
   0   1   6 48600.6 1039.76   6
   0   1  -6 52386.1 1145.56  38
   0   1  -6 49926.2 1050.24  40
   0   1  -6 51893.8 1107.50  50
   0   1  -6 52033.1 1127.94  43
   0   1   6 52495.9 1153.30  45
   0   1   6 52081.6 1113.67  39
   0   1   6 49893.5 1079.31  22
   0   1  -6 52045.1 1071.22  17
   0   1  -6 53500.0 1106.15  28
   0   1   6 52707.2 1144.69  35
   0   1  -6 51548.5 1156.49  31
   0   1   6 52010.3 1118.08  30
   0   1  -6 50685.7 1076.07  33
   0   1  -7 3153.50 160.691  50
   0   1  -7 2982.86 167.935  43
   0   1  -7 3220.29 119.067  40
   0   1  -7 3561.16 191.988  38
   0   1   7 3360.05 167.452  39
   0   1   7 3288.61 186.738  45
   0   1  -7 3525.14 199.335  29
   0   1   7 3370.89 138.405  22
   0   1  -7 3573.90 164.151  28
   0   1   7 3300.81 170.281  30
   0   1  -7 3215.73 131.634  17
   0   1  -7 3197.06 137.898  33
   0   1   7 3114.17 182.971  35
   0   1  -7 2985.85 183.604  31
   0   1   7 3042.04 119.642  73
   0   1  -7 3222.51 121.430  59
   0   1  -8 25828.4 680.349  38
   0   1  -8 25446.5 652.513  43
   0   1   8 25693.0 652.236  39
   0   1   8 25219.7 683.890  45
   0   1  -8 24961.3 641.171  50
   0   1   8 25156.6 682.357  35
   0   1  -8 25344.1 691.404  31
   0   1  -8 25450.3 635.342  28
   0   1  -8 24576.4 588.505  33
   0   1   8 25586.2 657.996  30
   0   1  -8 24138.0 575.970  17
   0   1   8 22132.7 571.010  22
   0   1  -8 27032.9 705.726  29
   0   1  -8 25489.0 563.390  59
   0   1  -8 25324.8 557.534  71
   0   1   8 22979.1 536.283  66
   0   1  -9 23134.5 641.224  38
   0   1   9 22137.8 638.396  45
   0   1  -9 21574.7 590.795  50
   0   1   9 21630.9 603.427  39
   0   1  -9 21293.1 595.794  43
   0   1   9 20075.4 475.154  66
   0   1   9 20047.0 474.694  70
   0   1  -9 22126.1 498.031  76
   0   1  -9 21708.8 505.884  59
   0   1  -9 21473.3 498.121  71
   0   1   9 22282.5 613.541  30
   0   1  -9 21011.6 640.399  31
   0   1  -9 20864.2 524.470  33
   0   1  -9 20169.7 508.367  17
   0   1  -9 21824.9 581.882  28
   0   1  10 7107.57 312.950  30
   0   1 -10 6828.27 285.414  28
   0   1 -10 7278.01 340.509  31
   0   1 -10 7040.95 242.388 187
   0   1  10 7311.64 252.402 189
   0   1 -10 7228.14 244.263 178
   0   1 -10 7495.63 246.948 162
   0   1 -10 7034.30 326.764  38
   0   1  10 7122.15 308.518  39
   0   1  10 7059.73 330.565  45
   0   1 -10 7347.89 302.653  43
   0   1  10 7142.99 239.029 132
   0   1  10 6905.53 235.017 141
   0   1 -10 6818.17 232.686 140
   0   1  10 6755.15 232.546  99
   0   1 -10 6685.79 223.173  95
   0   1 -10 6862.14 225.452 101
   0   1 -10 6984.29 219.604  71
   0   1 -10 7026.63 218.204  76
   0   1  10 6604.29 196.446  66
   0   1 -11 17502.3 604.849  31
   0   1 -11 17524.4 535.383  28
   0   1  11 17132.5 571.418  30
   0   1  11 17946.6 485.872 189
   0   1  11 17915.8 458.456 197
   0   1 -11 18595.1 487.060 178
   0   1 -11 18067.6 479.320 187
   0   1  11 17190.2 460.190 159
   0   1  11 17441.3 445.027 158
   0   1 -11 17418.2 589.879  38
   0   1  11 17788.0 574.241  39
   0   1  11 16746.3 589.888  45
   0   1 -11 17060.5 542.851  43
   0   1  11 16745.5 444.142 120
   0   1  11 17425.9 464.702 132
   0   1 -11 17518.3 457.111 118
   0   1 -11 17768.7 462.410 140
   0   1 -11 17874.4 468.688 148
   0   1 -11 16791.7 445.506 112
   0   1 -11 17080.9 451.586  95
   0   1  11 17118.7 460.804  99
   0   1 -11 17633.0 458.084 101
   0   1  11 16735.2 435.207 102
   0   1 -11 17315.7 444.778 100
   0   1 -11 16912.9 438.777  76
   0   1  12 5538.29 305.674  30
   0   1 -12 5924.95 333.439  31
   0   1 -12 5347.78 270.875  28
   0   1  12 5873.94 220.331 197
   0   1 -12 6022.26 233.914 187
   0   1 -12 6100.62 244.195 178
   0   1  12 5571.33 240.906 189
   0   1  12 5437.75 202.915 158
   0   1  12 5571.16 219.189 159
   0   1 -12 5749.11 319.629  38
   0   1  12 5547.03 298.749  39
   0   1 -12 5277.00 272.256  43
   0   1  12 5440.19 317.313  45
   0   1 -12 5517.77 220.523 140
   0   1 -12 5886.18 229.962 148
   0   1 -12 5313.63 213.974 118
   0   1  12 5717.51 226.638 132
   0   1  12 5262.87 205.567 120
   0   1 -12 5544.56 206.977 100
   0   1 -12 5346.65 212.194  95
   0   1 -12 5648.25 216.654 101
   0   1 -12 5604.89 210.583 112
   0   1  12 5440.03 197.818 102
   0   1 -12 5546.05 203.216  76
   0   1 -13 2426.28 191.404  28
   0   1 -13 3113.22 257.228  31
   0   1  13 2248.91 212.031  30
   0   1 -13 2834.19 167.127 187
   0   1 -13 2659.66 171.271 178
   0   1  13 2775.23 177.729 189
   0   1  13 2591.96 152.260 197
   0   1  13 2725.91 155.959 199
   0   1  13 2442.12 147.786 159
   0   1  13 2390.03 133.334 158
   0   1 -13 2524.64 193.129  43
   0   1  13 2635.25 219.923  39
   0   1 -13 2671.15 162.607 148
   0   1 -13 2625.57 151.767 118
   0   1 -13 2727.38 154.594 140
   0   1  13 2580.16 157.560 132
   0   1  13 2679.40 146.262 120
   0   1  13 2596.77 132.633 102
   0   1 -13 2658.97 142.774 100
   0   1 -13 2563.56 146.097  95
   0   1 -13 2599.15 148.000 112
   0   1 -13 2812.64 153.135 101
   0   1 -13 2726.81 141.250  76
   0   1 -14 871.046 167.813  31
   0   1  14 987.698 163.349  30
   0   1 -14 919.202 123.048 178
   0   1 -14 987.746 117.988 187
   0   1  14 763.902 98.2619 197
   0   1  14 907.516 107.253 199
   0   1  14 909.913 125.573 189
   0   1  14 834.234 87.5079 158
   0   1  14 812.609 99.3336 159
   0   1  14 987.790 156.924  39
   0   1  14 887.818 95.8989 120
   0   1  14 989.745 116.653 132
   0   1 -14 1004.78 105.700 118
   0   1 -14 928.453 113.943 148
   0   1  14 823.769 84.0836 102
   0   1 -14 1036.37 104.992 112
   0   1 -14 1122.41 111.088  95
   0   1 -14 1012.01 108.144 101
   0   1 -14 860.776 91.5548 100
   0   1 -14 956.772 94.6738  76
   0   1  15 2729.54 163.512 199
   0   1  15 2441.43 173.732 189
   0   1 -15 2684.52 170.340 187
   0   1 -15 2776.33 176.090 178
   0   1  15 2595.83 151.591 157
   0   1  15 2648.29 154.892 159
   0   1  15 2288.09 216.610  39
   0   1  15 2688.52 145.199 120
   0   1 -15 2903.44 165.870 118
   0   1 -15 2661.93 162.798 148
   0   1 -15 2601.10 143.474 100
   0   1 -15 2706.54 155.838 101
   0   1 -15 2691.33 152.587 112
   0   1 -15 2827.94 158.202  95
   0   1  15 2221.67 218.891  30
   0   1 -15 2580.79 244.970  31
   0   1  16 379.766 80.6952 157
   0   1  16 446.202 82.3241 159
   0   1 -16 497.024 94.3108 148
   0   1 -16 543.141 85.8684  95
   0   1 -16 621.539 88.8133 112
   0   1 -16 589.825 80.9921 100
   0   1 -16 605.681 95.5184 118
   0   1 -16 769.398 95.0752 101
   0   1  16 509.107 104.231 189
   0   1  16 340.112 88.0117 199
   0   1 -16 396.254 92.8033 187
   0   1  17 4659.11 202.922 171
   0   1  17 4748.59 192.082 159
   0   1  17 5038.17 199.512 157
   0   1 -17 5552.32 337.524  44
   0   1 -17 5332.81 215.927 118
   0   1 -17 5475.44 213.492 148
   0   1 -17 5543.01 205.378 112
   0   1  17 5141.85 213.318 199
   0   1  17 4813.93 223.925 189
   0   1 -17 5535.81 229.321 187
   0   1 -18 2929.43 140.654 148
   0   1 -18 3364.12 155.937 118
   0   1  18 2528.96 129.725 171
   0   1 -18 3185.36 148.374  94
   0   1 -18 3333.09 143.649 112
   0   1  18 3135.72 165.212 189
   0   1  18 2869.99 143.752 199
   0   1 -18 3057.74 156.385 187
   0   1 -19 272.200 59.5925 118
   0   1  19 339.289 65.2625 110
   0   1 -19 359.111 59.2229  94
   0   1 -19 289.942 63.5227 187
   0   1  19 289.451 66.1067 189
   0   1  20 2452.41 104.078 110
   0   1 -20 2532.22 93.6828  94
   0   1 -20 2330.37 99.7148 118
   0   1  20 2475.11 106.984 135
   0   1 -20 2539.51 94.6758 119
   0   1 -20 2161.34 96.1532 187
   0   1 -20 2138.85 98.3980 177
   0   1  20 1864.88 92.4460 189
   0   2   0 62368.1 1361.72   5
   0   2   0 61730.3 1351.21   3
   0   2   0 62067.7 1363.34   6
   0   2   0 63198.9 1360.09   7
   0   2   0 61416.6 1362.76   2
   0   2   1 88.2110 109.579   2
   0   2  -1 112.402 91.1033   7
   0   2   1 82.2540 100.969   6
   0   2  -1 110.382 87.9016   3
   0   2   1 106.366 102.377   5
   0   2   2 9298.64 304.293   2
   0   2   2 8994.97 290.119   3
   0   2   2 9155.64 295.386   7
   0   2  -2 9116.21 302.774   2
   0   2   2 8902.39 297.055   5
   0   2  -2 8992.62 288.604   3
   0   2  -2 8950.19 293.080   7
   0   2   2 8926.67 297.494   6
   0   2  -2 9234.05 303.280   6
   0   2  -2 8712.92 299.125   5
   0   2  -2 8539.87 283.418  43
   0   2  -3 60093.8 1291.46   7
   0   2   3 56483.0 1287.94   6
   0   2   3 59261.0 1293.68   5
   0   2  -3 60001.0 1286.53   3
   0   2  -3 59498.7 1299.44   5
   0   2   3 56602.5 1280.19   3
   0   2  -3 59178.4 1295.09   6
   0   2   3 60593.8 1294.52   7
   0   2   3 59199.6 1299.61  22
   0   2   3 56234.6 1283.79  45
   0   2  -3 58132.5 1290.41  43
   0   2   4 8976.50 294.711   3
   0   2   4 9297.64 304.690   6
   0   2  -4 9500.51 308.112   6
   0   2  -4 9513.38 298.234   3
   0   2   4 9432.47 308.830  22
   0   2  -4 9938.75 311.388  43
   0   2   4 9328.83 312.921  45
   0   2  -5 36062.8 771.531  59
   0   2   5 35290.1 836.427   3
   0   2  -5 38108.7 854.213   6
   0   2  -5 37911.6 843.620   3
   0   2   5 35868.9 845.925   6
   0   2   5 35444.9 854.686  35
   0   2   5 35728.7 858.476  22
   0   2  -5 37198.6 869.376  43
   0   2   5 36276.6 886.412  45
   0   2  -6 7360.87 204.206  59
   0   2   6 7805.20 255.327   3
   0   2  -6 7626.73 261.848   6
   0   2   6 7688.99 260.574   6
   0   2  -6 7694.29 253.282   3
   0   2  -6 7923.75 319.628  31
   0   2   6 7485.46 282.244  35
   0   2   6 7472.26 269.370  22
   0   2  -6 7282.51 221.490  33
   0   2  -6 7876.07 284.016  43
   0   2   6 7163.75 242.337  39
   0   2  -7 38269.1 796.230  59
   0   2  -7 38511.5 843.776   6
   0   2   7 34944.4 833.518   6
   0   2  -7 37035.3 829.731   3
   0   2   7 35799.6 828.064   3
   0   2   7 36762.7 909.383  35
   0   2  -7 34026.9 796.862  33
   0   2  -7 37243.6 948.176  31
   0   2   7 35503.0 865.187  22
   0   2  -7 39280.7 907.936  43
   0   2   7 35457.9 852.480  39
   0   2  -8 122542. 2370.54  59
   0   2  -8 121693. 2491.42  43
   0   2   8 117439. 2547.36  45
   0   2   8 110988. 2441.62  39
   0   2   8 112897. 2431.87  22
   0   2   8 119211. 2522.36  35
   0   2  -8 118625. 2558.68  31
   0   2  -8 114130. 2382.49   6
   0   2   8 106662. 2372.39   3
   0   2   9 48193.0 1259.60  35
   0   2  -9 49855.2 1296.24  31
   0   2  -9 58885.7 1163.11 178
   0   2   9 56273.7 1168.48 189
   0   2  -9 57029.4 1160.08 187
   0   2   9 52085.4 1141.52 152
   0   2   9 51369.7 1144.54 159
   0   2   9 50628.6 1130.01 158
   0   2   9 46093.7 1186.09  39
   0   2  -9 50211.6 1222.43  43
   0   2   9 47264.8 1279.43  45
   0   2  -9 50593.7 1128.18 118
   0   2  -9 49735.4 1121.95  95
   0   2  -9 49485.5 1111.72  59
   0   2  10 11329.6 444.281  35
   0   2 -10 11774.4 467.620  31
   0   2 -10 10645.9 333.820 187
   0   2  10 10463.1 340.094 189
   0   2 -10 9780.44 304.794 195
   0   2 -10 10712.7 336.313 178
   0   2 -10 9750.80 306.191 165
   0   2  10 9792.66 300.609 151
   0   2  10 9827.83 311.734 158
   0   2  10 9892.07 321.767 159
   0   2 -10 11427.7 394.236  43
   0   2  10 10366.2 375.692  39
   0   2  10 11210.4 457.817  45
   0   2 -10 10197.7 321.915 148
   0   2 -10 11326.0 321.041 118
   0   2  10 10050.9 311.290 141
   0   2 -10 11533.6 316.297 101
   0   2 -10 10895.2 302.578 111
   0   2 -10 10880.1 304.060 112
   0   2  10 9934.88 299.357  93
   0   2  10 10372.4 293.337 102
   0   2 -10 10911.2 317.284  95
   0   2 -10 11350.5 311.900  59
   0   2 -11 21889.0 715.349  31
   0   2  11 21390.7 701.828  35
   0   2  11 22100.1 578.496 189
   0   2  11 21998.6 530.611 199
   0   2 -11 23053.2 572.371 187
   0   2 -11 20454.8 525.441 195
   0   2  11 20916.9 553.777 159
   0   2 -11 20227.8 527.846 165
   0   2  11 20575.3 539.756 158
   0   2  11 18374.6 600.648  39
   0   2 -11 21059.2 726.512  44
   0   2 -11 19998.3 610.147  43
   0   2 -11 21729.1 544.046 118
   0   2 -11 20670.8 546.327 148
   0   2  11 18574.2 510.799  93
   0   2 -11 22040.0 536.749 101
   0   2 -11 21453.0 514.556 100
   0   2 -11 21554.0 524.547 112
   0   2  11 20224.5 509.644 102
   0   2 -11 20625.8 523.714  59
   0   2 -12 7830.81 397.468  31
   0   2  12 7240.74 379.592  35
   0   2  12 7303.17 251.671 199
   0   2 -12 7604.37 284.284 187
   0   2  12 7575.66 295.885 189
   0   2  12 7671.49 279.301 159
   0   2  12 7386.55 261.083 158
   0   2 -12 6979.10 247.072 165
   0   2 -12 7624.36 407.157  44
   0   2  12 6041.31 302.945  39
   0   2 -12 7216.65 267.611 148
   0   2 -12 7465.64 266.796 118
   0   2  12 7159.38 234.362 102
   0   2 -12 7611.26 250.414 112
   0   2  12 6367.08 231.959  93
   0   2 -12 7600.39 258.822 101
   0   2 -12 7388.19 251.427  59
   0   2 -13 6390.23 364.399  31
   0   2  13 6176.59 360.409  35
   0   2  13 5769.76 224.108 199
   0   2 -13 6156.99 261.085 187
   0   2  13 6052.03 270.253 189
   0   2  13 5701.38 229.562 158
   0   2  13 5799.07 242.974 159
   0   2 -13 5417.55 210.708 165
   0   2  13 5086.59 217.127 155
   0   2 -13 6049.83 377.344  44
   0   2 -13 6109.27 241.357 118
   0   2 -13 6243.86 245.168 148
   0   2 -13 6008.59 222.144 112
   0   2 -13 6369.14 233.111  59
   0   2  14 2122.50 167.976 189
   0   2  14 2188.39 133.733 199
   0   2 -14 1998.17 154.109 187
   0   2  14 2109.37 131.185 155
   0   2  14 1980.77 147.964 159
   0   2  14 2031.61 133.755 158
   0   2 -14 1664.98 224.453  44
   0   2 -14 2078.50 144.256 118
   0   2 -14 1945.34 140.427 148
   0   2 -14 1985.98 140.958  95
   0   2 -14 2177.45 131.890 112
   0   2 -14 1796.29 125.535  59
   0   2  15 1503.74 106.787 155
   0   2  15 1465.61 116.251 158
   0   2  15 1504.59 129.836 159
   0   2  15 1430.72 134.023 171
   0   2 -15 1857.62 222.101  44
   0   2 -15 1783.21 133.926 118
   0   2  15 1544.22 112.526 199
   0   2 -15 1518.66 137.700 187
   0   2  15 1415.27 138.209 189
   0   2 -15 1630.65 119.916  59
   0   2  16 2271.61 162.425 189
   0   2 -16 2379.23 157.258 187
   0   2  16 2062.25 139.328 159
   0   2  16 2162.97 151.683 171
   0   2 -16 2158.57 114.826 161
   0   2 -16 2221.05 231.569  44
   0   2  16 2196.30 149.811 110
   0   2 -16 2058.94 131.605  59
   0   2  17 431.364 83.7145 171
   0   2  17 458.869 79.5799 159
   0   2 -17 397.753 64.3719 156
   0   2 -17 257.050 114.715  44
   0   2  17 525.025 92.9096 135
   0   2 -17 403.021 74.4293  94
   0   2  17 492.781 86.6145 110
   0   2 -17 296.849 82.2971 187
   0   2  17 320.965 87.7458 189
   0   2  17 367.077 69.7950 182
   0   2  18 3081.97 150.135 135
   0   2  18 2528.94 129.707 171
   0   2  18 2986.28 145.194 110
   0   2 -18 3199.46 141.073  94
   0   2  18 2719.25 148.278 189
   0   2 -18 3041.89 147.484 187
   0   2 -19 2029.18 97.7026  94
   0   2  19 1973.77 103.348 110
   0   2  19 1855.02 104.910 189
   0   2 -19 2037.99 109.465 177
   0   2 -19 2001.14 102.522 187
   0   2  19 1893.07 103.700 135
   0   2  19 1911.21 96.9510 134
   0   2 -20 15.1274 28.4135  94
   0   2  20 26.1558 30.7549 110
   0   2  20 1.34957 32.1879 181
   0   2 -20 25.0873 31.3448 177
   0   2 -20 20.3000 29.4094 187
   0   2  20 34.2647 30.7791 135
   0   3   0 96.9508 113.935   6
   0   3   0 56.0749 97.8083   3
   0   3   1 12168.7 420.883   6
   0   3  -1 12166.2 404.160   3
   0   3  -2 10383.3 365.885   3
   0   3  -2 10876.1 384.505   6
   0   3   2 10575.2 381.596   6
   0   3   2 10051.0 363.792   3
   0   3   3 3079.83 195.211   3
   0   3  -3 3273.99 211.221   6
   0   3   3 3060.28 203.562   6
   0   3  -3 3216.78 197.267   3
   0   3  -4 17395.8 517.971   3
   0   3  -4 18199.7 537.791   6
   0   3   4 17106.5 518.053   3
   0   3   4 17200.9 530.939   6
   0   3  -5 4160.17 220.549   3
   0   3   5 4121.14 221.450   3
   0   3  -5 4548.44 238.437   6
   0   3   5 4190.22 234.539   6
   0   3   6 21809.9 534.972 135
   0   3  -6 21255.0 522.212 111
   0   3  -6 22138.4 613.770   6
   0   3   6 21015.6 606.607   6
   0   3   6 21431.0 596.642   3
   0   3  -6 22620.3 601.081   3
   0   3  -7 13028.2 418.792   3
   0   3   7 12259.5 414.015   3
   0   3   7 12883.2 434.861   6
   0   3  -7 13174.4 435.132   6
   0   3   7 13606.0 377.533 202
   0   3   7 14304.8 395.447 189
   0   3  -7 13934.3 392.392 187
   0   3  -7 14255.8 389.786 195
   0   3   7 14616.1 401.596 171
   0   3   7 13386.2 381.948 152
   0   3   7 13932.1 372.522 154
   0   3   7 13459.1 373.227 159
   0   3  -7 13328.2 381.248 165
   0   3   7 13187.1 368.466 151
   0   3  -7 13420.2 450.884  43
   0   3   7 13004.2 380.579 135
   0   3  -7 13922.0 357.446 121
   0   3  -7 13382.5 372.852 111
   0   3   7 12637.0 377.197 110
   0   3  -7 12889.8 340.493  59
   0   3   8 1633.27 142.119   3
   0   3  -8 1725.71 151.467   6
   0   3  -8 1840.55 127.731 195
   0   3   8 1824.73 123.929 176
   0   3   8 1900.35 137.637 171
   0   3   8 1840.92 119.826 151
   0   3   8 2139.06 131.813 152
   0   3  -8 1900.92 129.261 165
   0   3   8 1934.25 127.687 159
   0   3  -8 1856.52 160.780  43
   0   3   8 1977.69 132.964 135
   0   3   8 1829.97 109.532 144
   0   3   8 1964.62 110.061 123
   0   3  -8 1965.75 117.155 118
   0   3  -8 1916.11 119.989 111
   0   3   8 1819.51 128.843 110
   0   3  -8 1948.42 104.377  59
   0   3  -9 26695.7 666.885 195
   0   3   9 27074.6 665.282 159
   0   3   9 26983.0 690.670 171
   0   3   9 26424.5 670.808 152
   0   3  -9 25760.5 658.590 165
   0   3   9 26492.6 650.641 151
   0   3   9 26578.0 659.782 158
   0   3  -9 26985.8 739.750  43
   0   3  -9 25665.5 842.497  44
   0   3  -9 27163.2 649.270 118
   0   3   9 25129.6 670.200 135
   0   3   9 26356.6 635.015 123
   0   3  -9 27731.6 654.164 111
   0   3   9 26137.7 673.607 110
   0   3  -9 27048.1 627.959  59
   0   3 -10 21867.0 559.306 195
   0   3  10 19950.2 540.086 151
   0   3  10 19849.4 573.132 171
   0   3 -10 20198.7 545.757 165
   0   3  10 21785.3 557.200 158
   0   3  10 20978.2 559.221 152
   0   3 -10 20773.4 737.370  44
   0   3  10 20487.3 524.078 123
   0   3  10 19856.9 564.990 135
   0   3 -10 21004.0 537.152 118
   0   3  10 20949.2 568.941 110
   0   3 -10 21393.6 540.541 111
   0   3 -10 21192.1 521.503  59
   0   3  11 3613.64 206.142 171
   0   3  11 3495.93 181.913 158
   0   3 -11 3580.23 178.446 165
   0   3 -11 3854.08 305.504  44
   0   3 -11 3539.85 158.947 122
   0   3  11 3634.35 199.140 135
   0   3  11 3681.50 162.788 123
   0   3 -11 3874.09 179.719 118
   0   3  11 3642.93 206.325 189
   0   3 -11 3554.16 196.443 187
   0   3 -11 3688.13 163.996  59
   0   3  12 13801.0 419.949 155
   0   3  12 14470.1 458.486 171
   0   3  12 14574.5 428.412 158
   0   3  12 14072.3 435.120 159
   0   3 -12 13799.8 407.549 165
   0   3 -12 14973.7 611.841  44
   0   3 -12 13946.9 384.308 122
   0   3  12 13727.5 389.182 123
   0   3  12 13902.1 444.991 135
   0   3 -12 13973.7 410.954 118
   0   3  12 14793.7 460.805 189
   0   3 -12 15148.6 451.640 187
   0   3 -12 13981.1 394.818  59
   0   3  13 13391.1 402.178 158
   0   3  13 13464.0 435.588 171
   0   3  13 13249.6 412.060 159
   0   3 -13 12620.9 378.389 165
   0   3  13 12684.7 393.606 155
   0   3  13 13361.3 439.447 189
   0   3 -13 14051.5 428.690 187
   0   3 -13 13404.5 394.493 118
   0   3  13 12574.0 417.223 135
   0   3 -13 12486.5 353.273 122
   0   3  14 3676.07 208.103 171
   0   3 -14 3766.74 163.974 165
   0   3  14 3543.95 182.144 158
   0   3  14 3563.59 191.860 159
   0   3  14 3575.00 177.391 155
   0   3 -14 3780.80 182.963 156
   0   3 -14 3798.59 182.517  94
   0   3  14 3960.63 215.368 189
   0   3 -14 3737.76 202.031 187
   0   3 -14 3965.45 185.308 118
   0   3  14 3896.00 205.655 135
   0   3  15 1185.44 126.779 171
   0   3  15 1394.88 121.509 159
   0   3 -15 1394.37 108.210 156
   0   3  15 1413.82 109.423 155
   0   3  15 1344.54 112.703 158
   0   3 -15 1686.54 122.903  94
   0   3  15 1334.79 136.573 189
   0   3 -15 1268.35 127.417 187
   0   3  15 1346.30 93.6889 149
   0   3  15 1332.23 125.804 135
   0   3 -15 1720.14 120.335 118
   0   3 -15 1474.10 112.355 146
   0   3  16 496.842 90.1914 171
   0   3 -16 363.854 64.6517 156
   0   3  16 523.671 86.9709 159
   0   3  16 445.485 70.3274 155
   0   3 -16 500.953 76.3449 118
   0   3 -16 495.754 76.5602  94
   0   3 -16 628.628 94.5290 187
   0   3  16 579.093 86.1960 182
   0   3  16 568.328 98.2184 189
   0   3 -16 440.701 69.4024 146
   0   3  16 546.560 88.5199 135
   0   3  16 529.546 84.9613 134
   0   3  17 2824.18 134.966 134
   0   3 -17 2688.14 126.573 118
   0   3  17 2736.90 138.564 135
   0   3  17 2622.19 128.973 182
   0   3  17 2709.87 149.985 189
   0   3 -17 2608.20 138.967 187
   0   3  17 2651.43 136.899 171
   0   3 -17 2510.49 109.751 156
   0   3  17 2549.06 110.240 155
   0   3  18 708.455 68.9492 135
   0   3 -18 750.240 63.2889 118
   0   3  18 744.375 61.5073 134
   0   3  18 644.694 62.5226 171
   0   3  18 613.162 55.6026 182
   0   3  18 655.829 75.0075 189
   0   3 -18 757.541 71.1030 187
   0   3 -18 704.048 65.4139 184
   0   3  19 792.439 56.7790 181
   0   3 -19 894.806 60.9603 177
   0   3 -19 835.981 55.7924 187
   0   3  19 754.259 57.7931 189
   0   4   0 80773.9 1645.68 179
   0   4   0 79878.0 1644.96 184
   0   4   0 85171.3 1679.89 200
   0   4   0 80929.6 1669.97 190
   0   4   0 79353.7 1650.85 180
   0   4   0 81853.3 1660.90 193
   0   4   0 79940.2 1649.22 156
   0   4   0 81783.0 1670.54 167
   0   4   0 81966.0 1662.91 168
   0   4   0 79386.7 1642.92 154
   0   4   0 80876.1 1663.10 172
   0   4   0 71762.9 1782.59   3
   0   4   0 72776.6 1626.31   9
   0   4   0 73197.4 1621.36  10
   0   4   0 70827.0 1622.63  13
   0   4   0 78498.1 1827.30   6
   0   4   0 73583.0 1618.01  11
   0   4   0 75386.5 1650.75 144
   0   4   0 72845.3 1625.87 111
   0   4   0 74994.8 1633.06  16
   0   4   0 71767.7 1625.43  15
   0   4   1 29203.9 691.373 179
   0   4  -1 29062.2 708.569 190
   0   4   1 29227.0 712.998 200
   0   4   1 29869.5 704.356 193
   0   4  -1 29254.8 692.205 195
   0   4  -1 29629.8 688.296 179
   0   4   1 28950.8 697.835 180
   0   4  -1 29305.9 696.922 180
   0   4  -1 29815.4 713.281 200
   0   4  -1 29957.4 709.890 196
   0   4  -1 28778.5 705.400 193
   0   4  -1 28590.6 689.799 184
   0   4   1 29363.8 709.178 183
   0   4   1 28575.3 691.779 174
   0   4  -1 30146.9 724.476 165
   0   4   1 29702.4 707.131 172
   0   4  -1 29762.6 691.762 173
   0   4   1 28981.3 690.751 156
   0   4  -1 29285.4 703.054 172
   0   4   1 28690.3 692.298 154
   0   4  -1 29208.7 692.984 156
   0   4   1 29705.1 704.339 168
   0   4  -1 30713.6 712.653 168
   0   4  -1 29346.0 685.962 154
   0   4   1 29996.7 714.939 167
   0   4   1 28936.4 677.080 151
   0   4  -1 28302.7 821.589   3
   0   4  -1 29042.2 671.995  11
   0   4   1 28357.3 680.241   9
   0   4  -1 28887.0 676.786  10
   0   4   1 28703.4 679.405  13
   0   4   1 29925.9 854.096   6
   0   4  -1 28752.8 692.604 144
   0   4  -1 28571.8 681.680 111
   0   4   1 28812.4 682.642  15
   0   4  -1 29733.0 687.082  16
   0   4   2 15201.8 419.632 189
   0   4   2 14450.5 393.751 182
   0   4   2 15079.6 432.505 200
   0   4  -2 15235.3 415.740 195
   0   4   2 14896.9 420.989 193
   0   4  -2 14980.9 409.580 184
   0   4  -2 14991.2 421.129 196
   0   4  -2 14258.3 420.470 177
   0   4  -2 14902.6 417.894 190
   0   4  -2 15467.7 425.244 200
   0   4  -2 14453.9 414.381 193
   0   4  -2 15079.1 416.346 180
   0   4   2 14549.9 405.506 179
   0   4  -2 14926.0 420.755 167
   0   4   2 14737.4 396.023 151
   0   4   2 15090.4 412.759 168
   0   4   2 15479.8 401.444 176
   0   4  -2 14559.7 409.659 156
   0   4   2 14627.9 423.255 167
   0   4   2 15523.7 408.688 156
   0   4  -2 15940.7 433.598 168
   0   4   2 15269.7 412.988 154
   0   4  -2 15309.9 412.822 173
   0   4  -2 14345.5 394.965 169
   0   4  -2 14440.0 410.299 172
   0   4  -2 15700.3 437.469 165
   0   4  -2 14879.7 393.966 154
   0   4   2 15140.3 421.845 172
   0   4   2 15768.7 425.027 171
   0   4   2 14139.2 418.012 164
   0   4   2 14899.1 406.517 174
   0   4  -2 15379.7 398.068  10
   0   4   2 15813.4 404.853   9
   0   4   2 15366.2 393.371  11
   0   4  -2 15113.2 398.861  13
   0   4   2 16607.4 546.995   3
   0   4  -2 15942.9 533.874   3
   0   4  -2 16087.5 407.879   9
   0   4  -2 16538.8 559.628   6
   0   4  -2 15050.4 388.685  11
   0   4   2 15266.7 398.143  10
   0   4   2 15019.2 398.825  13
   0   4   2 16461.2 560.010   6
   0   4  -2 14672.9 404.544 144
   0   4  -2 14548.4 401.859 111
   0   4   2 16335.1 409.324  16
   0   4   2 15254.5 402.568  15
   0   4  -2 14982.7 400.350  15
   0   4  -2 15257.4 403.500  16
   0   4   3 15628.6 398.282 176
   0   4   3 15099.3 412.823 189
   0   4  -3 15267.0 409.726 195
   0   4  -3 15223.5 407.730 184
   0   4  -3 14828.0 405.585 180
   0   4   3 14481.0 392.794 182
   0   4  -3 15274.9 418.436 196
   0   4   3 15287.3 403.764 179
   0   4  -3 15366.8 412.542 200
   0   4  -3 15142.8 409.001 190
   0   4  -3 15097.7 424.373 177
   0   4  -3 15106.2 389.186 169
   0   4   3 14861.5 412.341 164
   0   4   3 14509.7 396.896 168
   0   4   3 15181.6 408.033 170
   0   4  -3 14936.7 423.050 165
   0   4   3 15010.9 396.715 156
   0   4   3 15768.8 420.178 171
   0   4  -3 14520.5 377.115 154
   0   4   3 15263.6 419.280 167
   0   4  -3 15080.3 415.395 167
   0   4  -3 15221.8 405.970 172
   0   4  -3 15458.5 410.052 173
   0   4   3 14903.3 395.253 151
   0   4   3 13889.4 377.352 155
   0   4   3 14972.3 396.241 174
   0   4   3 13151.7 376.042  10
   0   4  -3 13318.5 377.357  13
   0   4   3 13239.9 381.904   9
   0   4  -3 12730.7 365.558  11
   0   4  -3 14278.6 525.187   6
   0   4  -3 13883.3 386.920   9
   0   4  -3 13471.4 496.543   3
   0   4  -3 12844.9 372.777  10
   0   4   3 12961.8 376.450  13
   0   4   3 14574.0 532.085   6
   0   4   3 13466.2 503.792   3
   0   4   3 12839.6 369.368  11
   0   4   3 14968.8 405.420 134
   0   4  -3 14989.9 392.781 144
   0   4  -3 14583.6 398.464 111
   0   4  -3 13772.9 383.630  16
   0   4   3 13393.5 380.666  15
   0   4  -3 12985.4 377.422  15
   0   4   3 14029.7 385.775  16
   0   4  -4 5042.27 216.615 183
   0   4  -4 5039.94 222.319 177
   0   4   4 5068.61 215.002 200
   0   4  -4 4883.49 200.419 184
   0   4   4 4660.40 195.298 182
   0   4  -4 4841.85 208.455 196
   0   4   4 5019.37 201.047 179
   0   4  -4 5407.83 215.489 195
   0   4  -4 5060.45 204.207 200
   0   4   4 4887.70 207.747 189
   0   4  -4 5311.02 206.276 190
   0   4   4 5307.49 201.829 176
   0   4   4 4715.72 201.219 164
   0   4   4 5010.81 195.866 151
   0   4   4 5197.47 196.494 168
   0   4  -4 4933.63 206.023 173
   0   4   4 5068.12 211.947 171
   0   4   4 4729.08 178.354 159
   0   4   4 4782.15 197.751 154
   0   4   4 5002.50 198.212 156
   0   4   4 4815.92 192.403 174
   0   4  -4 4797.17 198.723 172
   0   4  -4 4733.82 198.894 167
   0   4   4 4983.51 204.974 170
   0   4  -4 4991.61 187.755 169
   0   4  -4 5348.73 202.132   9
   0   4  -4 5455.76 300.419   6
   0   4   4 5077.20 186.142  11
   0   4  -4 4734.01 187.453  13
   0   4   4 4900.88 195.385   9
   0   4   4 5213.11 288.677   3
   0   4   4 5090.09 191.290  10
   0   4  -4 5002.09 188.505  10
   0   4   4 5293.60 300.878   6
   0   4  -4 4825.46 179.931  11
   0   4   4 4935.27 191.331  13
   0   4  -4 4895.54 277.971   3
   0   4  -4 4639.82 181.658 121
   0   4  -4 4803.53 194.524 146
   0   4  -4 5211.73 188.670 144
   0   4   4 4840.30 202.552 144
   0   4   4 5053.57 207.869 134
   0   4  -4 5356.38 204.288 111
   0   4  -4 5042.64 190.657  15
   0   4   4 4839.74 190.474  15
   0   4  -4 4958.12 190.911  16
   0   4   4 5262.63 193.904  16
   0   4   5 5547.88 210.174 174
   0   4   5 5866.66 218.196 156
   0   4   5 5678.91 215.913 151
   0   4   5 5604.47 211.129 158
   0   4   5 5665.67 203.455 159
   0   4   5 6036.65 239.915 171
   0   4  -5 5551.36 221.076 156
   0   4   5 5623.34 220.854 154
   0   4  -5 5910.48 235.096 173
   0   4  -5 5482.57 217.192 167
   0   4  -5 5888.32 244.648 165
   0   4   5 5861.61 222.681 170
   0   4   5 5763.81 224.490 164
   0   4  -5 5185.28 189.764  11
   0   4   5 5688.10 211.872   9
   0   4  -5 6084.31 218.186   9
   0   4  -5 6009.85 313.921   6
   0   4   5 5486.02 297.700   3
   0   4  -5 5428.21 291.262   3
   0   4  -5 5144.86 195.653  10
   0   4   5 5065.29 197.697  10
   0   4  -5 5385.14 197.908  13
   0   4   5 5257.23 194.309  11
   0   4   5 5548.51 313.679   6
   0   4   5 5353.59 200.390  13
   0   4  -5 5582.33 216.957 146
   0   4  -5 5538.58 201.577 121
   0   4   5 6043.36 227.437 134
   0   4   5 5559.44 223.014 144
   0   4  -5 5767.64 197.745 144
   0   4  -5 5683.74 239.841 177
   0   4   5 5864.99 219.063 176
   0   4  -5 5858.47 231.797 196
   0   4  -5 5802.25 218.056 200
   0   4  -5 6065.46 233.926 187
   0   4  -5 5905.40 225.156 184
   0   4  -5 5726.86 216.772 190
   0   4  -5 5537.70 233.302 183
   0   4   5 5595.95 232.873 189
   0   4   5 5438.58 202.584  15
   0   4  -5 5797.84 207.324  16
   0   4   5 6172.86 212.185  16
   0   4  -5 5481.40 201.805  15
   0   4  -6 7000.58 263.385 184
   0   4   6 7260.85 260.578 176
   0   4  -6 7150.11 285.388 177
   0   4  -6 7554.79 251.797 190
   0   4  -6 7303.50 270.407 187
   0   4  -6 7343.74 249.084 200
   0   4  -6 7080.38 268.351 196
   0   4   6 7480.06 276.072 189
   0   4  -6 6940.72 248.117 167
   0   4   6 7629.59 265.556 154
   0   4   6 6823.09 243.990 159
   0   4  -6 7607.79 280.213 165
   0   4   6 7368.28 254.517 158
   0   4   6 7664.75 264.986 170
   0   4   6 7375.72 278.397 171
   0   4  -6 7356.45 264.547 156
   0   4   6 6388.74 221.012  11
   0   4  -6 7403.71 349.866   6
   0   4  -6 7065.42 229.928  10
   0   4  -6 7440.43 332.380   3
   0   4   6 7369.14 338.685   3
   0   4  -6 6909.47 220.880  11
   0   4   6 6992.05 231.317  13
   0   4  -6 7240.54 231.089  13
   0   4   6 7357.82 353.374   6
   0   4   6 6762.93 228.751  10
   0   4   6 7426.63 268.064 134
   0   4   6 6813.51 256.738 144
   0   4   6 7315.28 263.596 135
   0   4  -6 7229.34 240.231 121
   0   4  -6 7155.50 255.904 146
   0   4  -6 7368.91 259.814 111
   0   4  -6 6858.63 229.212  94
   0   4   6 6916.40 232.965  15
   0   4  -6 6854.12 230.220  15
   0   4  -7 2689.02 164.956 195
   0   4   7 2642.22 164.456 189
   0   4  -7 2875.76 163.747 187
   0   4  -7 2472.79 155.679 196
   0   4   7 2631.84 155.275 176
   0   4  -7 2704.92 181.001 177
   0   4  -7 2455.39 139.320 167
   0   4  -7 2716.58 169.105 165
   0   4   7 2614.72 151.597 158
   0   4   7 2592.63 150.944 151
   0   4  -7 2564.79 154.879 156
   0   4   7 2593.05 147.314 159
   0   4  -7 2578.67 129.764  13
   0   4  -7 2505.82 200.590   3
   0   4  -7 2525.50 125.193  11
   0   4   7 2530.98 126.629  11
   0   4   7 2544.44 134.520  10
   0   4  -7 2396.43 129.611  10
   0   4   7 2685.20 212.936   3
   0   4   7 2375.59 217.281   6
   0   4   7 2637.20 133.532  13
   0   4  -7 2388.85 213.417   6
   0   4  -7 2657.68 151.093 146
   0   4   7 2605.73 132.656 123
   0   4   7 2757.51 164.206 135
   0   4  -7 2574.75 137.829 121
   0   4   7 2659.05 149.569 144
   0   4   7 2705.46 161.393 134
   0   4   7 2711.11 159.301 110
   0   4  -7 2659.43 150.766 111
   0   4  -7 2741.68 136.437  94
   0   4   7 2745.16 135.752  15
   0   4  -7 2621.93 131.960  15
   0   4   8 2521.14 153.455 151
   0   4  -8 2069.89 125.912 167
   0   4   8 2506.40 150.274 155
   0   4   8 2626.06 153.995 158
   0   4  -8 2505.44 152.862 156
   0   4   8 2484.51 149.196 159
   0   4  -8 2436.12 162.585 165
   0   4   8 2468.22 157.427 152
   0   4   8 2523.16 200.812   3
   0   4  -8 2417.53 201.041   6
   0   4  -8 2703.01 140.847  94
   0   4   8 2521.45 158.422 110
   0   4  -8 2628.20 154.818 111
   0   4  -8 2262.41 150.418 196
   0   4  -8 2661.74 166.315 195
   0   4  -8 2577.32 181.391 177
   0   4   8 2506.06 166.810 189
   0   4  -8 2492.57 160.073 187
   0   4   8 2203.28 142.939 144
   0   4   8 2494.75 130.538 123
   0   4   8 2702.24 162.488 134
   0   4  -8 2356.75 146.376 146
   0   4  -8 2610.16 142.571 121
   0   4  -8 2386.02 127.183 118
   0   4   8 2375.46 154.140 135
   0   4  -9 11430.9 371.370 156
   0   4   9 11931.7 372.704 159
   0   4   9 12173.1 403.655 171
   0   4  -9 11919.6 382.861 165
   0   4   9 12418.9 381.608 152
   0   4   9 11428.0 366.792 151
   0   4  -9 12064.2 353.657  94
   0   4   9 10825.1 371.305 110
   0   4  -9 11586.0 377.193 196
   0   4  -9 12100.0 385.900 195
   0   4   9 11834.2 397.665 189
   0   4  -9 11551.1 382.766 187
   0   4  -9 11961.4 411.204 177
   0   4  -9 11886.8 365.673 146
   0   4   9 11382.3 380.476 135
   0   4  -9 11147.9 336.775 118
   0   4   9 11616.0 333.189 123
   0   4   9 12326.0 383.845 134
   0   4   9 10733.9 345.328 144
   0   4  10 6661.83 287.547 171
   0   4 -10 6297.02 256.829 156
   0   4  10 6155.64 249.655 155
   0   4  10 6728.86 261.226 159
   0   4  10 6443.25 262.080 152
   0   4 -10 6158.78 254.972 165
   0   4  10 5982.17 259.988 110
   0   4 -10 6350.02 238.434  94
   0   4 -10 6659.26 273.607 187
   0   4  10 6514.25 284.660 189
   0   4 -10 6362.08 257.779 196
   0   4 -10 6921.03 295.510 177
   0   4  10 6361.24 263.001 134
   0   4 -10 6256.82 228.507 118
   0   4  10 5748.37 257.430 135
   0   4  10 5961.53 225.813 144
   0   4 -10 6330.12 248.157 146
   0   4  11 1443.82 130.967 155
   0   4 -11 1457.00 126.947 165
   0   4  11 1604.11 134.688 159
   0   4 -11 1360.29 122.080 156
   0   4  11 1668.81 153.007 171
   0   4  11 1573.40 129.397 158
   0   4  11 1638.01 138.878 110
   0   4 -11 1595.18 121.716  94
   0   4 -11 1520.76 129.518 196
   0   4 -11 1512.50 154.251 177
   0   4  11 1736.74 140.515 134
   0   4 -11 1577.18 123.090 146
   0   4 -11 1577.57 114.945 122
   0   4  11 1553.95 136.192 135
   0   4 -11 1573.41 112.023 118
   0   4  12 917.418 88.5886 153
   0   4  12 970.958 127.117 171
   0   4  12 868.043 109.324 159
   0   4  12 959.851 110.605 155
   0   4  12 1013.93 109.631 158
   0   4 -12 943.034 103.544 165
   0   4 -12 999.413 112.029 156
   0   4  12 1200.66 124.742 110
   0   4 -12 1007.84 100.911  94
   0   4 -12 840.882 103.740 196
   0   4 -12 1072.80 130.247 177
   0   4 -12 1037.34 94.2459 122
   0   4  12 804.998 106.379 135
   0   4  12 1012.19 111.341 134
   0   4 -12 941.143 98.5124 146
   0   4 -12 919.675 92.7892 118
   0   4 -13 4053.36 187.448 156
   0   4  13 3885.02 188.798 155
   0   4  13 4168.44 214.318 171
   0   4  13 4189.80 194.501 158
   0   4 -13 3731.72 174.454 165
   0   4  13 3699.92 153.636 153
   0   4  13 4410.18 204.698 110
   0   4 -13 4537.38 185.993  94
   0   4 -13 3836.49 197.669 184
   0   4 -13 4133.68 219.140 177
   0   4 -13 3917.98 185.142 196
   0   4  13 3874.91 202.342 182
   0   4 -13 3927.76 172.707 146
   0   4 -13 3948.80 169.982 118
   0   4  13 3810.99 193.030 135
   0   4  13 4109.36 196.159 134
   0   4 -13 3899.99 161.098 122
   0   4  14 175.914 72.9866 155
   0   4 -14 156.972 63.7711 156
   0   4  14 150.562 88.3423 171
   0   4  14 131.110 70.8136 158
   0   4 -14 222.343 67.5819  94
   0   4 -14 182.862 56.7466 118
   0   4  14 89.0631 71.7943 110
   0   4 -14 222.287 91.3575 177
   0   4 -14 126.706 61.9112 196
   0   4  14 158.108 79.1435 182
   0   4 -14 107.953 73.0980 184
   0   4  14 173.237 60.6181 149
   0   4  14 157.848 70.3997 134
   0   4 -14 153.278 57.3741 146
   0   4  14 216.919 73.5854 135
   0   4 -14 169.574 52.4824 122
   0   4  15 1515.78 103.530 155
   0   4  15 1512.40 120.253 171
   0   4 -15 1336.84 95.4319 156
   0   4 -15 1595.54 100.070  94
   0   4 -15 1310.42 92.1033 196
   0   4  15 1333.54 118.769 189
   0   4 -15 1321.33 100.009 183
   0   4 -15 1299.40 106.365 184
   0   4  15 1370.10 111.138 182
   0   4 -15 1303.31 109.409 187
   0   4 -15 1373.77 119.197 177
   0   4  15 1341.84 102.519 134
   0   4  15 1336.75 87.7740 149
   0   4  15 1406.92 109.613 135
   0   4  16 5921.34 186.213 155
   0   4  16 5662.09 203.210 171
   0   4 -16 5405.94 173.942 156
   0   4 -16 6095.42 184.684  94
   0   4  16 5408.89 184.965 134
   0   4 -16 5751.27 202.314 187
   0   4  16 5794.22 191.238 181
   0   4 -16 5591.30 195.617 184
   0   4 -16 5392.78 184.175 183
   0   4 -16 6054.48 212.514 177
   0   4  16 5379.38 207.456 189
   0   4  16 5875.85 200.473 182
   0   4  17 802.755 73.1536 189
   0   4  17 753.903 59.4809 181
   0   4 -17 866.492 75.4010 177
   0   4 -17 664.353 52.1849 183
   0   4 -17 848.685 65.6054 184
   0   4  17 759.320 63.2418 182
   0   4  17 653.097 48.9701 155
   0   5   0 3.83817 72.1163 144
   0   5   0 12.1853 93.1440  10
   0   5   0 42.6151 91.5289  15
   0   5   0-39.1713 150.233   6
   0   5   0 69.4266 90.7524  13
   0   5   0-8.98254 129.921   3
   0   5   0 29.3299 87.0533  11
   0   5   0 49.3322 72.6095 180
   0   5   0 20.4340 81.7799 193
   0   5   0 17.0531 63.3373 179
   0   5   0 82.9559 83.5407 200
   0   5   0 58.1995 64.7704 169
   0   5   0 46.6192 70.5898 170
   0   5   0-11.0675 71.2163 174
   0   5   0 24.0528 57.0706 151
   0   5   0-6.96933 65.3227 154
   0   5   0 12.9995 86.7101 167
   0   5   0 7.41819 69.6911 156
   0   5   0 8.91942 80.6311 164
   0   5   0 18.8175 53.1314 176
   0   5   0 4.03142 72.3391 172
   0   5  -1 55397.8 1214.92 154
   0   5   1 56898.2 1241.27 168
   0   5  -1 55004.5 1232.52 156
   0   5   1 53329.2 1220.34 174
   0   5  -1 56082.4 1244.08 172
   0   5  -1 53487.4 1230.62 174
   0   5   1 54672.7 1198.41 151
   0   5   1 52412.6 1252.24 164
   0   5   1 55232.1 1229.24 154
   0   5   1 54592.2 1228.27 156
   0   5  -1 52600.9 1210.60 169
   0   5  -1 52427.4 1192.94  11
   0   5   1 54321.1 1442.31   6
   0   5  -1 53998.0 1202.86  10
   0   5   1 52630.0 1205.57  13
   0   5  -1 53124.0 1403.61   3
   0   5  -1 53827.3 1228.29 144
   0   5   1 54042.4 1239.83 144
   0   5   1 56053.4 1224.76 179
   0   5  -1 55933.3 1256.11 200
   0   5   1 53081.2 1193.91 176
   0   5  -1 54016.9 1231.78 180
   0   5  -1 57344.0 1253.52 193
   0   5  -1 55943.9 1217.76 179
   0   5   1 56132.5 1263.13 200
   0   5   1 52743.5 1210.38  15
   0   5   2 30519.0 733.561 174
   0   5  -2 30619.1 726.647 169
   0   5   2 30933.3 744.130 156
   0   5  -2 31148.7 768.476 167
   0   5  -2 30755.8 747.910 156
   0   5  -2 30186.3 746.246 172
   0   5   2 29647.0 761.053 164
   0   5   2 30728.6 723.656 151
   0   5  -2 30645.9 719.838 154
   0   5   2 31199.1 747.423 154
   0   5   2 29875.7 694.525 155
   0   5   2 31522.6 748.155 168
   0   5   2 29105.0 925.925   6
   0   5  -2 27897.8 703.026  11
   0   5  -2 28015.5 710.185  10
   0   5   2 28408.3 895.846   3
   0   5   2 28332.4 715.742  10
   0   5  -2 27859.6 880.885   3
   0   5  -2 29469.6 924.224   6
   0   5   2 28335.3 716.536  13
   0   5  -2 29188.7 717.380  13
   0   5   2 28650.6 709.520  11
   0   5  -2 29671.9 734.081 144
   0   5  -2 31232.4 761.647 193
   0   5   2 30823.3 722.034 176
   0   5  -2 31553.0 766.197 200
   0   5   2 30522.2 736.969 179
   0   5   2 31525.6 720.318 182
   0   5  -2 30843.3 725.622 179
   0   5  -2 30536.8 748.400 180
   0   5  -2 31372.0 748.154 184
   0   5  -2 28279.2 718.552  15
   0   5   2 28591.1 722.310  15
   0   5   3 446.113 98.0837 144
   0   5  -3 401.701 78.6064 121
   0   5   3 385.991 67.2083 130
   0   5  -3 300.425 75.5257 144
   0   5  -3 400.720 99.4235  15
   0   5   3 335.306 147.682   3
   0   5  -3 412.820 101.214  13
   0   5   3 386.832 104.085  10
   0   5   3 490.199 170.208   6
   0   5  -3 380.423 159.200   6
   0   5  -3 404.627 102.153  10
   0   5  -3 389.840 146.316   3
   0   5   3 403.035 100.077  15
   0   5   3 416.880 96.6659  11
   0   5  -3 303.520 87.8645  11
   0   5   3 410.542 102.855  13
   0   5  -3 421.693 90.0779 180
   0   5  -3 554.771 93.4048 184
   0   5   3 442.147 78.8999 182
   0   5  -3 388.039 91.2318 193
   0   5  -3 400.177 96.1533 200
   0   5  -3 451.417 79.1460 179
   0   5   3 447.605 91.5528 164
   0   5  -3 430.199 90.0331 167
   0   5   3 441.642 83.7343 168
   0   5   3 505.674 87.6395 156
   0   5   3 421.015 69.8632 155
   0   5   3 452.481 68.0566 158
   0   5  -3 445.587 93.9683 156
   0   5  -3 422.776 70.3183 154
   0   5   3 349.190 79.4370 174
   0   5   3 378.444 83.8558 151
   0   5   3 433.867 89.1982 154
   0   5   3 358.832 87.2413 170
   0   5   3 360.742 72.3836 176
   0   5  -3 475.444 87.6627 172
   0   5  -3 364.007 78.4041 169
   0   5   4 37911.2 884.620 158
   0   5  -4 36678.2 887.306 169
   0   5  -4 37485.9 913.396 172
   0   5   4 39075.9 929.190 152
   0   5   4 37857.4 887.012 155
   0   5   4 37260.8 900.089 168
   0   5  -4 37884.4 868.199 154
   0   5  -4 37505.1 926.005 167
   0   5   4 40019.1 933.592 170
   0   5   4 39885.9 912.485 151
   0   5   4 38527.2 913.006 156
   0   5   4 37608.2 897.899 174
   0   5   4 38466.1 930.017 164
   0   5   4 40589.0 896.603  10
   0   5   4 40640.8 1098.27   3
   0   5  -4 41185.0 1109.22   6
   0   5   4 40128.5 897.823  13
   0   5   4 40117.0 888.683  11
   0   5   4 39504.3 1114.01   6
   0   5  -4 39906.0 887.519  10
   0   5  -4 38545.6 877.710  11
   0   5  -4 40237.9 891.861  13
   0   5  -4 38726.6 1070.30   3
   0   5  -4 37601.2 891.605 121
   0   5  -4 39173.4 895.263 144
   0   5   4 39322.4 934.504 144
   0   5  -4 36763.0 917.015 180
   0   5  -4 38522.4 924.296 200
   0   5  -4 37942.7 933.724 193
   0   5   4 37432.8 901.732 176
   0   5  -4 38583.0 923.955 184
   0   5   4 37628.5 905.247 182
   0   5  -4 37689.9 887.914 179
   0   5  -4 38695.6 891.353  15
   0   5   4 39144.1 898.596  15
   0   5   5 19506.1 514.403 155
   0   5  -5 19834.0 537.661 167
   0   5   5 20793.4 551.562 170
   0   5   5 19652.5 513.177 158
   0   5   5 19698.8 531.124 151
   0   5   5 19383.5 513.053 168
   0   5   5 18532.4 535.740 164
   0   5   5 19736.1 545.431 152
   0   5  -5 19268.5 526.936 172
   0   5   5 21582.5 573.864 171
   0   5  -5 18639.5 489.136  11
   0   5   5 19579.2 506.119  10
   0   5  -5 18616.8 665.240   6
   0   5   5 18817.5 680.932   6
   0   5   5 18593.1 502.095  13
   0   5   5 19201.1 669.113   3
   0   5  -5 17791.0 638.565   3
   0   5  -5 18391.2 494.974  13
   0   5  -5 18311.8 493.826  10
   0   5   5 19131.8 496.985  11
   0   5  -5 19432.6 512.278 121
   0   5  -5 19672.2 501.956 144
   0   5   5 20195.3 547.346 144
   0   5  -5 19795.7 563.641 177
   0   5  -5 20021.0 563.086 183
   0   5  -5 20576.7 556.241 193
   0   5   5 20480.4 532.672 176
   0   5   5 20429.3 535.882 182
   0   5  -5 19717.4 540.066 180
   0   5  -5 20244.8 506.661 179
   0   5  -5 20687.9 537.055 200
   0   5  -5 20431.4 553.582 196
   0   5  -5 20301.6 543.701 184
   0   5   5 18989.6 507.840  15
   0   5  -5 18125.6 499.118  15
   0   5   6 5495.81 229.766 151
   0   5   6 5646.35 254.382 171
   0   5  -6 5085.30 218.081 172
   0   5   6 5533.47 219.890 158
   0   5   6 4871.48 199.165 168
   0   5  -6 5432.43 235.830 156
   0   5  -6 5308.86 245.789 165
   0   5   6 5123.60 214.997 155
   0   5   6 4759.86 313.355   3
   0   5  -6 5306.94 204.173  13
   0   5   6 5371.79 210.058  13
   0   5  -6 5054.17 307.182   3
   0   5   6 5599.09 205.753  11
   0   5  -6 5242.06 204.666  10
   0   5  -6 4977.05 323.562   6
   0   5  -6 5014.07 194.064  11
   0   5   6 5398.28 212.333  10
   0   5   6 5368.80 341.852   6
   0   5  -6 5539.38 214.248 121
   0   5   6 5408.12 233.725 144
   0   5   6 5202.29 241.330 189
   0   5  -6 5106.95 214.227 200
   0   5  -6 5109.20 227.566 180
   0   5  -6 5193.12 196.574 179
   0   5   6 5433.48 232.028 182
   0   5  -6 5257.65 246.984 183
   0   5  -6 5319.21 238.172 196
   0   5  -6 5388.41 236.024 184
   0   5  -6 4805.79 242.588 177
   0   5  -6 5165.25 240.094 193
   0   5  -6 5148.10 205.957  15
   0   5   6 5635.19 215.422  15
   0   5   7 5349.36 225.134 155
   0   5  -7 5244.98 215.943 172
   0   5   7 5878.25 260.913 171
   0   5   7 5584.30 226.803 158
   0   5  -7 5692.68 254.831 165
   0   5  -7 5483.45 238.073 156
   0   5   7 5685.13 209.236  10
   0   5  -7 5335.51 197.851  13
   0   5   7 5614.60 200.491  11
   0   5  -7 5358.81 201.071  10
   0   5  -7 5240.98 190.029  11
   0   5  -7 4769.46 310.037   6
   0   5   7 5467.84 205.587  13
   0   5   7 5040.27 310.723   3
   0   5   7 5302.56 233.205 144
   0   5  -7 5492.07 214.438 121
   0   5  -7 5572.93 242.293 184
   0   5  -7 5051.36 251.360 177
   0   5   7 6078.57 246.082 182
   0   5  -7 5443.50 238.967 196
   0   5  -7 5364.91 246.618 183
   0   5  -7 5221.26 230.444 180
   0   5   7 5623.20 251.793 189
   0   5  -7 5475.51 202.187  15
   0   5   7 5488.72 207.409  15
   0   5   8 9254.83 307.294 158
   0   5   8 9301.51 338.766 171
   0   5   8 8706.41 303.995 155
   0   5  -8 8227.59 280.645 172
   0   5  -8 8944.40 313.473 156
   0   5  -8 9243.88 330.492 165
   0   5  -8 8625.19 255.054  13
   0   5   8 8502.50 259.854  10
   0   5   8 8299.12 251.812  11
   0   5  -8 8681.49 315.433 184
   0   5  -8 8674.43 334.049 177
   0   5  -8 8553.60 309.355 196
   0   5   8 8982.58 330.284 189
   0   5  -8 8792.48 322.350 183
   0   5  -8 8403.54 303.549 180
   0   5   8 9221.62 319.702 182
   0   5  -8 8744.44 259.711  15
   0   5   8 8988.45 307.222 144
   0   5   9 6866.70 252.183 144
   0   5  -9 7087.73 275.879 165
   0   5   9 7069.77 262.773 155
   0   5   9 6821.60 257.050 158
   0   5  -9 6672.00 263.505 156
   0   5   9 7207.86 277.345 182
   0   5  -9 6546.35 266.918 184
   0   5  -9 6486.64 256.959 180
   0   5  -9 6572.95 282.235 177
   0   5  -9 6947.93 275.961 183
   0   5   9 6787.74 282.211 189
   0   5  -9 6453.37 257.149 196
   0   5 -10 620.303 82.9259 122
   0   5  10 599.128 82.0357 144
   0   5  10 739.622 94.3410 158
   0   5  10 738.382 99.9181 155
   0   5 -10 846.887 103.507 156
   0   5 -10 737.625 99.7120 165
   0   5  10 721.355 109.348 189
   0   5 -10 697.960 101.078 183
   0   5 -10 601.440 111.933 177
   0   5 -10 587.959 91.3470 196
   0   5 -10 667.735 101.262 184
   0   5  10 615.598 104.495 182
   0   5 -11 642.829 78.9930 122
   0   5  11 510.876 77.8066 153
   0   5  11 573.553 88.5257 158
   0   5 -11 479.279 81.1593 156
   0   5  11 599.417 108.356 171
   0   5  11 495.260 91.6126 182
   0   5  11 567.020 99.3055 189
   0   5 -11 486.213 77.3696 196
   0   5 -11 561.760 91.6547 183
   0   5 -11 575.508 99.4655 177
   0   5 -12 646.424 72.7063 122
   0   5  12 643.776 100.222 171
   0   5 -12 624.011 82.1158 156
   0   5  12 627.182 71.4165 153
   0   5 -12 650.573 84.6003 183
   0   5 -12 610.572 81.7688 180
   0   5 -12 667.528 99.6639 177
   0   5 -12 643.581 76.7812 196
   0   5  12 640.983 95.4833 189
   0   5 -13 390.103 55.5408 122
   0   5  13 544.724 69.3115 149
   0   5  13 579.108 90.5792 171
   0   5  13 456.221 54.9323 153
   0   5 -13 559.214 71.3582 156
   0   5  13 489.722 74.6537 155
   0   5 -13 635.387 89.9977 177
   0   5  13 532.915 87.1298 189
   0   5 -13 517.549 62.3934 196
   0   5 -13 484.374 67.4623 180
   0   5 -13 477.870 71.1756 183
   0   5  14 323.807 51.9262 149
   0   5  14 334.717 60.4578 155
   0   5 -14 320.598 51.5407 156
   0   5 -14 277.468 51.8889 180
   0   5 -14 315.206 55.0973 183
   0   5  14 364.318 67.4605 182
   0   5 -14 373.702 63.7306 184
   0   5 -14 430.445 71.4679 177
   0   5  15 638.905 45.7034 149
   0   5  15 636.804 62.0013 182
   0   5 -15 565.209 49.9552 183
   0   5 -15 644.719 58.7513 184
   0   5 -15 656.252 48.1624 156
   0   5  15 626.923 57.8448 155
   0   6   0 19900.5 526.750 130
   0   6   0 21576.7 563.290 144
   0   6   0 20397.4 528.300  11
   0   6   0 21777.7 545.595  13
   0   6   0 20670.8 538.314  10
   0   6   0 21889.4 551.508  15
   0   6   0 20188.9 578.905 164
   0   6   0 21049.5 558.956 156
   0   6   0 20572.5 537.807 169
   0   6   0 21972.5 569.458 170
   0   6   0 19767.9 533.520 174
   0   6   1 13524.4 380.578 130
   0   6  -1 14903.1 418.425 144
   0   6   1 14815.6 428.787 144
   0   6  -1 13581.6 396.571 121
   0   6   1 14763.0 410.123  13
   0   6  -1 14196.9 402.204  10
   0   6  -1 14046.3 393.155  11
   0   6   1 14450.6 413.220  15
   0   6   1 14760.7 429.982 170
   0   6   1 13814.0 404.961 169
   0   6   1 13637.5 431.253 164
   0   6  -1 13793.7 395.112 169
   0   6  -1 14664.7 448.251 164
   0   6   1 13690.2 394.860 174
   0   6  -1 14399.5 422.955 156
   0   6  -1 14793.1 425.558 170
   0   6   1 13903.9 414.358 156
   0   6  -1 13431.4 401.659 174
   0   6  -2 2126.51 144.491 156
   0   6   2 2031.90 136.604 169
   0   6   2 2075.47 139.086 156
   0   6  -2 2116.02 159.786 164
   0   6   2 1999.31 126.005 174
   0   6   2 2048.03 151.887 164
   0   6  -2 2124.96 140.821 170
   0   6   2 2104.53 144.555 152
   0   6  -2 1938.84 122.761 169
   0   6  -2 1997.72 136.129 174
   0   6   2 2267.11 144.089  11
   0   6  -2 2066.06 137.127  11
   0   6  -2 2072.00 145.576  10
   0   6   2 2157.07 150.494  10
   0   6  -2 2308.12 150.983  13
   0   6   2 2211.55 150.868  13
   0   6  -2 2113.39 132.206 121
   0   6  -2 2205.18 138.582 144
   0   6   2 1961.51 107.943 130
   0   6  -2 2016.32 111.552 179
   0   6  -2 2131.37 150.432  15
   0   6   2 2191.60 152.945  15
   0   6  -3 16728.6 468.267 174
   0   6   3 17028.9 468.375 169
   0   6   3 17105.8 488.005 164
   0   6  -3 17736.0 506.287 164
   0   6  -3 18117.8 474.115 170
   0   6  -3 18051.8 485.585 156
   0   6   3 17974.8 484.638 152
   0   6   3 16252.6 444.192  11
   0   6  -3 16584.4 440.302  11
   0   6   3 16538.8 455.697  13
   0   6   3 16979.2 456.287  10
   0   6  -3 15786.3 444.151  10
   0   6  -3 16532.6 450.422  13
   0   6   3 17315.1 486.336 144
   0   6  -3 16167.7 450.309 121
   0   6  -3 17605.1 491.123 193
   0   6   3 16363.4 456.420  15
   0   6  -3 16514.4 454.348  15
   0   6  -4 12943.9 381.159 170
   0   6  -4 13215.2 420.597 164
   0   6   4 12935.7 399.125 152
   0   6  -4 13501.3 402.696 156
   0   6   4 12808.4 390.774 169
   0   6  -4 12134.6 386.832 174
   0   6  -4 13333.6 372.773  10
   0   6  -4 13527.9 373.729  13
   0   6   4 13840.7 382.312  13
   0   6  -4 13382.3 365.145  11
   0   6   4 13931.1 383.632  10
   0   6   4 13939.5 374.882  11
   0   6  -4 13017.4 376.984 121
   0   6   4 13752.7 411.176 144
   0   6  -4 12752.6 386.262 180
   0   6  -4 12808.7 404.003 193
   0   6   4 14066.0 386.743  15
   0   6  -4 13750.7 379.975  15
   0   6  -5 850.149 101.889 174
   0   6  -5 1038.10 94.1999 170
   0   6   5 983.957 82.0858 155
   0   6   5 837.811 103.876 152
   0   6   5 1148.66 106.664  11
   0   6   5 1054.27 113.307  10
   0   6  -5 1043.68 105.311  13
   0   6  -5 954.749 93.7569  11
   0   6   5 1038.83 109.848  13
   0   6  -5 999.022 107.419  10
   0   6   5 938.820 110.572 144
   0   6  -5 968.355 94.9843 121
   0   6  -5 956.160 98.9904 180
   0   6  -5 998.519 116.580 183
   0   6  -5 787.557 104.568 193
   0   6  -5 1009.94 106.050  15
   0   6   5 953.880 108.017  15
   0   6  -6 8700.61 270.154 170
   0   6  -6 8077.29 290.988 174
   0   6   6 8431.76 260.731 158
   0   6   6 9212.14 304.819 152
   0   6   6 8921.46 272.655 155
   0   6   6 8959.54 272.834  13
   0   6  -6 8775.09 265.757  10
   0   6   6 9692.83 271.252  11
   0   6  -6 8988.29 265.996  13
   0   6   6 9061.52 274.430  10
   0   6  -6 8836.56 258.070  11
   0   6  -6 9107.80 279.990 121
   0   6   6 9646.53 312.135 144
   0   6  -6 8701.07 304.893 193
   0   6  -6 8510.36 284.613 180
   0   6  -6 9378.99 315.075 183
   0   6   6 9377.63 277.173  15
   0   6  -6 9144.42 270.622  15
   0   6   7 5467.93 197.649 155
   0   6   7 5569.71 220.005 152
   0   6   7 5312.20 191.091 158
   0   6  -7 4678.77 207.038 174
   0   6  -7 5115.03 180.101 170
   0   6  -7 5209.79 215.431 156
   0   6  -7 5507.08 177.240  11
   0   6   7 5797.27 188.968  13
   0   6  -7 5560.25 180.810  13
   0   6   7 5609.90 182.891  11
   0   6   7 5881.92 191.525  10
   0   6  -7 5209.14 181.657  10
   0   6  -7 4898.54 200.030 180
   0   6   7 5578.87 210.105 182
   0   6  -7 5335.68 224.173 183
   0   6  -7 5254.43 220.630 193
   0   6  -7 5815.76 186.311  15
   0   6   7 5543.08 187.812  15
   0   6   7 5389.30 216.346 144
   0   6  -8 10124.5 298.513 122
   0   6  -8 10405.5 325.115 164
   0   6   8 10144.1 293.448 158
   0   6  -8 10545.7 319.784 156
   0   6   8 10343.8 319.465 152
   0   6   8 10420.5 301.207 155
   0   6  -8 10782.6 327.384 183
   0   6  -8 10148.4 315.905 184
   0   6   8 10922.0 315.737 182
   0   6  -8 10024.9 298.860 180
   0   6  -8 9609.69 316.481 193
   0   6  -9 7398.76 234.201 122
   0   6  -9 7772.10 253.301 156
   0   6   9 7720.24 245.841 153
   0   6   9 7465.19 239.694 155
   0   6   9 7691.96 236.296 158
   0   6  -9 8032.29 257.198 164
   0   6  -9 8255.52 261.307 183
   0   6   9 8044.92 254.092 182
   0   6  -9 7721.60 256.343 193
   0   6  -9 7654.55 234.780 180
   0   6  -9 6901.05 246.102 184
   0   6 -10 4352.39 153.475 122
   0   6 -10 3985.16 161.299 156
   0   6  10 3934.63 154.002 153
   0   6  10 4353.95 159.800 155
   0   6 -10 4236.23 161.283 164
   0   6 -10 3921.24 161.726 184
   0   6 -10 4152.84 163.294 183
   0   6 -10 3819.63 162.093 193
   0   6  11 3790.70 142.176 149
   0   6 -11 3673.89 130.523 122
   0   6  11 3688.43 130.449 153
   0   6 -11 3783.36 141.839 156
   0   6 -11 3532.24 138.546 174
   0   6  11 3871.29 140.833 155
   0   6 -11 3798.08 134.798 164
   0   6 -11 3485.00 141.862 193
   0   6 -11 3803.50 141.534 183
   0   6 -12 809.061 57.0892 130
   0   6 -12 874.130 52.8285 122
   0   6  12 996.318 63.0421 149
   0   6 -12 980.367 66.7301 193
   0   6 -12 866.640 60.4971 156
   0   6 -12 835.662 59.5399 174
   0   6  12 951.340 63.5813 155
   0   7   0 6.36746 48.2351 152
   0   7   0-17.1018 67.6639  15
   0   7   0 48.7612 73.1894  10
   0   7   0-15.1793 65.3137  11
   0   7   0-2.02959 68.0080  13
   0   7   0-27.8198 52.5532 121
   0   7   1 223.389 55.9511 152
   0   7  -1 274.327 69.0527 164
   0   7   1 210.102 46.8060 153
   0   7  -1 194.636 53.9770 152
   0   7  -1 279.957 69.1599  11
   0   7  -1 275.874 76.8692  10
   0   7   1 255.263 76.1610  15
   0   7   1 378.144 78.1002  13
   0   7  -1 241.970 57.2144 121
   0   7   1 303.614 61.6874 121
   0   7  -2 394.770 65.4989 156
   0   7  -2 407.376 72.9405 164
   0   7   2 303.184 58.1741 152
   0   7  -2 331.258 55.1303 152
   0   7   2 371.927 55.3279 153
   0   7  -2 388.376 77.5754  10
   0   7   2 467.603 78.8271  13
   0   7   2 397.807 72.2405  11
   0   7  -2 396.611 75.3496  15
   0   7  -2 419.313 70.1622  11
   0   7  -2 449.527 76.6726  13
   0   7   2 495.227 83.0869  10
   0   7   2 445.921 78.9153  15
   0   7  -2 390.475 60.9675 121
   0   7   2 427.278 62.6431 121
   0   7  -2 287.220 50.8863 122
   0   7  -3 1410.62 86.9211 121
   0   7  -3 1354.50 81.3367 122
   0   7  -3 1266.50 80.4208 130
   0   7   3 1578.92 92.4370 121
   0   7   3 1546.46 99.7855  15
   0   7  -3 1524.79 96.3121  15
   0   7   3 1527.28 88.6328 153
   0   7  -3 1478.72 104.333 164
   0   7   3 1360.68 88.4412 152
   0   7  -3 1475.64 95.2633 156
   0   7   3 1351.11 96.2523  13
   0   7   3 1414.16 99.0357  10
   0   7  -3 1542.57 95.8887  13
   0   7  -3 1464.35 97.7222  10
   0   7   3 1411.33 92.0982  11
   0   7  -3 1345.20 87.9040  11
   0   7  -4 5209.91 178.188 130
   0   7  -4 5669.00 179.424 122
   0   7  -4 6182.19 185.690  15
   0   7   4 6118.27 187.681  15
   0   7   4 5715.53 189.634 152
   0   7  -4 5893.27 205.243 164
   0   7  -4 5875.73 196.529 156
   0   7   4 6043.98 190.758 153
   0   7  -4 6536.54 185.539  13
   0   7  -4 5912.56 176.062  11
   0   7   4 6555.30 188.372  13
   0   7  -4 5997.63 182.133  10
   0   7   4 6091.33 180.698  11
   0   7   4 6063.91 187.676  10
   0   7  -5 247.201 46.7979 122
   0   7  -5 235.767 50.3129 130
   0   7  -5 265.599 55.9781 156
   0   7   5 324.534 56.3246 153
   0   7   5 289.837 53.0231 152
   0   7  -5 379.365 63.3834 164
   0   7  -5 181.845 52.9241  15
   0   7   5 216.950 55.1325  15
   0   7  -5 203.040 53.7450  13
   0   7  -5 172.065 50.5785  11
   0   7   5 225.239 57.8309  13
   0   7   5 205.015 52.8207  11
   0   7  -6 1916.40 97.6026 156
   0   7  -6 2045.28 89.1703 122
   0   7   6 1976.31 90.6650 121
   0   7  -6 1980.84 91.7493 130
   0   7   7 6715.34 183.628 153
   0   7  -7 6901.38 189.566 164
   0   7  -7 6722.52 177.984 130
   0   7   7 6535.05 174.628 121
   0   7  -8 1349.24 64.1266 164
   0   7   8 1253.41 61.8520 153
   0   7  -8 1231.29 61.3781 130
  -1  -6  13 1548.54 67.3028 132
  -1  -6  12 6651.79 176.199  96
   1  -6 -11 26.4857 35.0189  88
  -1  -6  11 44.2722 43.4894  73
  -1  -6  10 2970.59 126.020  68
   1  -6 -10 2543.64 108.087  74
  -1  -6   9 12586.3 463.174  57
   1  -6  -9 11333.8 298.297  74
   1  -6  -8 147.375 98.7197  51
   1  -6  -8 144.046 88.6468  58
  -1  -6   8 208.003 91.2264  55
   1  -6  -7 6478.99 362.298  44
  -1  -6   7 6093.45 337.386  42
   1  -6  -7 6278.16 333.933  48
   1  -6  -7 6312.27 339.243  51
  -1  -6   7 6154.12 305.996  55
   1  -6  -6 4033.46 272.764  51
  -1  -6   6 3513.49 257.115  42
   1  -6  -6 3691.53 260.926  48
  -1  -6   6 3652.40 239.491  54
   1  -6  -5 12483.2 489.505  51
  -1  -6   5 11091.4 467.625  42
   1  -6  -4 2902.04 256.291  38
  -1  -6   4 2502.02 214.424  42
   1  -6  -4 2793.77 229.146  51
  -1  -6   4 2398.69 232.639  36
  -1  -6   3 8169.37 408.663  37
   1  -6  -3 8087.09 424.626  38
   1  -6  -3 7913.80 405.709  34
  -1  -6   3 8026.30 400.911  36
   1  -6  -2 11326.4 503.822  38
  -1  -6   2 10518.8 464.830  37
   1  -6  -2 10217.1 451.269  37
   1  -6  -2 11544.0 492.638  34
  -1  -6   2 10081.6 453.181  36
   1  -6  -1 1712.76 195.460  37
  -1  -6   1 1844.65 197.078  37
   1  -6  -1 1879.33 220.909  34
   1  -6  -1 1511.03 185.735  36
  -1  -6   1 1628.38 190.901  36
  -1  -6   0 4296.21 285.210  37
   1  -6   0 4637.13 296.988  37
  -1  -6   0 4565.60 308.922  34
   1  -6   0 4132.67 286.359  36
   1  -6   0 5139.70 329.735  34
   1  -6   1 3962.18 280.336  37
  -1  -6  -1 4186.95 304.807  38
  -1  -6  -1 3695.53 277.422  34
   1  -6   1 3685.67 276.504  36
  -1  -6  -2 9277.22 447.851  38
   1  -6   2 9728.14 448.814  37
   1  -6   2 9435.16 442.975  36
   1  -6   3 7769.16 397.209  37
   1  -6   3 7211.11 353.189  42
   1  -6   3 6947.87 379.418  36
  -1  -6  -4 3264.33 246.000  51
   1  -6   4 3021.23 254.546  37
   1  -6   4 3225.81 241.265  42
   1  -6   4 3083.41 257.125  36
   1  -6   5 1001.43 152.511  42
  -1  -6  -5 995.018 155.796  51
  -1  -6  -5 1108.46 152.531  48
   1  -6   5 932.378 154.259  54
  -1  -6  -6 15127.9 548.601  51
   1  -6   6 13590.7 532.622  42
  -1  -6  -6 14346.7 535.723  48
  -1  -6  -6 14630.0 564.836  44
   1  -6   6 15414.8 536.915  54
  -1  -6  -7 354.407 114.503  51
   1  -6   7 343.276 109.478  54
  -1  -6  -7 196.592 105.235  58
  -1  -6  -8 333.557 109.100  51
   1  -6   8 356.225 100.674  54
  -1  -6  -8 360.497 56.4585  74
   1  -6   8 360.464 102.752  55
   1  -6   9 2628.56 100.011 108
   1  -6   9 2853.90 213.338  57
  -1  -6  -9 2487.15 110.008  74
  -1  -6 -10 2840.28 108.429  87
   1  -6  10 3114.40 110.583 109
   1  -6  10 3018.02 127.684  68
   1  -6  12 2460.39 90.3499  96
   1  -6  12 2597.18 94.0927  99
  -1  -5  16 1537.74 66.5885 120
  -1  -5  16 1448.44 65.4924 132
   1  -5 -16 1377.78 64.1704 129
  -1  -5  15 6907.28 178.659  99
  -1  -5  15 7050.78 186.655  96
   1  -5 -15 6831.46 190.482  87
  -1  -5  15 7099.04 193.694  79
   1  -5 -15 6418.19 181.597 137
  -1  -5  15 6800.51 196.488 132
  -1  -5  14 13026.6 349.338 197
   1  -5 -14 14794.3 368.956  87
  -1  -5  14 14723.5 364.514  96
  -1  -5  14 15620.6 364.564  99
  -1  -5  14 15139.8 371.874  68
  -1  -5  14 14345.6 369.003  79
  -1  -5  14 14401.9 369.093  73
   1  -5 -14 14959.2 370.325  74
   1  -5 -14 13988.4 359.182 137
  -1  -5  13 1625.71 100.139 197
   1  -5 -13 2010.24 110.680  87
  -1  -5  13 1830.93 89.1437 109
  -1  -5  13 2004.48 178.391  55
   1  -5 -13 1919.97 187.043  58
  -1  -5  13 1946.35 189.589  57
   1  -5 -13 1843.59 108.160  74
  -1  -5  13 1792.31 108.562  68
  -1  -5  13 2086.06 114.703  79
  -1  -5  13 1906.91 110.781  73
  -1  -5  12 5393.07 194.175 197
  -1  -5  12 5446.00 181.252 109
  -1  -5  12 5353.30 320.327  47
  -1  -5  12 5799.90 325.619  57
   1  -5 -12 5729.72 321.379  58
  -1  -5  12 5522.35 205.259  68
   1  -5 -12 5348.89 200.530  74
  -1  -5  12 5127.92 293.650  55
   1  -5 -11 13845.8 556.529  48
   1  -5 -11 13925.3 557.400  44
  -1  -5  11 13249.0 541.477  57
  -1  -5  11 13605.9 522.016  55
   1  -5 -11 13547.4 545.416  58
   1  -5 -10 7735.74 406.012  48
   1  -5 -10 7886.56 415.467  44
  -1  -5  10 7746.90 415.006  42
   1  -5 -10 7299.85 392.245  58
  -1  -5  10 7222.77 370.767  55
  -1  -5  10 7350.50 348.667  54
  -1  -5   9 3919.73 303.083  42
   1  -5  -9 3486.74 288.046  48
   1  -5  -9 3262.26 266.125  38
   1  -5  -9 3574.53 296.591  44
   1  -5  -9 3725.13 301.065  31
  -1  -5   9 3097.31 237.874  54
  -1  -5   9 3396.11 258.534  55
   1  -5  -9 3797.75 287.021  58
   1  -5  -8 6668.28 386.195  48
  -1  -5   8 6284.77 382.018  42
   1  -5  -8 6019.41 362.965  38
   1  -5  -8 6854.52 401.728  44
   1  -5  -8 6129.04 388.692  31
  -1  -5   8 6670.51 342.699  54
   1  -5  -8 5937.84 361.093  58
   1  -5  -7 12039.1 531.571  38
   1  -5  -7 12924.3 553.377  48
   1  -5  -7 13834.2 587.962  31
   1  -5  -7 11579.1 499.666  34
  -1  -5   7 12168.2 495.439  54
   1  -5  -7 13012.4 539.252  58
   1  -5  -6 1047.57 188.731  38
   1  -5  -6 827.049 170.098  48
  -1  -5   6 621.341 152.216  24
   1  -5  -6 931.261 170.061  34
   1  -5  -6 941.318 163.057  58
   1  -5  -5 12001.4 473.032  37
   1  -5  -5 12485.8 528.003  48
   1  -5  -5 12505.3 540.234  38
  -1  -5   5 10924.0 504.787  24
   1  -5  -5 12260.0 516.911  34
   1  -5  -5 11946.2 496.504  58
   1  -5  -4 9956.11 433.707  37
   1  -5  -4 10180.3 457.944  48
   1  -5  -4 10195.4 483.444  38
  -1  -5   4 9875.78 462.291  24
   1  -5  -4 10225.3 467.771  34
   1  -5  -4 9836.57 462.032  23
   1  -5  -4 9987.43 434.313  58
   1  -5  -3 3812.26 267.769  48
   1  -5  -3 3591.65 264.487  37
  -1  -5   3 3395.78 256.775  24
   1  -5  -3 3466.78 246.785  36
  -1  -5   3 3361.80 264.066  23
   1  -5  -3 3658.63 278.287  23
   1  -5  -3 4181.23 294.992  34
   1  -5  -3 3586.43 245.470  58
   1  -5  -2 3910.49 261.757  48
   1  -5  -2 3959.08 270.056  37
   1  -5  -2 3188.48 268.254  23
   1  -5  -2 3317.35 248.459  36
  -1  -5   2 3781.01 264.018  24
  -1  -5   2 3759.75 280.469  23
   1  -5  -1 7784.47 363.157  51
   1  -5  -1 7681.67 386.422  37
   1  -5  -1 7027.36 366.888  36
  -1  -5   1 7137.21 351.106  24
  -1  -5   1 6824.76 377.530  23
   1  -5  -1 7023.95 384.060  23
   1  -5   0 3890.65 248.330  42
  -1  -5   0 3746.96 245.865  24
  -1  -5   0 4191.90 291.820  23
   1  -5   0 4416.42 290.459  36
   1  -5   0 4518.68 304.784  23
   1  -5   1 5645.61 308.121  42
  -1  -5  -1 5922.36 321.122  37
  -1  -5  -1 5625.66 308.685  36
   1  -5   1 5647.26 342.812  23
  -1  -5  -1 5588.74 336.382  23
   1  -5   1 5584.59 333.392  36
  -1  -5  -2 1930.39 184.975  37
   1  -5   2 1930.83 194.847  42
  -1  -5  -2 1703.15 200.804  23
  -1  -5  -2 1606.14 174.945  36
   1  -5   3 407.561 129.874  42
  -1  -5  -3 403.291 145.942  38
  -1  -5  -3 711.158 119.310  37
  -1  -5  -3 497.252 143.970  34
  -1  -5  -3 554.418 135.095  23
   1  -5   4 8338.12 413.696  42
  -1  -5  -4 8495.33 423.350  38
  -1  -5  -4 7222.58 382.450  23
  -1  -5  -4 8211.61 397.633  34
   1  -5   4 6813.61 391.442  23
  -1  -5  -5 9770.60 459.572  38
   1  -5   5 9954.38 471.206  42
  -1  -5  -5 9586.88 432.737  34
  -1  -5  -5 10734.1 511.045  31
   1  -5   6 1809.83 212.622  42
  -1  -5  -6 1956.17 218.631  38
  -1  -5  -6 1876.96 232.479  31
  -1  -5  -7 14212.9 602.092  44
   1  -5   7 15016.9 607.424  42
  -1  -5  -7 13256.5 546.751  38
  -1  -5  -7 15350.1 623.873  31
   1  -5   7 15286.7 582.011  54
   1  -5   8 1721.08 216.889  42
  -1  -5  -8 2131.03 235.428  44
  -1  -5  -8 1968.30 230.672  31
   1  -5   8 1958.64 210.873  54
   1  -5   9 1069.36 89.3672  82
   1  -5   9 1101.86 165.824  54
   1  -5   9 914.898 159.042  55
   1  -5   9 1044.87 182.871  42
  -1  -5  -9 1082.99 183.413  44
   1  -5  10 311.632 62.9018  82
   1  -5  10 421.162 144.015  57
   1  -5  10 362.827 120.392  54
   1  -5  10 270.513 117.183  55
  -1  -5 -10 464.549 144.443  44
   1  -5  10 320.487 135.603  47
  -1  -5 -11 1329.65 177.341  44
   1  -5  11 1221.80 178.785  42
   1  -5  11 1239.19 178.410  47
  -1  -5 -11 1313.24 181.559  48
   1  -5  11 1322.19 87.2807 108
   1  -5  11 1461.47 181.964  57
   1  -5  11 1248.07 165.796  55
   1  -5  11 1307.05 88.7911  82
   1  -5  11 1195.99 154.679  54
  -1  -5 -11 1195.94 173.426  58
  -1  -5 -12 3082.80 122.815 100
   1  -5  12 3274.86 137.418 109
   1  -5  12 2986.18 119.212 108
  -1  -5 -12 3100.72 235.582  58
   1  -5  12 3116.71 229.338  55
   1  -5  12 3000.22 209.314  54
   1  -5  12 3274.59 127.842  82
   1  -5  13 3773.99 136.141 109
  -1  -5 -13 3387.46 121.152 100
  -1  -5 -13 3801.91 148.617  74
   1  -5  14 1263.21 79.8142  96
   1  -5  14 1304.94 80.2316  99
   1  -5  14 1061.08 63.3052 109
  -1  -5 -14 1126.24 75.9321  87
  -1  -5 -14 1312.59 80.0029  74
  -1  -5 -14 1114.94 73.2077 137
  -1  -5 -15 603.645 46.4483 137
   1  -5  15 625.938 46.2664  99
   1  -5  15 685.215 51.8703  96
   1  -4 -18 4327.33 129.312 137
   1  -4 -18 4549.49 133.700 148
  -1  -4  18 4424.34 130.566 132
  -1  -4  18 4472.99 128.331 120
  -1  -4  17 3830.69 118.929 132
   1  -4 -17 3584.33 116.869 137
  -1  -4  17 3959.32 111.942  96
  -1  -4  17 3851.82 96.4788  99
   1  -4 -17 3614.87 97.3847 100
  -1  -4  17 3608.78 116.754 197
  -1  -4  16 5518.80 197.849 197
  -1  -4  16 4978.60 172.920 199
  -1  -4  16 5988.71 200.557 132
   1  -4 -16 5643.90 197.454 137
  -1  -4  16 5867.48 190.562  96
  -1  -4  16 6250.78 185.458  99
   1  -4 -16 5093.22 163.985 112
   1  -4 -16 5817.78 181.797 100
  -1  -4  16 5001.93 169.896 157
   1  -4 -16 5730.09 190.690  74
  -1  -4  16 5867.44 192.215  68
   1  -4 -16 5575.97 177.187  76
  -1  -4  15 10368.9 305.337 157
  -1  -4  15 10437.2 312.363 199
  -1  -4  15 11017.6 337.138 197
   1  -4 -15 12051.3 336.771  87
  -1  -4  15 11321.7 305.661 109
  -1  -4  15 12179.8 330.674  96
   1  -4 -15 10674.2 300.086 112
  -1  -4  15 11649.4 322.484  99
   1  -4 -15 11318.5 316.169 100
  -1  -4  15 11880.2 331.211  68
  -1  -4  15 11583.6 304.001  82
  -1  -4  15 12445.3 485.400  57
   1  -4 -15 11518.9 312.990  76
  -1  -4  15 11841.7 332.132  79
  -1  -4  15 11690.8 330.908  73
   1  -4 -15 11895.5 470.792  58
  -1  -4  14 1717.14 106.778 157
  -1  -4  14 1851.09 130.811 197
  -1  -4  14 1359.22 174.894  42
  -1  -4  14 1759.73 205.399  47
   1  -4 -14 1619.14 198.271  44
   1  -4 -14 1630.94 188.496  43
   1  -4 -14 1339.28 181.899  48
   1  -4 -14 1608.79 187.006  51
   1  -4 -14 1684.45 105.221 112
   1  -4 -14 1620.26 110.441 100
  -1  -4  14 1739.36 106.119 109
   1  -4 -14 1860.72 213.880  58
  -1  -4  14 1647.34 118.010  73
   1  -4 -14 1557.71 105.415  76
  -1  -4  14 1723.83 203.162  57
  -1  -4  14 1814.66 196.291  55
  -1  -4  14 1750.05 121.510  79
  -1  -4  14 1715.09 120.426  68
  -1  -4  14 1719.16 102.486  82
   1  -4 -13 12370.6 524.141  48
   1  -4 -13 12219.9 522.744  44
  -1  -4  13 12034.4 511.165  42
  -1  -4  13 11259.7 495.174  39
  -1  -4  13 11801.1 514.269  47
  -1  -4  13 11533.4 513.401  57
  -1  -4  13 11648.3 326.854  82
   1  -4 -13 11098.1 321.504  71
   1  -4 -13 11263.4 331.239  76
  -1  -4  13 11730.4 351.112  68
  -1  -4  13 11850.8 500.796  55
  -1  -4  13 11782.6 352.689  73
   1  -4 -13 10799.0 333.321 100
  -1  -4  13 11614.6 331.257 109
   1  -4 -13 11188.6 325.770 112
  -1  -4  13 10380.9 324.939 157
  -1  -4  12 8289.44 275.320 157
  -1  -4  12 9431.74 405.853  54
  -1  -4  12 9169.56 456.731  57
   1  -4 -12 9269.83 466.402  58
   1  -4 -12 8476.28 270.448  71
   1  -4 -12 8188.01 276.482  76
  -1  -4  12 9640.17 447.523  55
  -1  -4  12 9228.92 302.032  68
  -1  -4  12 8784.66 275.125  82
  -1  -4  12 9256.17 285.088 109
  -1  -4  12 8542.31 260.583 108
   1  -4 -12 8039.81 432.186  28
  -1  -4  12 8286.98 429.150  30
   1  -4 -12 8842.92 452.783  48
   1  -4 -12 8907.26 454.225  44
  -1  -4  12 8994.88 453.944  47
  -1  -4  12 9996.86 472.893  42
  -1  -4  12 8711.40 439.343  39
   1  -4 -12 8588.79 432.405  50
   1  -4 -12 9041.68 422.432  38
  -1  -4  11 1714.99 189.515  54
  -1  -4  11 1675.95 214.472  57
  -1  -4  11 1545.26 107.836  82
   1  -4 -11 1570.14 105.980  71
  -1  -4  11 1485.74 192.748  55
   1  -4 -11 1526.39 110.940  76
  -1  -4  11 1461.41 100.485 108
  -1  -4  11 1787.14 222.366  42
   1  -4 -11 1538.05 198.688  38
   1  -4 -11 1409.43 208.779  44
  -1  -4  11 1570.19 204.076  39
   1  -4 -11 1304.59 189.340  50
  -1  -4  11 1450.54 194.156  30
   1  -4 -11 1483.10 199.478  28
  -1  -4  10 23546.2 775.650  39
   1  -4 -10 22079.1 760.212  50
   1  -4 -10 24403.7 778.844  38
   1  -4 -10 24050.2 817.084  44
   1  -4 -10 22333.9 761.138  25
  -1  -4  10 23482.3 770.825  30
   1  -4 -10 21831.4 708.684  34
   1  -4 -10 24257.5 791.712  28
  -1  -4  10 22999.9 726.986  54
  -1  -4  10 22132.6 556.902  82
   1  -4 -10 21860.0 559.764  76
   1  -4 -10 21793.4 550.430  71
  -1  -4  10 23755.3 774.561  55
  -1  -4   9 18338.9 640.302  39
   1  -4  -9 16953.0 621.909  50
   1  -4  -9 17488.7 674.506  44
   1  -4  -9 16190.3 620.027  38
  -1  -4   9 17646.0 662.106  24
   1  -4  -9 16098.9 586.879  34
  -1  -4   9 17645.5 629.179  30
   1  -4  -9 17110.6 631.472  28
   1  -4  -9 16150.4 436.879  76
  -1  -4   9 16943.1 595.631  54
   1  -4  -8 12490.8 524.893  38
   1  -4  -8 12070.4 494.709  50
  -1  -4   8 13150.0 515.109  39
   1  -4  -8 12636.9 552.367  31
   1  -4  -8 12492.3 501.019  34
  -1  -4   8 13564.7 516.588  30
   1  -4  -8 11924.4 504.057  28
  -1  -4   8 12326.2 487.906  54
   1  -4  -7 4808.90 318.312  38
  -1  -4   7 5211.22 298.865  39
   1  -4  -7 5233.87 292.132  50
   1  -4  -7 5298.82 307.580  34
  -1  -4   7 5450.47 335.995  24
  -1  -4   7 5247.37 299.560  30
   1  -4  -7 5006.38 297.574  28
   1  -4  -7 5275.97 339.437  31
   1  -4  -6 21233.6 665.436  50
   1  -4  -6 21280.2 653.710  37
   1  -4  -6 22579.4 738.921  38
  -1  -4   6 22716.2 692.273  39
   1  -4  -6 22629.3 714.052  34
  -1  -4   6 21584.1 680.086  30
  -1  -4   6 23200.8 754.622  24
   1  -4  -6 21359.7 682.683  28
  -1  -4   5 26997.1 770.790  39
   1  -4  -5 27087.3 768.668  37
   1  -4  -5 28383.3 845.146  38
   1  -4  -5 25352.3 738.545  50
  -1  -4   5 27286.0 846.647  20
   1  -4  -5 27622.8 807.302  23
   1  -4  -5 25477.6 729.362  36
   1  -4  -5 26247.1 767.571  28
   1  -4  -5 28331.3 821.587  34
  -1  -4   5 27300.3 838.586  24
  -1  -4   5 27623.1 774.316  30
  -1  -4   4 12243.5 430.931  39
   1  -4  -4 12526.3 452.963  37
  -1  -4   4 12290.4 489.272  24
  -1  -4   4 11928.0 489.144  20
   1  -4  -4 12047.7 467.756  23
   1  -4  -4 11674.6 423.641  28
   1  -4  -4 11892.0 482.381  18
   1  -4  -4 12033.9 430.606  36
  -1  -4   4 12240.1 432.496  30
   1  -4  -4 12117.1 476.166  34
   1  -4  -4 11911.4 493.926  19
   1  -4  -3 3103.75 216.611  37
  -1  -4   3 3048.41 188.106  39
   1  -4  -3 2969.37 203.959  36
  -1  -4   3 3158.42 193.551  30
   1  -4  -3 2748.95 176.405  28
   1  -4  -3 2773.35 222.106  18
  -1  -4   3 3031.57 230.372  24
   1  -4  -3 2646.75 211.043  23
  -1  -4   3 3133.03 234.049  20
  -1  -4   3 2489.31 185.084  21
   1  -4  -2 3850.37 201.008  42
  -1  -4   2 3696.38 198.642  39
   1  -4  -2 3639.34 209.997  20
   1  -4  -2 3795.41 248.625  23
  -1  -4   2 3873.53 201.513  26
   1  -4  -2 3919.32 204.884  24
  -1  -4   2 3598.93 216.742  21
  -1  -4   2 4208.36 255.856  20
   1  -4  -2 4010.83 258.379  18
  -1  -4   2 3933.77 206.967  30
   1  -4  -2 3883.53 237.036  36
  -1  -4   2 3666.94 245.508  18
  -1  -4   2 4182.19 253.875  24
   1  -4  -1 14669.3 471.457  42
  -1  -4   1 14409.9 512.619  20
   1  -4  -1 14259.3 485.545  20
  -1  -4   1 14491.0 520.831  18
   1  -4  -1 14379.9 470.851  24
   1  -4  -1 14651.6 524.595  23
  -1  -4   1 14152.6 437.443  30
   1  -4  -1 14301.6 522.868  18
  -1  -4   1 14447.6 479.819  21
  -1  -4   1 13973.2 498.223  24
   1  -4   0 2262.12 171.680  48
   1  -4   0 2372.16 202.690  18
  -1  -4   0 2352.90 178.041  20
  -1  -4   0 2385.65 175.697  24
  -1  -4   0 2009.77 182.758  23
  -1  -4   0 1836.34 183.101  18
   1  -4   0 2611.59 186.507  24
   1  -4   0 2245.85 197.625  23
   1  -4   0 2624.37 190.063  20
  -1  -4   0 2226.69 176.532  21
   1  -4   1 22616.6 669.217  24
  -1  -4  -1 21016.2 666.677  23
  -1  -4  -1 21011.2 641.820  20
   1  -4   1 23003.0 686.399  20
   1  -4   1 21427.0 680.280  23
  -1  -4  -1 21344.9 623.657  24
  -1  -4  -1 21684.1 607.114  28
  -1  -4  -1 21919.6 681.670  18
   1  -4   1 19951.3 669.725  18
   1  -4   2 4283.41 263.654  20
  -1  -4  -2 3931.66 205.503  24
  -1  -4  -2 3740.08 250.921  18
  -1  -4  -2 3910.84 245.850  23
  -1  -4  -2 4191.61 275.597  19
   1  -4   2 3526.74 247.059  18
  -1  -4  -2 3957.91 220.762  20
   1  -4   2 4354.96 259.108  24
  -1  -4  -2 4044.57 220.706  28
  -1  -4  -3 40254.6 1015.77  37
  -1  -4  -3 38603.7 1017.05  28
   1  -4   3 41610.9 1085.87  24
   1  -4   3 39725.7 1085.27  20
  -1  -4  -3 39820.3 1048.99  23
   1  -4   3 37172.2 1059.79  18
  -1  -4  -3 40040.4 1073.07  18
  -1  -4  -3 39689.4 992.537  36
  -1  -4  -4 4665.98 245.611  37
   1  -4   4 4783.30 237.137  39
  -1  -4  -4 4850.36 293.713  38
   1  -4   4 5159.12 302.821  24
  -1  -4  -4 4915.23 296.463  18
  -1  -4  -4 4877.88 271.582  23
   1  -4   4 4408.34 229.353  30
  -1  -4  -4 4965.14 275.514  28
  -1  -4  -4 5291.65 285.040  34
   1  -4   4 5268.29 308.053  20
  -1  -4  -5 8546.23 393.359  38
   1  -4   5 7448.77 325.128  39
  -1  -4  -5 7837.85 349.417  50
  -1  -4  -5 8162.18 372.290  28
   1  -4   5 7835.69 326.712  30
   1  -4   5 8003.36 390.182  24
  -1  -4  -5 7544.99 353.133  34
  -1  -4  -5 7648.73 352.058  23
  -1  -4  -6 21753.9 699.936  50
   1  -4   6 22382.6 678.212  39
  -1  -4  -6 23076.2 733.251  38
   1  -4   6 21701.7 669.758  30
  -1  -4  -6 24116.4 787.499  31
   1  -4   6 22828.4 759.327  24
  -1  -4  -6 22164.2 689.888  34
  -1  -4  -6 22219.3 724.606  28
  -1  -4  -7 2583.76 222.661  50
   1  -4   7 2705.81 214.607  39
  -1  -4  -7 2413.50 222.400  38
  -1  -4  -7 2864.02 242.732  28
   1  -4   7 2763.56 214.234  30
  -1  -4  -7 2884.79 218.975  34
  -1  -4  -7 2993.26 261.909  31
   1  -4   8 1104.33 159.385  39
  -1  -4  -8 1148.24 169.707  38
  -1  -4  -8 1375.74 203.810  44
  -1  -4  -8 1222.76 173.176  50
  -1  -4  -8 1352.30 193.098  25
   1  -4   8 1178.05 159.160  30
  -1  -4  -8 1188.91 183.076  28
  -1  -4  -8 949.659 182.418  31
   1  -4   8 1121.97 168.830  54
  -1  -4  -9 2216.79 215.485  38
  -1  -4  -9 2520.98 237.824  50
   1  -4   9 2460.07 221.623  39
  -1  -4  -9 2909.84 265.996  44
  -1  -4  -9 2797.90 267.321  31
   1  -4   9 2252.03 212.858  30
  -1  -4  -9 2590.91 248.868  25
  -1  -4  -9 2209.83 234.049  28
   1  -4   9 2720.34 239.764  54
  -1  -4  -9 2372.06 130.853  71
   1  -4  10 3835.23 279.646  39
  -1  -4 -10 4858.64 333.005  44
  -1  -4 -10 3954.35 294.957  50
   1  -4  10 4277.22 314.600  42
  -1  -4 -10 3980.22 174.399  71
   1  -4  10 3711.57 173.733  82
   1  -4  10 4551.75 308.521  55
   1  -4  10 3786.17 279.572  54
  -1  -4 -10 3881.15 297.916  25
   1  -4  10 4118.43 285.500  30
  -1  -4 -10 4113.25 316.058  31
  -1  -4 -10 4710.66 321.486  28
   1  -4  11 1665.89 109.826 157
   1  -4  11 1451.96 198.497  55
  -1  -4 -11 1617.44 118.421  76
  -1  -4 -11 1433.58 107.539  71
   1  -4  11 1659.28 115.860  82
   1  -4  11 1681.30 194.746  54
   1  -4  11 1583.93 191.576  39
   1  -4  11 1431.24 201.819  47
  -1  -4 -11 1574.01 213.527  44
   1  -4  11 1584.65 210.768  42
  -1  -4 -11 1482.64 199.453  50
   1  -4  11 1675.79 113.558 108
  -1  -4 -11 1677.66 220.376  31
   1  -4  11 1155.13 170.223  30
  -1  -4 -11 1412.43 198.324  28
   1  -4  12 1159.54 110.082 197
   1  -4  12 1195.89 100.036 199
  -1  -4 -12 1074.75 180.324  50
   1  -4  12 1156.34 182.967  42
   1  -4  12 1236.54 171.472  39
  -1  -4 -12 1427.55 200.735  44
   1  -4  12 1166.30 182.500  47
  -1  -4 -12 1396.93 202.708  43
   1  -4  12 1264.17 98.1552 157
   1  -4  12 1321.16 100.183 108
  -1  -4 -12 1152.04 92.2823 101
   1  -4  12 1299.22 178.758  54
  -1  -4 -12 1398.55 110.372  76
  -1  -4 -12 1230.86 100.594  71
   1  -4  12 1405.36 195.191  55
   1  -4  12 1098.64 98.2832  82
   1  -4  13 2372.74 125.950 199
   1  -4  13 2620.07 150.836 197
   1  -4  13 2505.28 236.301  47
   1  -4  13 2334.12 226.576  42
  -1  -4 -13 2711.04 243.531  48
  -1  -4 -13 2603.24 241.559  43
  -1  -4 -13 2482.66 237.835  44
  -1  -4 -13 2642.72 244.430  50
  -1  -4 -13 2457.50 121.181 101
   1  -4  13 2623.81 140.282 109
   1  -4  13 2570.80 128.089 108
   1  -4  13 2798.99 139.308  82
   1  -4  13 2548.18 231.393  55
  -1  -4 -13 2685.09 246.160  58
  -1  -4 -13 2828.69 143.735  76
  -1  -4 -13 2733.77 135.699  71
   1  -4  13 2491.95 132.442 157
   1  -4  14 3212.52 155.692 197
   1  -4  14 2837.19 130.986 199
  -1  -4 -14 2966.38 123.121 101
  -1  -4 -14 3137.36 143.139 112
   1  -4  14 3279.39 157.929  99
  -1  -4 -14 3164.63 149.053 100
   1  -4  14 3050.56 129.506 108
   1  -4  14 3165.91 155.570  96
   1  -4  14 3176.61 146.155 109
  -1  -4 -14 3186.20 140.193  71
   1  -4  14 3440.23 260.215  57
   1  -4  14 3446.40 250.181  55
   1  -4  14 3284.68 154.251  73
   1  -4  14 3259.72 153.652  79
  -1  -4 -14 3207.81 247.584  58
  -1  -4 -14 3259.99 146.799  76
   1  -4  14 3164.55 141.877  82
   1  -4  14 3306.64 155.246  68
   1  -4  14 3003.69 136.306 157
   1  -4  15 89.3345 56.2691 197
   1  -4  15 86.6807 44.9547 157
  -1  -4 -15 78.3638 49.8517 112
   1  -4  15 88.5385 52.5633 109
   1  -4  15 90.1199 59.0313  99
  -1  -4 -15 87.5985 53.7340 100
   1  -4  15 87.8265 58.2209  96
   1  -4  15 82.2777 55.8072  79
   1  -4  15 162.223 55.8930  68
  -1  -4 -15 56.7965 95.6444  58
  -1  -4 -15 83.4569 54.6589  74
   1  -4  15 191.002 58.9336  73
   1  -4  15 128.804 50.5007  82
  -1  -4 -15 76.7952 48.3001  76
   1  -4  16 2265.37 109.464 197
   1  -4  16 2589.04 118.874 132
  -1  -4 -16 2490.50 116.814 137
   1  -4  16 2059.13 90.9194 157
  -1  -4 -16 2701.91 107.114  76
  -1  -4 -16 2527.01 109.871  74
   1  -4  16 2659.74 113.835  73
   1  -4  16 2782.08 114.889  79
  -1  -4 -16 2686.63 110.511 100
  -1  -4 -16 2776.12 116.892  87
   1  -4  16 2728.97 113.977  99
   1  -4  16 2418.80 103.258 109
   1  -4  16 2586.40 115.485  96
  -1  -4 -16 2396.52 99.6673 112
   1  -4  17 4999.55 139.117  99
  -1  -4 -17 4485.86 134.914 100
   1  -4  17 4829.33 146.304  96
   1  -4  17 5002.49 147.667 132
   1  -4  17 4791.33 141.296 120
  -1  -4 -17 4873.67 149.337 137
  -1  -4 -17 4619.73 146.516 148
  -1  -3  19 128.210 37.7119 120
   1  -3 -19 158.499 41.2370 137
   1  -3 -19 140.560 43.5030 148
  -1  -3  19 117.695 39.0987 157
   1  -3 -19 104.580 38.8012 100
   1  -3 -19 163.007 36.9634 112
  -1  -3  19 140.902 43.9672 197
  -1  -3  19 128.740 38.5390 199
  -1  -3  18 1453.20 92.6145 199
  -1  -3  18 1423.45 95.8428 197
  -1  -3  18 1386.18 88.0270 120
   1  -3 -18 1377.83 94.3573 148
  -1  -3  18 1376.15 91.0754 157
   1  -3 -18 1190.85 80.9343 112
  -1  -3  18 1241.76 74.1121  99
   1  -3 -18 1239.95 81.7804  87
   1  -3 -18 1333.14 86.3820 100
  -1  -3  18 1286.32 83.7575  96
  -1  -3  18 1220.81 83.9076  73
  -1  -3  17 4613.01 186.900 199
   1  -3 -17 4225.73 160.552 187
  -1  -3  17 4454.24 187.793 197
  -1  -3  17 4443.00 181.890 157
   1  -3 -17 4130.56 149.864 119
  -1  -3  17 4525.30 165.456  99
  -1  -3  17 5091.97 182.623  96
   1  -3 -17 4094.96 168.246 112
   1  -3 -17 4478.99 157.774 101
   1  -3 -17 4447.53 176.723 100
   1  -3 -17 4543.76 173.488  87
   1  -3 -17 4482.85 173.791  76
  -1  -3  17 4342.59 159.978  66
   1  -3 -17 4301.84 164.402  74
  -1  -3  17 4579.25 160.381  70
   1  -3 -16 4659.41 188.978 187
  -1  -3  16 5245.34 221.337 197
  -1  -3  16 4851.86 191.458 189
  -1  -3  16 5072.19 207.855 157
   1  -3 -16 4932.24 312.659  44
  -1  -3  16 4956.82 206.584 132
   1  -3 -16 4710.23 197.427 100
   1  -3 -16 4710.61 180.754 101
   1  -3 -16 4965.43 199.971  87
  -1  -3  16 4893.24 186.076 109
  -1  -3  16 5227.65 202.063  96
  -1  -3  16 5200.00 194.411  99
   1  -3 -16 5020.13 197.927 112
  -1  -3  16 4720.17 185.605  66
   1  -3 -16 4344.08 283.763  58
   1  -3 -16 4804.47 191.327  74
  -1  -3  16 4813.29 185.058  82
   1  -3 -16 4899.59 197.911  76
  -1  -3  15 8275.15 294.809 157
   1  -3 -15 8609.17 429.398  44
  -1  -3  15 8871.58 440.709  39
   1  -3 -15 7906.53 389.680  43
   1  -3 -15 8433.58 403.186  48
   1  -3 -15 8559.36 390.309  51
  -1  -3  15 8354.45 307.574 197
  -1  -3  15 8361.69 271.942 109
   1  -3 -15 8503.20 289.837 100
   1  -3 -15 8113.30 267.716 101
  -1  -3  15 8658.95 288.408  96
   1  -3 -15 8215.77 282.325 112
  -1  -3  15 8803.48 283.349  99
   1  -3 -15 7749.58 278.288  76
   1  -3 -15 8080.94 414.146  58
   1  -3 -15 8406.56 284.380  74
  -1  -3  15 8783.57 276.853  82
   1  -3 -14 11006.6 346.167  76
  -1  -3  14 10920.4 330.418  82
   1  -3 -14 10703.4 337.615  71
  -1  -3  14 10922.4 496.740  55
   1  -3 -14 10500.9 496.708  58
  -1  -3  14 11284.2 333.605 109
  -1  -3  14 10676.9 308.902 108
   1  -3 -14 10443.9 325.857 101
  -1  -3  14 11302.6 341.232  99
   1  -3 -14 10816.5 341.333 112
   1  -3 -14 9847.64 498.846  28
   1  -3 -14 11185.5 504.802  31
  -1  -3  14 10895.6 502.942  30
  -1  -3  14 10746.8 499.877  47
   1  -3 -14 9896.51 449.543  38
  -1  -3  14 10635.4 463.592  42
   1  -3 -14 10428.6 499.202  44
   1  -3 -14 11509.5 496.387  48
  -1  -3  14 10618.7 500.053  39
   1  -3 -14 10677.1 474.042  43
  -1  -3  13 23939.8 600.507  82
  -1  -3  13 23900.6 614.965  68
  -1  -3  13 23321.0 612.031  73
   1  -3 -13 23831.9 610.085  71
  -1  -3  13 23752.3 805.166  55
  -1  -3  13 24001.4 827.462  57
   1  -3 -13 24116.7 615.978  76
   1  -3 -13 24073.8 831.292  58
  -1  -3  13 23880.6 580.777 108
  -1  -3  13 24765.8 603.458 109
   1  -3 -13 22649.9 593.398 101
  -1  -3  13 24541.2 822.122  30
   1  -3 -13 24524.3 820.382  31
  -1  -3  13 23815.0 756.549  35
   1  -3 -13 22636.3 816.857  28
  -1  -3  13 23100.9 811.233  47
   1  -3 -13 24620.1 815.669  48
   1  -3 -13 25044.0 835.775  44
  -1  -3  13 23769.1 786.467  42
   1  -3 -13 22780.1 830.784  50
  -1  -3  13 25020.9 834.339  39
   1  -3 -13 23433.5 767.789  38
  -1  -3  12 3932.88 291.534  55
  -1  -3  12 3628.43 255.705  54
  -1  -3  12 3827.60 175.229  82
  -1  -3  12 4015.36 304.782  57
  -1  -3  12 3918.59 187.957  68
   1  -3 -12 3766.44 178.464  71
   1  -3 -12 4191.62 191.378  76
  -1  -3  12 3863.91 174.376 109
  -1  -3  12 4044.50 165.862 108
   1  -3 -12 3968.24 175.285 101
   1  -3 -12 3260.08 246.728  25
  -1  -3  12 3946.71 266.288  35
  -1  -3  12 3939.40 295.248  30
   1  -3 -12 4031.73 305.642  31
   1  -3 -12 3789.44 300.352  28
  -1  -3  12 4767.93 323.355  39
  -1  -3  12 3875.07 302.872  47
   1  -3 -12 3857.27 298.904  44
   1  -3 -12 3676.88 273.960  38
   1  -3 -12 3510.70 295.933  50
  -1  -3  11 7026.11 245.672  82
  -1  -3  11 7601.78 407.492  57
  -1  -3  11 8121.40 371.372  54
   1  -3 -11 7323.94 256.320  71
  -1  -3  11 7428.06 388.717  55
   1  -3 -11 7115.18 242.147  67
   1  -3 -11 7127.00 258.046  76
  -1  -3  11 7123.62 236.106 108
  -1  -3  11 7406.74 358.583  35
   1  -3 -11 7970.51 417.554  28
   1  -3 -11 7385.20 349.430  34
   1  -3 -11 7495.01 403.980  31
   1  -3 -11 7104.17 356.441  25
  -1  -3  11 7848.23 402.945  30
  -1  -3  11 7794.57 409.967  47
  -1  -3  11 7709.99 407.925  39
   1  -3 -11 7349.18 409.956  44
   1  -3 -11 7829.34 422.048  50
   1  -3 -11 7399.45 378.064  38
   1  -3 -10 1431.58 107.020  71
  -1  -3  10 1505.74 179.883  55
  -1  -3  10 1231.62 158.395  54
  -1  -3  10 1351.47 101.408  82
   1  -3 -10 1299.62 94.2156  67
   1  -3 -10 1134.39 154.403  25
  -1  -3  10 1702.86 193.953  30
   1  -3 -10 1133.65 151.514  34
  -1  -3  10 1370.03 178.162  24
  -1  -3  10 1227.72 157.052  35
   1  -3 -10 1391.80 191.358  28
   1  -3 -10 1440.38 196.270  50
  -1  -3  10 892.738 163.664  39
   1  -3 -10 1046.53 182.200  44
   1  -3 -10 1323.29 178.654  38
  -1  -3   9 2868.10 212.257  54
   1  -3  -9 2487.29 130.486  71
   1  -3  -9 2543.53 120.861  67
  -1  -3   9 2660.16 199.385  35
  -1  -3   9 2575.44 215.463  20
   1  -3  -9 2064.69 187.284  19
   1  -3  -9 2719.86 210.947  34
  -1  -3   9 2645.95 228.300  30
  -1  -3   9 2730.32 224.835  24
   1  -3  -9 2768.77 237.113  28
   1  -3  -9 2682.87 223.817  38
   1  -3  -9 2398.64 230.393  44
  -1  -3   9 2849.59 233.697  39
   1  -3  -9 2605.39 228.590  50
   1  -3  -8 2564.96 181.396  56
   1  -3  -8 2318.24 120.698  71
  -1  -3   8 2693.22 198.026  54
   1  -3  -8 2428.98 113.215  67
  -1  -3   8 2522.97 212.404  30
   1  -3  -8 2738.78 223.015  28
  -1  -3   8 2716.59 220.163  24
   1  -3  -8 2386.05 195.292  19
  -1  -3   8 2531.77 207.544  20
   1  -3  -8 2283.94 193.229  34
  -1  -3   8 2577.56 187.008  35
   1  -3  -8 2606.40 215.293  50
   1  -3  -8 2620.95 220.198  38
  -1  -3   8 2365.44 208.812  39
   1  -3  -7 350.339 51.2402  67
  -1  -3   7 336.547 105.636  30
  -1  -3   7 391.439 108.641  20
   1  -3  -7 412.507 115.431  28
   1  -3  -7 349.825 113.215  34
   1  -3  -7 447.258 105.139  19
  -1  -3   7 379.881 94.3374  35
  -1  -3   7 346.489 95.1535  46
   1  -3  -7 380.352 90.2631  37
  -1  -3   7 466.148 119.570  39
   1  -3  -7 468.571 118.231  50
   1  -3  -7 392.207 126.874  38
  -1  -3   6 65618.9 1493.57  30
   1  -3  -6 63639.9 1491.86  19
   1  -3  -6 61127.9 1490.18  18
  -1  -3   6 61868.2 1428.20  35
   1  -3  -6 61573.1 1471.83  34
   1  -3  -6 63188.9 1492.15  28
  -1  -3   6 62882.6 1434.09  46
   1  -3  -6 58904.1 1384.09  36
   1  -3  -6 61455.8 1422.02  37
   1  -3  -6 64881.3 1508.73  38
  -1  -3   6 63281.7 1491.53  39
   1  -3  -6 64218.6 1487.18  50
  -1  -3   5 32914.6 833.187  35
   1  -3  -5 33728.8 883.652  34
   1  -3  -5 34381.6 887.901  28
   1  -3  -5 33118.3 823.467  36
   1  -3  -5 33639.9 875.140  23
  -1  -3   5 35311.9 886.265  30
   1  -3  -5 33123.0 894.568  18
   1  -3  -5 34105.0 900.593  19
  -1  -3   5 34734.8 916.969  24
   1  -3  -5 35332.6 912.619  38
  -1  -3   5 34284.7 882.366  39
   1  -3  -5 32927.7 845.042  37
   1  -3  -5 33885.1 875.060  50
  -1  -3   5 33014.0 835.043  46
  -1  -3   4 24966.3 711.900  20
   1  -3  -4 25094.9 674.334  28
  -1  -3   4 24996.8 674.057  30
   1  -3  -4 25424.2 701.530  18
   1  -3  -4 24055.8 602.091  20
   1  -3  -4 24282.9 643.192  36
  -1  -3   4 25554.3 712.742  24
  -1  -3   4 23468.8 614.873  26
   1  -3  -4 25309.9 685.382  23
  -1  -3   4 24221.1 655.878  21
  -1  -3   4 23381.5 628.437  35
   1  -3  -4 25000.1 688.987  34
  -1  -3   4 25291.3 641.929  46
   1  -3  -4 25041.1 659.905  50
  -1  -3   4 25135.5 673.928  39
   1  -3  -4 24184.2 658.260  37
  -1  -3   3 21617.3 628.128  20
   1  -3  -3 21353.7 580.665  36
   1  -3  -3 21642.3 578.888  28
   1  -3  -3 20934.7 550.569  20
  -1  -3   3 20984.0 585.855  17
  -1  -3   3 20958.3 578.739  21
   1  -3  -3 20637.7 531.736  24
  -1  -3   3 21482.6 585.067  30
  -1  -3   3 21165.8 618.569  24
  -1  -3   3 21626.8 550.701  26
   1  -3  -3 21820.0 610.166  23
  -1  -3   3 20837.9 552.254  35
   1  -3  -3 21312.9 615.416  18
   1  -3  -3 20052.7 520.097  42
   1  -3  -3 21532.2 593.485  37
   1  -3  -3 20849.7 557.847  50
   1  -3  -2 15083.8 429.777  24
   1  -3  -2 15065.0 430.908  28
  -1  -3   2 15293.9 486.766  20
   1  -3  -2 15706.0 446.458  20
  -1  -3   2 15265.2 467.592  17
   1  -3  -2 15641.5 485.519  18
   1  -3  -2 15211.4 478.824  23
  -1  -3   2 15384.5 452.923  21
   1  -3  -2 14592.7 409.654  50
  -1  -3   1 25482.9 680.012  17
   1  -3  -1 24764.1 607.786  28
  -1  -3   1 25889.0 685.785  20
   1  -3  -1 25758.4 685.800  23
   1  -3  -1 24661.2 641.655  24
  -1  -3   1 25269.2 653.026  21
   1  -3  -1 23505.6 564.267  30
   1  -3  -1 25304.8 684.416  18
   1  -3  -1 26389.6 664.497  20
  -1  -3   0 47136.8 1119.56  17
  -1  -3   0 47468.3 1109.56  18
   1  -3   0 49305.7 1109.35  20
   1  -3   0 44883.7 1004.36  28
   1  -3   0 44183.8 1002.80  30
   1  -3   0 48080.4 1093.13  24
   1  -3   0 47690.5 1117.72  18
  -1  -3   0 48838.3 1106.57  20
   1  -3   0 44085.5 999.077  39
  -1  -3  -1 17769.9 511.437  20
  -1  -3  -1 18548.6 534.647  18
   1  -3   1 17923.5 458.732  30
   1  -3   1 18803.1 540.575  20
   1  -3   1 18755.8 531.989  24
   1  -3   1 17503.9 470.374  21
   1  -3   1 17264.2 508.151  17
   1  -3   1 17068.0 453.986  39
  -1  -3  -2 3346.56 191.943  23
   1  -3   2 3350.45 161.021  30
  -1  -3  -2 3271.89 194.024  18
   1  -3   2 3202.88 198.915  24
   1  -3   2 3060.81 153.425  21
  -1  -3  -2 3187.28 173.798  20
   1  -3   2 3263.64 173.416  17
   1  -3   2 3176.23 201.386  20
   1  -3   2 3286.59 134.727  26
   1  -3   2 3221.19 157.959  39
   1  -3   3 12428.1 388.433  17
  -1  -3  -3 12898.2 389.554  20
   1  -3   3 13389.8 451.795  24
  -1  -3  -3 13109.1 422.164  23
   1  -3   3 13340.8 397.993  30
  -1  -3  -3 12725.1 429.004  28
  -1  -3  -3 13621.8 440.246  18
   1  -3   3 13086.1 451.837  20
   1  -3   3 13049.8 397.754  39
  -1  -3  -4 78091.6 1740.93  19
  -1  -3  -4 71666.9 1608.02  20
  -1  -3  -4 77218.9 1709.84  18
   1  -3   4 78540.4 1740.99  20
  -1  -3  -4 75555.1 1713.85  28
  -1  -3  -4 77465.7 1682.60  34
  -1  -3  -4 73016.7 1610.19  36
  -1  -3  -4 76542.6 1676.58  23
   1  -3   4 77299.6 1738.76  24
   1  -3   4 77244.3 1667.05  30
   1  -3   4 77369.8 1671.04  39
  -1  -3  -4 74929.3 1636.15  37
   1  -3   5 16289.4 494.888  30
  -1  -3  -5 15191.9 519.288  28
  -1  -3  -5 15315.7 506.639  18
  -1  -3  -5 14931.6 522.673  19
   1  -3   5 14918.5 423.862  35
  -1  -3  -5 15528.9 486.078  34
   1  -3   5 16089.1 536.965  24
  -1  -3  -5 15913.6 481.489  23
   1  -3   5 16457.5 499.666  39
  -1  -3  -5 15887.0 512.493  38
  -1  -3  -5 14806.1 436.603  37
  -1  -3  -6 28250.3 793.428  56
   1  -3   6 31084.1 820.093  30
   1  -3   6 28695.7 736.906  35
  -1  -3  -6 31709.6 877.254  31
  -1  -3  -6 30654.8 857.934  28
  -1  -3  -6 31126.7 853.901  19
  -1  -3  -6 28389.0 785.478  34
   1  -3   6 30940.8 825.110  39
  -1  -3  -6 30191.4 828.049  38
  -1  -3  -7 11369.9 428.957  56
   1  -3   7 11588.0 449.493  54
   1  -3   7 11501.2 383.271  35
  -1  -3  -7 12253.7 479.272  28
   1  -3   7 12524.7 453.228  30
  -1  -3  -7 12072.4 418.524  34
  -1  -3  -7 11874.3 483.013  31
  -1  -3  -7 11324.0 451.454  19
   1  -3   7 12327.4 453.545  39
  -1  -3  -7 11506.4 445.355  38
   1  -3   8 23151.2 716.117  54
  -1  -3  -8 23063.6 702.610  56
  -1  -3  -8 22124.3 549.348  67
  -1  -3  -8 24029.1 764.260  31
  -1  -3  -8 23320.0 730.682  25
  -1  -3  -8 22307.9 712.620  19
   1  -3   8 23485.7 716.681  30
   1  -3   8 24258.9 746.942  24
  -1  -3  -8 21642.5 647.982  34
   1  -3   8 22287.2 636.144  35
  -1  -3  -8 24213.8 759.298  28
  -1  -3  -8 22227.5 695.249  38
  -1  -3  -8 22612.9 744.288  44
   1  -3   8 24201.0 729.273  39
  -1  -3  -9 285.422 65.3905  67
   1  -3   9 356.623 119.189  54
  -1  -3  -9 359.308 116.084  56
  -1  -3  -9 360.722 142.681  31
  -1  -3  -9 266.237 115.822  25
   1  -3   9 276.258 124.024  30
   1  -3   9 258.983 89.5416  35
  -1  -3  -9 305.967 138.417  28
  -1  -3  -9 306.861 122.118  50
  -1  -3  -9 392.759 144.076  44
   1  -3   9 214.032 112.303  39
  -1  -3  -9 269.423 107.128  38
  -1  -3 -10 139.090 105.585  56
   1  -3  10 401.628 134.155  55
   1  -3  10 312.296 125.600  54
  -1  -3 -10 234.995 64.9288  67
  -1  -3 -10 253.697 139.239  31
   1  -3  10 458.043 133.652  30
  -1  -3 -10 320.396 137.431  28
  -1  -3 -10 376.349 120.826  25
  -1  -3 -10 312.441 114.434  38
  -1  -3 -10 197.892 127.147  50
   1  -3  10 224.604 121.556  39
   1  -3  10 372.379 133.838  42
  -1  -3 -10 429.841 142.420  44
   1  -3  10 262.385 132.445  47
   1  -3  11 11270.2 342.380  82
  -1  -3 -11 10740.1 334.421  67
   1  -3  11 10846.2 478.699  54
   1  -3  11 11409.5 511.608  55
  -1  -3 -11 11135.3 346.138  71
  -1  -3 -11 11902.4 527.704  44
  -1  -3 -11 11633.9 462.389  38
  -1  -3 -11 11530.8 531.341  50
   1  -3  11 11025.2 496.643  47
   1  -3  11 12446.3 522.029  39
   1  -3  11 11419.7 500.900  42
   1  -3  11 10816.5 330.786 108
  -1  -3 -11 12023.1 528.963  28
   1  -3  11 11635.7 501.910  30
  -1  -3 -11 10749.2 473.007  25
  -1  -3 -11 11248.3 517.990  31
   1  -3  12 12358.7 396.042 157
  -1  -3 -12 13691.1 397.458  71
   1  -3  12 12888.4 382.149  82
   1  -3  12 13373.9 393.952  68
   1  -3  12 14208.7 552.509  54
   1  -3  12 12478.4 544.599  55
   1  -3  12 13869.7 580.463  57
  -1  -3 -12 13082.4 380.663  67
   1  -3  12 11896.6 534.616  47
  -1  -3 -12 12986.9 580.252  50
   1  -3  12 13611.1 565.050  39
  -1  -3 -12 13411.7 573.142  44
   1  -3  12 14007.1 553.618  42
  -1  -3 -12 13326.6 564.644  43
   1  -3  12 12899.1 375.248 108
   1  -3  12 13336.5 555.314  30
  -1  -3 -12 12569.3 562.972  28
  -1  -3 -12 12131.1 512.460  25
  -1  -3 -12 13386.3 570.615  31
   1  -3  13 13063.7 553.961  30
  -1  -3 -13 12757.2 536.016  33
  -1  -3 -13 12153.1 555.545  28
   1  -3  13 13521.4 417.225 197
   1  -3  13 12395.5 539.278  47
   1  -3  13 13690.5 566.011  39
  -1  -3 -13 13880.0 566.266  43
  -1  -3 -13 13259.6 566.831  44
   1  -3  13 12601.2 521.158  42
  -1  -3 -13 13522.5 587.172  50
   1  -3  13 12857.0 402.389 157
   1  -3  13 13389.5 389.490 109
   1  -3  13 13456.0 377.507 108
  -1  -3 -13 12903.8 384.546 101
  -1  -3 -13 12827.4 394.153  76
  -1  -3 -13 13167.2 381.451  67
   1  -3  13 13073.7 391.862  68
   1  -3  13 13421.1 387.765  82
  -1  -3 -13 12675.6 388.575  71
   1  -3  13 13640.7 569.335  55
   1  -3  13 13026.4 571.023  57
   1  -3  13 12844.7 390.266  73
   1  -3  14 7770.19 289.590 197
   1  -3  14 7623.59 281.512 157
  -1  -3 -14 8039.10 409.625  43
  -1  -3 -14 7841.95 429.478  50
  -1  -3 -14 7361.65 384.226  48
   1  -3  14 8141.74 413.392  47
   1  -3  14 7244.38 368.343  42
   1  -3  14 7830.71 412.522  39
  -1  -3 -14 7235.38 403.939  44
   1  -3  14 7658.55 266.590 109
   1  -3  14 8038.66 279.628  99
  -1  -3 -14 7805.27 266.230 101
   1  -3  14 7235.36 269.085  96
   1  -3  14 7653.74 253.721 108
  -1  -3 -14 7713.60 405.526  58
   1  -3  14 7535.89 269.457  68
  -1  -3 -14 7436.15 269.092  71
   1  -3  14 7565.95 415.234  57
   1  -3  14 7355.18 266.482  79
   1  -3  14 7806.91 271.940  73
   1  -3  14 7726.69 406.943  55
   1  -3  14 7888.73 266.539  82
  -1  -3 -14 7875.49 275.428  76
   1  -3  15 12619.1 386.447 199
   1  -3  15 12948.5 397.753 197
   1  -3  15 12623.9 387.285 157
  -1  -3 -15 13122.1 521.905  43
  -1  -3 -15 13654.0 541.140  44
  -1  -3 -15 12524.8 479.446  51
  -1  -3 -15 11852.7 485.088  48
   1  -3  15 12969.1 388.670 132
   1  -3  15 13169.7 385.264  96
   1  -3  15 13497.3 378.799 109
  -1  -3 -15 12777.7 381.373 112
  -1  -3 -15 12956.8 371.734 101
   1  -3  15 13526.5 361.698 108
  -1  -3 -15 13337.0 387.773 100
   1  -3  15 13829.5 388.594  99
  -1  -3 -15 13658.1 526.988  58
   1  -3  15 13614.7 382.867  79
   1  -3  15 13746.1 383.828  68
   1  -3  15 13065.5 378.410  73
   1  -3  15 13716.6 378.402  82
  -1  -3 -15 13502.0 382.539  71
  -1  -3 -15 13492.3 385.455  76
   1  -3  16 3465.37 162.992 157
   1  -3  16 3539.34 162.933 199
   1  -3  16 3563.33 170.146 197
   1  -3  16 3290.19 159.616 132
  -1  -3 -16 3467.81 160.307 100
   1  -3  16 3457.95 158.804  96
   1  -3  16 3507.96 159.073  99
  -1  -3 -16 3442.77 154.538  87
   1  -3  16 3580.00 153.380 109
  -1  -3 -16 3410.39 156.592 112
  -1  -3 -16 3465.50 148.687 101
  -1  -3 -16 2939.74 218.653  58
   1  -3  16 3148.44 133.370  66
   1  -3  16 3450.70 153.374  79
  -1  -3 -16 3475.57 158.919  76
   1  -3  16 3482.31 151.052  82
  -1  -3 -16 3487.63 148.385  74
   1  -3  16 3314.71 152.563  73
   1  -3  16 3423.44 153.538  68
   1  -3  17 331.177 64.6934 157
   1  -3  17 446.205 71.3209 197
   1  -3  17 329.214 63.2935 199
   1  -3  17 426.975 68.6940 132
  -1  -3 -17 491.620 70.2136 137
  -1  -3 -17 440.680 72.7499 148
   1  -3  17 424.686 63.1265 120
  -1  -3 -17 374.111 60.0606  87
  -1  -3 -17 364.550 62.9973 112
  -1  -3 -17 305.448 52.5974 101
  -1  -3 -17 456.637 66.6699 100
   1  -3  17 395.195 65.9238  96
   1  -3  17 432.708 63.3932  99
  -1  -3 -17 355.555 53.7887  74
  -1  -3 -17 423.283 64.3032  76
   1  -3  17 429.690 62.0377  73
   1  -3  17 465.305 65.4685  79
  -1  -3 -18 1226.14 77.0667 137
   1  -3  18 1241.55 75.2410 132
  -1  -3 -18 1121.13 72.6612 148
   1  -3  18 1258.19 67.8097 120
   1  -3  18 1154.66 71.7699 199
  -1  -3 -18 1366.79 78.5873 100
   1  -3  18 1296.32 71.9485  99
  -1  -3 -18 1196.09 73.7177 112
   1  -3  18 1005.84 72.5415 157
   1  -2 -20 2164.27 81.9355 137
   1  -2 -20 2285.80 84.4115 119
   1  -2 -20 2146.22 90.9216 148
  -1  -2  20 2237.37 98.4690 199
   1  -2 -20 2471.00 94.4092 112
  -1  -2  20 2244.53 98.1070 157
   1  -2 -19 4964.75 175.906 148
   1  -2 -19 4779.20 167.179 137
   1  -2 -19 4835.05 165.711 119
  -1  -2  19 4875.58 164.552 120
   1  -2 -19 4470.05 154.481 187
  -1  -2  19 5354.52 189.093 199
  -1  -2  19 5034.86 181.323 197
   1  -2 -19 5286.55 176.841 100
   1  -2 -19 4853.90 171.898 112
  -1  -2  19 5210.25 185.305 157
  -1  -2  18 1549.47 116.733 157
   1  -2 -18 1415.22 100.317 187
  -1  -2  18 1421.07 113.163 199
  -1  -2  18 1419.92 99.5356 189
   1  -2 -18 1417.29 111.978 148
  -1  -2  18 1510.31 104.201 120
   1  -2 -18 1491.69 105.924 137
  -1  -2  18 1633.09 97.9092  99
   1  -2 -18 1465.60 92.9398  87
   1  -2 -18 1543.43 107.475 112
   1  -2 -18 1422.73 105.181 100
  -1  -2  18 1556.39 104.685  96
   1  -2 -18 1403.27 98.9255 101
   1  -2 -18 1504.02 106.930  76
  -1  -2  17 1577.06 129.823 157
   1  -2 -17 1538.79 119.793 137
   1  -2 -17 1464.71 125.609 148
  -1  -2  17 1543.54 117.321 120
   1  -2 -17 1414.33 103.997  87
  -1  -2  17 1416.44 106.204  99
   1  -2 -17 1455.65 118.496 112
   1  -2 -17 1528.18 119.846 100
  -1  -2  17 1690.06 105.068 102
  -1  -2  17 1546.90 114.941  96
   1  -2 -17 1388.81 110.722 101
  -1  -2  17 1460.45 96.4807  66
   1  -2 -17 1450.79 114.656  76
  -1  -2  17 1546.08 114.361  79
  -1  -2  17 1549.79 99.0467  70
  -1  -2  17 1661.91 115.071  73
  -1  -2  17 1465.16 93.4642  84
   1  -2 -17 1483.89 96.6420  74
  -1  -2  17 1476.48 116.047 189
   1  -2 -17 1342.32 111.318 187
   1  -2 -17 1455.15 104.882 178
  -1  -2  16 8416.15 413.059  35
  -1  -2  16 7617.61 286.690 189
   1  -2 -16 7541.19 280.796 187
   1  -2 -16 7628.58 271.603 178
  -1  -2  16 8495.78 288.035  96
  -1  -2  16 8001.03 273.567  99
   1  -2 -16 7998.54 273.378  87
   1  -2 -16 8340.18 291.443 100
   1  -2 -16 8534.88 286.343 101
   1  -2 -16 8157.95 289.305 112
  -1  -2  16 8488.78 277.545 109
  -1  -2  16 7950.98 261.362  66
  -1  -2  16 8736.99 281.790  82
   1  -2 -16 8613.07 292.100  76
   1  -2 -16 8433.45 268.360  74
  -1  -2  16 8760.23 288.167  79
  -1  -2  16 8700.09 288.934  73
   1  -2 -16 7759.16 253.805  59
   1  -2 -16 7583.44 374.695  58
   1  -2 -15 6490.87 396.803  28
  -1  -2  15 7448.62 392.561  35
   1  -2 -15 6550.22 385.944  31
   1  -2 -15 5889.12 348.404  38
   1  -2 -15 6506.97 350.238  43
   1  -2 -15 6305.16 332.920  48
   1  -2 -15 7268.77 266.124 178
   1  -2 -15 7576.09 277.544 100
  -1  -2  15 7808.75 263.112 109
   1  -2 -15 7440.11 274.010 112
  -1  -2  15 7356.02 268.479  96
   1  -2 -15 7484.81 269.099 101
  -1  -2  15 7431.71 261.382  99
   1  -2 -15 7244.17 273.507  76
  -1  -2  15 7443.64 262.687  82
  -1  -2  15 6716.18 226.837  64
   1  -2 -15 7481.82 274.318  71
   1  -2 -15 6877.67 371.899  58
   1  -2 -15 7165.67 253.147  74
   1  -2 -15 6698.94 238.678  59
  -1  -2  14 1670.64 203.833  35
   1  -2 -14 1613.47 213.685  28
  -1  -2  14 1713.65 216.115  30
   1  -2 -14 1451.64 169.166  33
   1  -2 -14 1657.27 211.615  31
  -1  -2  14 1508.62 166.417  42
   1  -2 -14 1632.32 185.949  48
   1  -2 -14 1550.54 192.754  38
   1  -2 -14 1390.10 184.493  43
   1  -2 -14 1725.66 130.337 178
   1  -2 -14 1585.70 106.822 118
  -1  -2  14 1791.31 129.790  99
  -1  -2  14 1781.82 124.361 109
  -1  -2  14 1807.95 132.771  96
   1  -2 -14 1884.16 133.595 101
  -1  -2  14 1806.84 115.124 108
   1  -2 -14 1665.08 204.654  58
  -1  -2  14 1814.12 127.300  82
   1  -2 -14 1747.37 114.178  59
   1  -2 -14 1574.46 130.063  76
   1  -2 -14 1913.62 137.662  71
   1  -2 -13 7684.69 407.813  31
  -1  -2  13 8161.01 404.127  35
   1  -2 -13 6722.91 336.288  34
  -1  -2  13 7783.51 419.587  30
   1  -2 -13 7938.80 280.272 178
  -1  -2  13 8054.48 256.339 108
   1  -2 -13 7920.57 277.321 101
  -1  -2  13 8438.21 275.180 109
  -1  -2  13 7969.96 270.486  82
   1  -2 -13 7961.31 281.557  71
   1  -2 -13 7376.00 251.217  59
  -1  -2  13 7755.11 415.477  55
   1  -2 -13 7647.15 278.020  76
   1  -2 -13 7488.99 397.038  58
  -1  -2  13 7901.56 416.509  47
   1  -2 -13 7343.23 378.507  38
   1  -2 -13 7730.76 438.295  50
  -1  -2  13 7139.61 355.876  42
  -1  -2  13 7956.86 422.606  39
   1  -2 -13 8169.12 390.382  43
   1  -2 -12 8445.71 362.555  25
   1  -2 -12 8874.85 381.018  34
  -1  -2  12 9928.79 455.807  30
  -1  -2  12 9353.38 426.372  35
   1  -2 -12 9505.66 442.488  31
   1  -2 -12 8506.11 372.438  29
   1  -2 -12 8763.59 298.347 178
  -1  -2  12 9490.64 293.815 109
  -1  -2  12 8860.79 275.888 108
   1  -2 -12 8830.27 294.442 101
  -1  -2  12 9462.94 443.388  55
   1  -2 -12 9148.85 303.457  76
   1  -2 -12 9643.87 306.883  71
  -1  -2  12 9365.52 294.441  82
   1  -2 -12 8909.53 277.847  59
   1  -2 -12 9444.38 297.348  67
   1  -2 -12 9290.17 420.350  38
  -1  -2  12 9889.91 460.563  39
   1  -2 -12 10477.2 488.485  50
  -1  -2  12 9425.51 443.183  47
   1  -2 -11 16716.8 549.546  25
   1  -2 -11 16670.1 559.918  34
  -1  -2  11 17538.2 603.878  35
   1  -2 -11 17166.4 631.199  28
   1  -2 -11 16080.7 543.048  29
   1  -2 -11 17845.7 628.190  31
  -1  -2  11 17947.6 631.414  30
   1  -2 -11 17788.1 467.238 178
  -1  -2  11 17478.9 440.936 108
   1  -2 -11 17498.2 457.307  67
  -1  -2  11 17448.4 626.060  57
   1  -2 -11 17267.5 439.796  59
   1  -2 -11 17511.6 468.102  76
   1  -2 -11 17619.8 465.395  71
  -1  -2  11 17542.1 581.968  54
  -1  -2  11 17498.8 452.540  82
  -1  -2  11 17778.7 618.504  55
  -1  -2  11 17385.3 459.700  68
  -1  -2  11 17336.9 624.285  47
   1  -2 -11 17598.4 603.623  38
  -1  -2  11 18056.9 636.802  39
   1  -2 -11 17035.2 625.567  44
   1  -2 -11 17232.5 648.436  50
   1  -2 -10 25321.3 732.240  34
   1  -2 -10 24484.5 705.546  29
   1  -2 -10 25256.0 722.665  25
   1  -2 -10 25063.9 792.909  28
  -1  -2  10 26705.7 798.675  30
   1  -2 -10 25551.5 783.929  31
  -1  -2  10 25397.2 748.882  24
  -1  -2  10 25825.5 759.083  35
   1  -2 -10 26713.2 626.878 178
  -1  -2  10 25097.9 596.579 108
   1  -2 -10 25032.4 596.461  59
  -1  -2  10 26391.6 776.510  55
  -1  -2  10 26597.1 795.765  57
  -1  -2  10 26156.6 612.247  82
  -1  -2  10 26640.4 748.633  54
   1  -2 -10 26003.2 623.181  71
   1  -2 -10 25998.4 614.838  67
  -1  -2  10 26102.3 788.309  47
   1  -2 -10 25591.8 787.782  44
   1  -2 -10 25843.2 767.447  38
  -1  -2  10 26420.7 800.186  39
   1  -2 -10 25953.3 814.627  50
  -1  -2   9 42678.5 1070.10  54
  -1  -2   9 42927.1 938.819  82
   1  -2  -9 41119.0 924.706  59
   1  -2  -9 42539.4 940.833  67
   1  -2  -9 42214.4 948.746  71
  -1  -2   9 44222.1 1107.64  55
   1  -2  -9 43501.7 1101.63  56
   1  -2  -9 42968.6 1064.64  25
  -1  -2   9 44909.4 1096.34  35
  -1  -2   9 45240.8 1135.96  30
   1  -2  -9 40405.7 1031.63  29
  -1  -2   9 44031.8 1093.65  24
   1  -2  -9 42673.1 1068.23  34
   1  -2  -9 43047.3 1133.40  28
  -1  -2   9 43832.0 1086.73  20
   1  -2  -9 42980.0 1118.11  31
  -1  -2   9 45764.0 1128.52  47
   1  -2  -9 44253.1 1148.04  50
   1  -2  -9 42479.9 1097.76  38
  -1  -2   9 44668.9 1132.69  39
   1  -2  -9 42761.1 1122.88  44
   1  -2  -8 15062.6 489.087  56
   1  -2  -8 14690.0 362.754  59
   1  -2  -8 15208.0 377.103  67
  -1  -2   8 15434.5 478.020  54
   1  -2  -8 15152.9 463.140  19
   1  -2  -8 14760.6 477.679  34
  -1  -2   8 15870.8 518.717  30
   1  -2  -8 14971.1 451.076  29
  -1  -2   8 16456.9 503.976  20
  -1  -2   8 15345.1 501.258  24
   1  -2  -8 15340.7 522.263  28
  -1  -2   8 15339.2 492.779  35
   1  -2  -8 15685.2 520.122  44
  -1  -2   8 15849.7 519.774  39
   1  -2  -8 14578.9 496.975  38
   1  -2  -8 14530.5 423.309  37
   1  -2  -8 15963.2 533.047  50
   1  -2  -7 105286. 2198.99  56
   1  -2  -7 104349. 2067.25  67
   1  -2  -7 98104.8 2050.20  59
  -1  -2   7 105076. 2187.21  54
  -1  -2   7 105741. 2199.17  35
   1  -2  -7 100343. 2175.91  19
   1  -2  -7 102926. 2237.48  28
  -1  -2   7 106737. 2223.88  20
   1  -2  -7 97623.1 2140.89  29
  -1  -2   7 106136. 2235.58  30
  -1  -2   7 106753. 2227.32  24
   1  -2  -7 97173.1 2183.51  34
   1  -2  -7 106447. 2249.54  50
  -1  -2   7 105321. 2232.65  39
   1  -2  -7 97396.8 2210.94  38
   1  -2  -7 93340.9 2093.00  36
   1  -2  -7 92944.2 2127.49  37
  -1  -2   7 102645. 2195.28  46
   1  -2  -6 8958.19 237.257  67
   1  -2  -6 9091.65 314.501  56
   1  -2  -6 9567.35 295.430  29
  -1  -2   6 10055.6 351.394  30
   1  -2  -6 9242.58 329.442  34
   1  -2  -6 9683.93 353.563  28
   1  -2  -6 9789.69 330.208  19
  -1  -2   6 9773.00 350.860  24
  -1  -2   6 9889.48 348.311  20
  -1  -2   6 9555.28 324.367  35
   1  -2  -6 9718.76 349.213  38
   1  -2  -6 8951.23 295.658  37
   1  -2  -6 8588.54 272.983  36
  -1  -2   6 10031.1 332.068  46
  -1  -2   6 8998.42 261.731  45
  -1  -2   6 9526.18 345.318  39
   1  -2  -5 20363.5 530.670  56
   1  -2  -5 19745.7 507.079  29
   1  -2  -5 21649.4 577.501  28
  -1  -2   5 21874.5 582.780  20
  -1  -2   5 21790.6 573.041  30
   1  -2  -5 20591.1 567.016  18
  -1  -2   5 21112.5 546.566  35
   1  -2  -5 21373.5 559.590  34
   1  -2  -5 20909.6 558.463  19
  -1  -2   5 20699.2 548.161  46
  -1  -2   5 19737.8 483.210  45
   1  -2  -5 21001.1 572.378  38
   1  -2  -5 20036.9 524.951  37
  -1  -2   5 21399.4 572.277  39
   1  -2  -5 19802.9 506.705  36
  -1  -2   4 41385.1 928.406  35
   1  -2  -4 39958.2 862.138  20
   1  -2  -4 42481.1 950.286  34
  -1  -2   4 41588.6 951.884  30
   1  -2  -4 41769.6 958.377  18
   1  -2  -4 40990.0 905.627  36
   1  -2  -4 40907.8 937.179  23
  -1  -2   4 41224.0 936.638  21
   1  -2  -4 41937.5 953.884  28
  -1  -2   4 39394.6 856.820  27
  -1  -2   4 39582.5 903.983  26
  -1  -2   4 38408.6 873.797  45
   1  -2  -4 40876.6 921.252  37
   1  -2  -3 8510.67 278.380  28
   1  -2  -3 8407.57 280.987  23
   1  -2  -3 8970.20 293.512  18
  -1  -2   3 8684.30 271.013  17
  -1  -2   3 8960.90 299.377  20
   1  -2  -3 8726.97 242.252  20
   1  -2  -3 8423.84 262.775  36
  -1  -2   3 8444.34 254.777  26
   1  -2  -3 8181.17 227.100  24
  -1  -2   3 8401.45 271.990  21
   1  -2  -3 8660.12 271.210  37
   1  -2  -3 7886.91 220.733  42
  -1  -2   2 48492.2 1073.62  21
  -1  -2   2 48670.5 1078.18  17
  -1  -2   2 49590.4 1100.04  20
   1  -2  -2 48915.9 1088.25  23
   1  -2  -2 49371.9 1093.15  18
   1  -2  -2 48122.0 1064.78  28
   1  -2  -2 49767.0 1055.70  20
   1  -2  -2 46102.5 1040.64  24
  -1  -2   1 51613.3 1152.00  17
   1  -2  -1 51392.2 1111.09  28
   1  -2  -1 52969.5 1158.16  18
  -1  -2   1 53287.6 1160.11  20
   1  -2  -1 52329.9 1134.48  20
   1  -2  -1 50723.1 1124.31  24
   1  -2   0 10574.9 311.112  20
   1  -2   0 10176.9 264.063  30
  -1  -2   0 10561.9 311.086  20
   1  -2   0 10672.0 266.709  28
   1  -2   0 10496.0 309.507  24
   1  -2   0 10105.8 262.637  39
  -1  -2  -1 1466.71 111.798  18
   1  -2   1 1541.98 117.089  24
   1  -2   1 1654.97 120.387  20
   1  -2   1 1596.93 89.1712  30
   1  -2   1 1497.64 91.2887  21
   1  -2   1 1553.44 72.4693  35
   1  -2   1 1550.49 67.8333  28
   1  -2   1 1573.67 89.9338  39
   1  -2   2 53403.5 1023.63  20
   1  -2   2 49304.0 947.004  21
   1  -2   2 48484.8 927.450  35
   1  -2   2 50578.4 968.625  30
  -1  -2  -2 52407.2 1003.54  18
   1  -2   2 47170.5 913.731  26
   1  -2   2 49914.3 966.134  17
  -1  -2  -2 50748.1 989.651  23
   1  -2   2 51708.2 1017.57  24
   1  -2   2 46921.8 928.689  46
   1  -2   2 49574.6 968.452  39
   1  -2   3 96955.1 1931.95  30
   1  -2   3 98411.4 1973.81  24
  -1  -2  -3 99475.4 1952.18  18
   1  -2   3 95038.7 1897.47  17
  -1  -2  -3 93788.7 1924.94  23
   1  -2   3 91940.7 1887.45  35
  -1  -2  -3 84442.4 1826.23  29
   1  -2   3 100110. 1976.45  20
   1  -2   3 96172.9 1932.89  39
   1  -2   3 88983.9 1887.57  46
   1  -2   4 2753.59 153.867  30
  -1  -2  -4 2666.94 111.177  36
  -1  -2  -4 2838.90 170.882  19
  -1  -2  -4 2795.00 139.819  23
  -1  -2  -4 2602.60 97.2501  29
   1  -2   4 2768.63 134.256  35
  -1  -2  -4 2769.19 161.661  18
  -1  -2  -4 2709.46 148.525  34
   1  -2   4 2544.90 130.281  46
  -1  -2  -4 2717.48 158.782  38
   1  -2   4 2766.33 156.964  39
  -1  -2  -4 2526.04 121.119  37
  -1  -2  -5 4654.41 140.462  59
  -1  -2  -5 4473.53 150.898  20
  -1  -2  -5 4998.62 208.806  34
  -1  -2  -5 4875.18 244.319  31
   1  -2   5 4955.65 196.422  35
   1  -2   5 5100.48 235.835  20
  -1  -2  -5 4965.72 228.796  19
   1  -2   5 4880.49 221.553  30
  -1  -2  -5 4521.86 158.728  29
  -1  -2  -5 5135.35 242.827  28
  -1  -2  -5 4925.29 171.887  37
  -1  -2  -5 4351.83 145.227  36
  -1  -2  -5 4816.27 221.012  38
  -1  -2  -5 4738.35 200.052  49
   1  -2   5 5148.79 226.927  39
  -1  -2  -6 20852.8 461.914  59
  -1  -2  -6 20297.5 543.611  34
  -1  -2  -6 22258.3 618.534  31
  -1  -2  -6 21010.0 500.218  29
  -1  -2  -6 21966.8 614.601  28
  -1  -2  -6 22455.2 595.732  19
   1  -2   6 22375.2 591.791  30
   1  -2   6 21847.6 551.679  35
   1  -2   6 22730.3 604.272  24
  -1  -2  -6 17135.9 440.699  20
  -1  -2  -6 19309.0 481.557  37
   1  -2   6 22650.6 603.278  39
  -1  -2  -6 20738.2 573.384  38
  -1  -2  -6 21442.8 555.541  49
  -1  -2  -7 6825.35 300.730  56
   1  -2   7 7349.75 303.362  54
  -1  -2  -7 6642.80 196.218  59
  -1  -2  -7 6502.16 286.080  19
  -1  -2  -7 6790.87 299.297  25
   1  -2   7 7121.65 303.770  24
  -1  -2  -7 6196.16 307.176  31
  -1  -2  -7 6782.25 236.673  29
   1  -2   7 6748.14 303.073  30
   1  -2   7 6806.75 272.067  35
  -1  -2  -7 6551.72 261.486  34
  -1  -2  -7 7020.48 322.280  28
   1  -2   7 6836.43 304.149  39
  -1  -2  -7 6707.71 312.347  44
  -1  -2  -7 6099.63 276.608  38
  -1  -2  -7 6854.99 275.801  49
  -1  -2  -8 1405.41 153.982  56
   1  -2   8 1662.18 161.824  54
  -1  -2  -8 1466.16 87.6867  59
   1  -2   8 1618.85 166.241  30
  -1  -2  -8 1540.08 175.834  28
   1  -2   8 1483.10 140.444  35
  -1  -2  -8 1247.59 143.872  25
   1  -2   8 1367.84 148.135  24
  -1  -2  -8 1685.20 179.837  31
  -1  -2  -8 1609.71 135.475  34
  -1  -2  -8 1376.05 147.996  38
   1  -2   8 1638.94 166.637  39
  -1  -2  -8 1474.28 169.295  44
   1  -2   9 9001.70 381.805  55
  -1  -2  -9 8503.92 383.918  56
   1  -2   9 9264.04 379.413  54
  -1  -2  -9 8663.75 254.576  59
  -1  -2  -9 8370.15 261.962  67
   1  -2   9 8784.51 383.971  30
  -1  -2  -9 8427.33 389.318  31
  -1  -2  -9 7981.58 313.276  34
  -1  -2  -9 8893.22 368.076  25
   1  -2   9 8486.94 347.780  35
   1  -2   9 9289.46 396.966  39
  -1  -2  -9 8711.24 394.932  44
   1  -2   9 8560.97 376.761  47
  -1  -2  -9 8346.67 350.138  38
   1  -2  10 2450.43 211.491  47
  -1  -2 -10 2401.24 189.069  38
  -1  -2 -10 2034.83 217.216  50
   1  -2  10 2022.16 199.421  39
   1  -2  10 2401.07 202.345  42
  -1  -2 -10 2313.11 219.579  44
   1  -2  10 2385.44 219.667  57
   1  -2  10 2457.42 206.607  54
  -1  -2 -10 2110.12 121.845  67
   1  -2  10 2246.68 124.139  82
  -1  -2 -10 2111.01 115.449  59
  -1  -2 -10 1885.11 193.576  56
  -1  -2 -10 2119.59 116.994 118
   1  -2  10 2310.14 124.249 108
  -1  -2 -10 1931.20 155.647  34
   1  -2  10 2266.39 186.545  35
  -1  -2 -10 2034.88 213.564  31
   1  -2  10 2340.43 213.115  30
  -1  -2 -10 2269.63 192.467  25
  -1  -2 -11 8830.41 438.229  50
  -1  -2 -11 8281.67 409.965  43
  -1  -2 -11 8264.40 419.036  44
   1  -2  11 7836.59 393.267  47
   1  -2  11 8596.09 384.224  42
  -1  -2 -11 8168.23 368.390  38
   1  -2  11 9203.03 428.233  39
  -1  -2 -11 8247.92 276.434  67
   1  -2  11 8230.47 272.640  82
  -1  -2 -11 8152.60 264.633  59
  -1  -2 -11 8896.68 423.926  56
   1  -2  11 8431.86 420.989  57
  -1  -2 -11 8354.10 282.777  71
   1  -2  11 8795.09 403.920  54
   1  -2  11 8956.01 285.582  68
  -1  -2 -11 7803.57 262.132 118
   1  -2  11 8831.74 273.551 108
  -1  -2 -11 8387.69 376.051  25
   1  -2  11 8686.65 387.061  35
   1  -2  11 9407.05 426.741  30
  -1  -2 -12 1105.00 154.658  38
   1  -2  12 1138.40 175.278  39
  -1  -2 -12 1320.76 191.703  44
   1  -2  12 1010.99 174.134  47
   1  -2  12 1213.98 159.048  42
  -1  -2 -12 1174.87 181.710  43
   1  -2  12 1282.94 112.055  68
  -1  -2 -12 1031.46 93.7815  59
  -1  -2 -12 1244.54 108.644  67
   1  -2  12 990.507 107.919  73
   1  -2  12 1003.80 181.090  57
   1  -2  12 1156.73 105.161  82
  -1  -2 -12 1286.16 111.821  71
  -1  -2 -12 1220.80 100.358 140
  -1  -2 -12 1135.30 97.7608 118
   1  -2  12 1244.30 111.143 109
   1  -2  12 1192.91 99.9624 108
   1  -2  12 1205.64 170.282  35
  -1  -2 -12 1298.36 195.619  28
  -1  -2 -12 1126.49 168.129  33
   1  -2  12 1131.84 179.641  30
   1  -2  13 15319.0 600.650  30
  -1  -2 -13 14699.7 552.243  33
   1  -2  13 15350.9 564.899  35
  -1  -2 -13 15031.9 603.762  28
   1  -2  13 15659.4 610.426  39
  -1  -2 -13 15484.5 612.181  44
  -1  -2 -13 14121.9 571.411  43
   1  -2  13 14501.8 525.022  42
   1  -2  13 14358.4 577.240  47
  -1  -2 -13 13901.2 521.739  38
   1  -2  13 12887.0 427.474 197
  -1  -2 -13 13099.2 393.711 118
  -1  -2 -13 12950.8 392.057 140
   1  -2  13 14660.7 407.500 108
   1  -2  13 14517.1 426.754  99
   1  -2  13 14479.7 419.924 109
   1  -2  13 14955.5 422.130  68
   1  -2  13 14636.8 600.586  57
  -1  -2 -13 14455.5 425.630  71
  -1  -2 -13 14451.6 403.031  59
  -1  -2 -13 14769.8 427.320  76
   1  -2  13 15084.0 418.023  82
   1  -2  13 14365.3 416.556  73
  -1  -2 -13 14550.7 421.075  67
   1  -2  13 14356.8 418.465  79
   1  -2  14 1044.14 182.118  30
  -1  -2 -14 958.773 175.682  28
  -1  -2 -14 1010.75 154.958  33
   1  -2  14 928.632 157.447  35
   1  -2  14 978.839 118.340 197
   1  -2  14 1030.19 108.887 189
  -1  -2 -14 861.554 185.298  44
   1  -2  14 1131.57 184.584  39
  -1  -2 -14 1055.36 178.879  43
  -1  -2 -14 919.872 93.3877 140
  -1  -2 -14 862.825 92.3594 118
   1  -2  14 901.805 110.621  99
   1  -2  14 1130.67 101.666 108
  -1  -2 -14 935.225 105.686 101
   1  -2  14 1110.85 114.971  96
   1  -2  14 1080.81 112.016 109
   1  -2  14 1014.86 109.481  82
  -1  -2 -14 1020.65 116.080  76
   1  -2  14 1076.51 110.356  73
  -1  -2 -14 1108.81 99.9482  59
   1  -2  14 1085.01 111.679  79
  -1  -2 -14 1012.13 109.122  71
  -1  -2 -14 1025.57 164.903  58
   1  -2  14 1079.22 188.056  57
   1  -2  14 1128.03 111.755  68
   1  -2  15 1702.44 189.771  35
   1  -2  15 1749.25 210.881  30
   1  -2  15 1517.73 135.533 197
   1  -2  15 1458.39 116.144 189
  -1  -2 -15 1367.14 112.524 187
   1  -2  15 1492.87 137.020 157
   1  -2  15 1717.98 208.703  39
  -1  -2 -15 1411.61 203.287  50
  -1  -2 -15 1494.07 185.858  43
  -1  -2 -15 1567.15 207.404  44
  -1  -2 -15 1517.22 108.540 118
   1  -2  15 1611.75 129.218 132
  -1  -2 -15 1204.14 97.4512 140
   1  -2  15 1502.74 121.617  99
   1  -2  15 1526.00 122.768 109
   1  -2  15 1760.54 132.917  96
  -1  -2 -15 1407.88 121.729 101
  -1  -2 -15 1557.24 127.104 112
   1  -2  15 1608.58 125.172  82
  -1  -2 -15 1486.59 106.749  59
   1  -2  15 1712.14 126.625  73
  -1  -2 -15 1544.15 179.202  58
  -1  -2 -15 1582.29 124.241  71
   1  -2  15 1663.30 123.786  68
   1  -2  15 1654.72 123.096  79
  -1  -2 -15 1573.69 126.902  76
  -1  -2 -16 16978.0 471.758 187
   1  -2  16 18773.4 519.181 197
   1  -2  16 19419.4 523.830 199
   1  -2  16 19948.4 526.869 157
  -1  -2 -16 18627.3 627.218  43
  -1  -2 -16 20238.6 689.521  44
  -1  -2 -16 17863.1 463.417 118
   1  -2  16 19941.5 511.484 132
   1  -2  16 20161.6 500.940 109
  -1  -2 -16 19581.5 508.619 112
  -1  -2 -16 19184.3 480.972  87
   1  -2  16 20017.0 503.764  99
   1  -2  16 20331.6 510.452  96
  -1  -2 -16 19965.4 504.324 101
  -1  -2 -16 18692.5 471.537  59
  -1  -2 -16 19855.2 506.520  76
   1  -2  16 20464.1 499.375  73
   1  -2  16 20187.5 501.725  82
   1  -2  16 20155.5 496.584  79
  -1  -2 -16 18693.7 467.171  74
  -1  -2 -16 19786.4 506.507  71
  -1  -2 -17 8548.94 271.456 187
   1  -2  17 9973.52 320.343 197
   1  -2  17 10336.3 324.261 199
  -1  -2 -17 8943.87 265.839 118
   1  -2  17 10475.6 310.229 132
  -1  -2 -17 10043.5 310.136 148
  -1  -2 -17 9533.67 300.972 137
   1  -2  17 9979.75 294.479 120
   1  -2  17 10618.2 325.852 157
  -1  -2 -17 9782.34 280.465  87
   1  -2  17 11066.4 314.163  96
   1  -2  17 10844.3 309.290  99
  -1  -2 -17 10130.0 304.699 101
  -1  -2 -17 10910.4 316.278 112
   1  -2  17 11063.3 303.287  73
  -1  -2 -17 9585.65 276.151  59
   1  -2  18 2675.94 135.446 157
  -1  -2 -18 2454.40 125.016 112
  -1  -2 -18 2563.65 122.397 101
   1  -2  18 2552.89 120.331  99
   1  -2  18 2381.77 130.789 199
  -1  -2 -18 2423.46 117.412 137
   1  -2  18 2480.14 123.470 132
   1  -2  18 2550.83 111.100 120
  -1  -2 -18 2403.45 121.523 148
   1  -2  19 5851.64 180.362 157
  -1  -2 -19 5897.37 172.644 112
   1  -2  19 5365.28 175.116 199
  -1  -2 -19 4773.97 149.595 137
  -1  -2 -19 5057.14 155.272 148
   1  -1 -21 107.904 28.0931 119
  -1  -1  20 708.859 69.5592 157
   1  -1 -20 643.172 56.2581 187
  -1  -1  20 683.339 69.8836 199
  -1  -1  20 569.659 53.8825 189
   1  -1 -20 731.520 66.9508 119
   1  -1 -20 632.372 61.4864 148
  -1  -1  19 343.397 70.7343 157
  -1  -1  19 233.045 57.6109 120
   1  -1 -19 336.545 57.9852 137
   1  -1 -19 283.897 67.8459 148
   1  -1 -19 281.659 50.2397 118
   1  -1 -19 352.642 67.2104 100
   1  -1 -19 356.948 65.0189 187
  -1  -1  19 343.994 65.2077 189
  -1  -1  18 231.733 75.7671 197
   1  -1 -18 242.185 73.9571 187
   1  -1 -18 186.304 72.1682 178
  -1  -1  18 234.996 76.9186 189
  -1  -1  18 276.542 81.0004 157
   1  -1 -18 329.157 66.7275 137
  -1  -1  18 235.906 67.9199 120
   1  -1 -18 189.182 77.7322 148
  -1  -1  18 321.599 79.6200 132
   1  -1 -18 275.761 66.0479  59
   1  -1 -18 241.243 61.8925 118
   1  -1 -18 256.955 74.4762 112
   1  -1 -18 285.901 74.0163 100
   1  -1 -18 313.070 73.4610 101
   1  -1 -18 215.475 116.201  44
  -1  -1  17 6421.64 371.083  35
  -1  -1  17 6073.06 357.650  39
   1  -1 -17 6913.68 257.957 178
   1  -1 -17 6624.23 254.075 187
  -1  -1  17 6952.93 262.905 197
  -1  -1  17 6790.94 261.837 189
  -1  -1  17 6893.57 244.552 120
   1  -1 -17 6392.11 232.745 118
   1  -1 -17 6665.14 241.727 137
   1  -1 -17 6769.85 260.303 148
   1  -1 -17 6460.51 214.098  87
   1  -1 -17 6895.57 254.992 101
  -1  -1  17 7336.19 258.079  96
  -1  -1  17 6932.26 225.341 102
  -1  -1  17 6526.01 236.578  99
   1  -1 -17 6641.66 250.821 112
  -1  -1  17 5235.37 193.297  84
   1  -1 -17 6254.00 233.812  59
   1  -1 -17 6975.43 251.788  76
  -1  -1  16 7199.82 399.888  30
   1  -1 -16 6143.44 372.880  28
   1  -1 -16 6835.47 385.857  31
  -1  -1  16 7772.68 410.320  35
  -1  -1  16 7087.50 392.780  39
   1  -1 -16 6248.60 357.647  38
   1  -1 -16 6657.84 267.222 187
  -1  -1  16 7214.29 283.016 189
   1  -1 -16 6566.06 267.652 178
  -1  -1  16 7120.87 278.304 197
  -1  -1  16 7434.99 263.909 120
  -1  -1  16 7119.85 234.511 127
   1  -1 -16 6989.07 252.586 118
   1  -1 -16 6939.66 276.735 148
   1  -1 -16 6694.77 257.774 137
  -1  -1  16 7074.69 245.609 102
   1  -1 -16 7018.90 238.104  87
   1  -1 -16 6776.82 232.478  95
  -1  -1  16 7379.45 259.024  99
  -1  -1  16 7548.33 271.415  96
   1  -1 -16 6927.95 262.910 101
   1  -1 -16 7073.46 271.464 112
  -1  -1  16 7017.07 232.131  66
  -1  -1  16 7543.58 264.667  79
  -1  -1  16 7868.89 270.243  73
  -1  -1  16 7395.97 234.117  70
   1  -1 -16 7425.24 261.024  59
  -1  -1  16 7068.87 233.931  84
   1  -1 -16 6509.12 219.314  74
   1  -1 -15 6281.65 372.365  28
  -1  -1  15 6894.24 392.445  35
   1  -1 -15 7043.51 387.552  31
  -1  -1  15 7051.29 392.813  30
  -1  -1  15 7267.26 285.316 189
  -1  -1  15 7106.46 276.941 197
   1  -1 -15 6435.38 265.797 187
   1  -1 -15 7186.18 279.835 178
   1  -1 -15 6403.00 327.575  43
  -1  -1  15 7078.22 394.386  39
   1  -1 -15 6621.36 365.622  38
   1  -1 -15 6948.71 255.803 118
   1  -1 -15 6566.57 242.708 140
  -1  -1  15 7314.48 245.086 127
   1  -1 -15 6961.31 264.215 101
  -1  -1  15 6915.97 254.553 109
  -1  -1  15 7020.00 264.541  96
   1  -1 -15 6427.03 233.270  95
   1  -1 -15 6682.49 240.822  87
   1  -1 -15 6807.75 267.521 112
  -1  -1  15 7169.15 259.155  99
   1  -1 -15 6363.64 321.168  58
   1  -1 -15 6750.25 229.573  74
  -1  -1  15 7420.07 267.669  73
  -1  -1  15 7291.32 263.776  79
  -1  -1  15 6936.15 238.571  66
   1  -1 -15 6671.45 261.458  71
  -1  -1  15 7103.42 259.371  82
   1  -1 -15 7118.00 258.547  59
  -1  -1  15 7097.02 237.285  70
   1  -1 -14 16911.2 639.793  28
   1  -1 -14 16856.4 635.629  31
   1  -1 -14 15410.7 562.875  34
  -1  -1  14 18460.0 665.181  30
  -1  -1  14 18272.6 666.327  35
   1  -1 -14 16869.3 490.771 178
  -1  -1  14 17450.6 497.386 197
   1  -1 -14 16701.0 466.776 162
  -1  -1  14 18258.3 663.856  39
   1  -1 -14 17113.5 622.738  38
   1  -1 -14 16776.6 582.906  43
   1  -1 -14 18160.1 680.585  50
   1  -1 -14 17699.6 465.732 140
   1  -1 -14 17533.8 472.398 118
   1  -1 -14 16583.2 479.859 112
  -1  -1  14 17518.2 479.775  96
   1  -1 -14 16531.4 478.230 101
   1  -1 -14 16502.3 447.604  95
  -1  -1  14 17670.5 473.823 109
  -1  -1  14 17771.9 473.562  99
  -1  -1  14 17610.9 476.809  73
  -1  -1  14 16513.1 426.862  64
  -1  -1  14 16558.5 449.922  66
   1  -1 -14 17709.5 472.579  59
  -1  -1  14 17795.9 479.485  68
   1  -1 -14 17292.8 482.256  71
   1  -1 -14 16085.7 443.100  74
  -1  -1  14 18319.9 481.408  79
   1  -1 -14 15989.7 572.604  58
  -1  -1  14 18142.3 477.053  82
   1  -1 -13 5537.47 275.635  33
  -1  -1  13 5961.80 347.523  35
   1  -1 -13 5634.22 300.315  34
   1  -1 -13 5817.11 326.799  29
   1  -1 -13 6056.70 345.583  28
  -1  -1  13 6400.36 356.593  30
   1  -1 -13 6084.74 342.593  31
   1  -1 -13 6067.50 243.094 178
   1  -1 -13 6059.46 226.924 162
   1  -1 -13 5372.58 299.344  43
   1  -1 -13 5933.84 358.523  50
   1  -1 -13 5275.41 271.353  48
  -1  -1  13 5966.40 353.673  39
   1  -1 -13 5828.47 329.345  38
   1  -1 -13 6030.73 219.087 140
   1  -1 -13 5900.82 223.323 118
   1  -1 -13 5490.44 205.520  95
  -1  -1  13 5631.06 222.512  99
  -1  -1  13 5938.51 212.290 108
  -1  -1  13 6096.66 231.498  96
   1  -1 -13 5734.61 230.218 101
  -1  -1  13 5928.84 221.178 109
   1  -1 -13 5999.91 312.242  58
  -1  -1  13 6331.88 227.938  82
   1  -1 -13 6289.61 229.166  59
   1  -1 -13 6119.55 234.606  71
  -1  -1  13 6033.66 228.839  79
  -1  -1  13 5986.40 230.181  73
   1  -1 -12 12220.6 477.998  29
   1  -1 -12 11390.7 438.299  34
  -1  -1  12 12454.4 495.111  35
   1  -1 -12 11921.9 488.964  28
   1  -1 -12 11726.1 420.262  33
  -1  -1  12 12526.1 501.595  30
   1  -1 -12 11524.7 481.051  31
   1  -1 -12 13124.0 375.854 178
   1  -1 -12 11835.0 345.967 162
   1  -1 -12 11521.9 342.493 118
   1  -1 -12 11844.5 339.340 140
  -1  -1  12 11938.5 342.282  82
  -1  -1  12 12342.4 499.197  55
   1  -1 -12 12468.4 349.603  59
   1  -1 -12 12044.3 355.252  71
   1  -1 -12 11617.5 330.681  95
  -1  -1  12 11948.3 332.983 108
   1  -1 -12 11699.9 352.980 101
  -1  -1  12 11633.0 347.307  96
  -1  -1  12 11980.8 348.437  99
  -1  -1  12 11806.8 342.822 109
  -1  -1  12 11875.6 425.606  45
   1  -1 -12 11864.4 449.145  43
  -1  -1  12 13224.0 513.869  39
   1  -1 -12 11726.2 469.677  38
  -1  -1  12 11489.9 407.043  42
   1  -1 -12 12204.1 513.052  50
   1  -1 -11 33394.8 902.820  29
  -1  -1  11 33344.1 921.691  35
   1  -1 -11 31671.8 912.576  28
   1  -1 -11 32616.1 913.192  31
   1  -1 -11 31763.2 863.063  34
   1  -1 -11 32371.2 938.297  50
   1  -1 -11 31208.3 866.245  43
  -1  -1  11 31800.0 840.651  45
  -1  -1  11 33296.0 930.009  39
   1  -1 -11 30845.9 887.257  38
  -1  -1  11 32645.5 922.571  47
   1  -1 -11 34325.9 773.670 178
   1  -1 -11 30596.4 733.013 140
   1  -1 -11 32398.1 746.745 118
  -1  -1  11 33108.9 745.745 109
   1  -1 -11 29885.9 725.085  95
  -1  -1  11 32394.2 731.669 108
   1  -1 -11 31645.7 752.013  76
  -1  -1  11 32486.7 912.851  55
   1  -1 -11 32064.7 747.253  67
   1  -1 -11 32642.1 753.403  71
  -1  -1  11 32799.5 744.054  82
   1  -1 -11 33850.1 749.134  59
  -1  -1  10 5137.32 275.179  55
   1  -1 -10 4953.68 184.158  67
  -1  -1  10 5138.02 177.444  82
   1  -1 -10 4844.55 177.786  59
   1  -1 -10 5141.26 187.550  71
   1  -1 -10 5007.64 224.189  25
   1  -1 -10 5144.33 279.291  31
   1  -1 -10 5690.96 278.985  29
   1  -1 -10 5153.64 257.975  34
  -1  -1  10 4951.25 272.797  35
   1  -1 -10 5164.87 284.531  28
  -1  -1  10 5358.51 241.470  45
  -1  -1  10 4849.70 275.903  47
   1  -1 -10 4959.64 268.415  38
   1  -1  -9 30347.2 681.135  71
  -1  -1   9 31781.0 789.785  54
   1  -1  -9 29414.2 674.342  67
  -1  -1   9 30503.3 804.506  55
   1  -1  -9 29865.9 671.744  59
  -1  -1   9 30166.9 670.427  82
   1  -1  -9 28355.4 739.003  25
  -1  -1   9 30003.9 754.861  24
  -1  -1   9 30827.8 811.293  35
   1  -1  -9 30419.4 797.095  29
   1  -1  -9 29805.9 775.319  34
   1  -1  -9 29611.9 808.698  31
   1  -1  -9 28008.2 708.156  37
  -1  -1   9 30008.9 752.904  45
  -1  -1   9 30897.5 816.219  47
   1  -1  -9 30078.1 803.509  38
   1  -1  -8 42604.3 925.038  71
  -1  -1   8 43502.7 916.568  82
   1  -1  -8 42985.8 917.758  59
  -1  -1   8 44703.7 1022.33  54
  -1  -1   8 43458.5 1042.49  55
  -1  -1   8 44545.0 1057.51  57
   1  -1  -8 43609.4 1055.93  56
   1  -1  -8 42440.4 921.701  67
  -1  -1   8 44199.6 997.036  20
  -1  -1   8 42538.6 1000.83  24
   1  -1  -8 43441.9 1030.16  29
   1  -1  -8 42556.1 1043.81  31
   1  -1  -8 42522.3 1017.11  34
  -1  -1   8 43194.0 1042.01  35
   1  -1  -8 41603.7 986.995  25
  -1  -1   8 44256.6 1053.42  47
   1  -1  -8 42379.3 1039.52  38
   1  -1  -8 39612.0 957.009  37
  -1  -1   8 42172.8 989.629  45
  -1  -1   7 133122. 2721.73  55
   1  -1  -7 128379. 2606.35  59
   1  -1  -7 127090. 2608.73  67
  -1  -1   7 134162. 2703.36  54
   1  -1  -7 126065. 2725.65  56
   1  -1  -7 126053. 2701.90  29
   1  -1  -7 129039. 2704.75  34
   1  -1  -7 125800. 2676.05  25
  -1  -1   7 131349. 2689.10  20
   1  -1  -7 130274. 2730.26  31
  -1  -1   7 131569. 2693.94  24
  -1  -1   7 131798. 2733.05  30
  -1  -1   7 132995. 2724.82  35
   1  -1  -7 127320. 2656.95  37
   1  -1  -7 131039. 2749.95  50
   1  -1  -7 129895. 2723.79  38
   1  -1  -7 122562. 2625.37  36
  -1  -1   7 130075. 2674.35  45
  -1  -1   6 74956.3 1609.17  54
   1  -1  -6 76209.9 1633.18  56
  -1  -1   6 77518.2 1610.97  20
  -1  -1   6 77386.7 1643.56  30
  -1  -1   6 75544.5 1613.00  24
   1  -1  -6 73698.6 1616.66  34
   1  -1  -6 73549.1 1611.55  29
   1  -1  -6 73422.1 1586.91  19
   1  -1  -6 75603.2 1640.53  28
  -1  -1   6 77612.6 1633.43  35
   1  -1  -6 73333.6 1631.85  38
   1  -1  -6 72124.1 1558.39  36
  -1  -1   6 75413.6 1587.54  45
  -1  -1   6 77018.4 1643.67  39
   1  -1  -6 76536.0 1651.84  50
  -1  -1   6 76337.4 1632.61  46
   1  -1  -6 72921.3 1581.36  37
  -1  -1   5 86086.2 1744.99  54
   1  -1  -5 83376.6 1757.30  56
   1  -1  -5 84365.9 1772.72  28
   1  -1  -5 82776.4 1746.36  29
  -1  -1   5 87582.2 1755.88  20
  -1  -1   5 86254.0 1763.35  35
   1  -1  -5 81367.5 1729.12  19
   1  -1  -5 81338.8 1753.74  34
  -1  -1   5 87364.3 1774.41  30
  -1  -1   5 82797.6 1723.23  45
  -1  -1   5 83679.9 1764.15  46
   1  -1  -5 79095.4 1724.52  37
   1  -1  -5 77283.8 1705.52  36
  -1  -1   5 83889.7 1770.22  39
   1  -1  -5 80320.2 1765.28  38
  -1  -1   4 295685. 5895.07  22
  -1  -1   4 301336. 5915.00  35
   1  -1  -4 291286. 5892.96  19
   1  -1  -4 272016. 5868.71  22
  -1  -1   4 308537. 5917.72  20
   1  -1  -4 294928. 5921.46  28
  -1  -1   4 303896. 5925.02  30
   1  -1  -4 297460. 5913.90  34
   1  -1  -4 292555. 5891.37  37
  -1  -1   4 293152. 5881.81  45
   1  -1  -4 290293. 5921.91  38
  -1  -1   4 302869. 5916.70  46
   1  -1  -4 288935. 5876.07  36
  -1  -1   4 300032. 5924.16  39
  -1  -1   3 116591. 2322.82  27
   1  -1  -3 116398. 2364.75  23
  -1  -1   3 117877. 2373.13  21
  -1  -1   3 115632. 2356.59  26
   1  -1  -3 117381. 2376.04  18
   1  -1  -3 111930. 2347.76  22
   1  -1  -3 113774. 2373.58  28
   1  -1  -3 115919. 2370.73  34
  -1  -1   3 114609. 2363.85  22
  -1  -1   3 114415. 2369.13  35
   1  -1  -3 115759. 2346.35  36
   1  -1  -3 116547. 2357.29  37
   1  -1  -3 114561. 2378.31  38
   1  -1  -2 52529.9 1077.29  23
   1  -1  -2 53805.0 1084.56  18
   1  -1  -2 50344.7 1074.02  28
  -1  -1   2 52780.6 1080.41  21
  -1  -1   2 51495.4 1082.65  22
   1  -1  -2 52780.3 1067.06  36
   1  -1  -2 48300.2 1070.65  22
  -1  -1   2 52556.4 1073.11  17
   1  -1  -2 51741.5 1044.18  20
   1  -1  -2 46963.4 1036.51  24
   1  -1  -2 52740.0 1073.04  37
   1  -1  -1 93148.2 1849.00  23
  -1  -1   1 90459.7 1855.48  22
   1  -1  -1 87672.0 1828.36  28
   1  -1  -1 92863.8 1831.94  20
   1  -1  -1 85561.1 1825.47  24
   1  -1  -1 95770.9 1851.72  18
   1  -1  -1 87925.6 1850.65  22
  -1  -1   1 90641.2 1847.73  17
   1  -1   0 28604.7 619.946  24
   1  -1   0 27317.1 591.456  30
   1  -1   0 28288.3 588.981  28
   1  -1   0 30505.0 625.280  20
  -1  -1   0 29728.7 636.989  22
   1  -1   0 28477.4 593.439  39
   1  -1   1 92896.9 1901.57  24
   1  -1   1 97441.7 1906.03  20
   1  -1   1 92357.2 1880.30  30
   1  -1   1 90212.7 1865.07  21
  -1  -1  -1 96488.6 1891.32  18
   1  -1   1 89813.8 1880.42  39
  -1  -1  -2 68550.9 1453.49  22
  -1  -1  -2 70166.5 1428.20  23
   1  -1   2 68849.9 1455.78  24
   1  -1   2 66504.1 1420.71  35
  -1  -1  -2 71921.8 1443.51  18
   1  -1   2 70767.2 1410.78  17
  -1  -1  -2 69890.7 1405.01  29
   1  -1   2 69144.6 1441.75  30
   1  -1   2 68285.4 1444.51  39
  -1  -1  -3 8434.90 215.626  29
   1  -1   3 8291.58 229.861  35
  -1  -1  -3 8377.54 241.192  18
  -1  -1  -3 8066.78 226.267  34
   1  -1   3 8104.53 243.382  30
  -1  -1  -3 8232.28 218.071  23
   1  -1   3 8081.27 244.902  39
  -1  -1  -3 8085.16 239.767  38
  -1  -1  -3 8077.96 200.790  37
   1  -1   4 43753.1 922.483  30
   1  -1   4 43652.5 921.743  20
   1  -1   4 42435.3 901.095  35
  -1  -1  -4 43330.6 886.607  29
   1  -1   4 43617.6 918.876  24
  -1  -1  -4 37631.8 880.679  34
  -1  -1  -4 42324.6 918.083  19
  -1  -1  -4 40959.6 928.086  31
  -1  -1  -4 39800.9 902.172  38
  -1  -1  -4 39976.7 905.480  49
   1  -1   4 41832.5 922.260  39
  -1  -1  -4 36853.3 844.587  37
  -1  -1  -5 19657.8 443.126  59
   1  -1   5 19479.2 518.185  54
   1  -1   5 20781.9 530.533  30
   1  -1   5 20346.0 508.592  35
   1  -1   5 21008.7 517.451  24
  -1  -1  -5 21178.3 499.011  29
  -1  -1  -5 20641.2 520.477  25
  -1  -1  -5 18937.0 486.878  34
  -1  -1  -5 20223.3 536.700  31
  -1  -1  -5 20410.0 519.845  49
  -1  -1  -5 19932.4 533.099  44
  -1  -1  -5 19370.3 507.611  38
   1  -1   5 20550.5 465.851  45
  -1  -1  -5 19259.4 441.264  37
   1  -1   5 20976.9 530.596  39
   1  -1   6 18240.1 489.583  54
  -1  -1  -6 16679.2 394.452  59
  -1  -1  -6 17405.4 498.702  56
   1  -1   6 17845.9 474.838  35
  -1  -1  -6 16991.2 446.059  34
  -1  -1  -6 18083.0 464.041  29
  -1  -1  -6 16965.9 495.665  31
   1  -1   6 17829.2 473.496  24
  -1  -1  -6 15498.2 380.996  20
  -1  -1  -6 17360.0 472.940  25
   1  -1   6 18311.3 494.050  30
   1  -1   6 17589.6 426.587  45
  -1  -1  -6 17891.0 482.772  49
  -1  -1  -6 17172.7 388.625  37
  -1  -1  -6 17529.1 471.321  38
  -1  -1  -6 17305.0 496.164  44
   1  -1   6 17888.0 493.668  39
  -1  -1  -7 66331.5 1351.44  59
   1  -1   7 69425.4 1475.34  54
  -1  -1  -7 66816.0 1489.78  56
  -1  -1  -7 66412.3 1414.35  34
  -1  -1  -7 66558.7 1486.51  31
   1  -1   7 69708.1 1483.37  30
  -1  -1  -7 68840.3 1458.97  25
  -1  -1  -7 69900.2 1450.01  29
   1  -1   7 68189.4 1461.53  35
  -1  -1  -7 66108.1 1446.57  38
   1  -1   7 68912.0 1485.28  39
  -1  -1  -7 66908.9 1488.37  44
   1  -1   7 66347.1 1395.46  45
   1  -1   7 71480.7 1477.30  47
   1  -1   8 2407.85 179.378  57
  -1  -1  -8 1844.55 97.7445  67
  -1  -1  -8 1995.93 163.975  56
   1  -1   8 1622.75 96.6866  82
  -1  -1  -8 1741.07 96.1651  59
   1  -1   8 1943.97 161.264  54
  -1  -1  -8 1664.83 89.2215  75
  -1  -1  -8 1876.15 147.938  29
  -1  -1  -8 1795.75 144.917  25
  -1  -1  -8 1755.33 165.620  28
   1  -1   8 1847.28 152.982  35
   1  -1   8 1959.13 167.036  30
  -1  -1  -8 1742.43 127.229  34
   1  -1   8 1813.36 154.255  47
  -1  -1  -8 1885.46 149.201  38
   1  -1   8 1957.91 122.760  45
  -1  -1  -8 1711.31 165.098  44
   1  -1   8 1836.10 161.321  39
  -1  -1  -9 1709.45 168.478  56
   1  -1   9 1768.25 102.086  68
  -1  -1  -9 1684.71 98.1566  59
  -1  -1  -9 1623.98 92.3046  75
   1  -1   9 1617.83 95.0666  82
   1  -1   9 1629.55 155.765  54
   1  -1   9 1605.77 167.838  57
  -1  -1  -9 1616.86 101.369  67
  -1  -1  -9 1875.58 155.550  29
   1  -1   9 1670.48 161.505  35
  -1  -1  -9 1476.91 127.205  34
  -1  -1  -9 1644.51 143.277  25
   1  -1   9 1844.49 172.622  30
  -1  -1  -9 1805.86 172.963  28
  -1  -1  -9 1684.96 150.878  38
   1  -1   9 1603.18 162.388  47
   1  -1   9 1735.29 125.639  45
   1  -1   9 1839.02 171.153  39
   1  -1   9 1722.14 139.201  42
  -1  -1  -9 1540.14 165.996  44
  -1  -1  -9 1910.31 167.836  43
  -1  -1 -10 2503.32 210.453  50
  -1  -1 -10 2566.43 186.962  38
  -1  -1 -10 2271.21 191.560  43
   1  -1  10 2275.27 162.873  42
   1  -1  10 2238.63 150.723  45
   1  -1  10 2136.38 189.984  47
  -1  -1 -10 2712.35 218.837  44
  -1  -1 -10 2229.47 119.877  67
  -1  -1 -10 2435.75 123.752  59
  -1  -1 -10 2173.25 125.469  71
   1  -1  10 2325.21 198.931  54
   1  -1  10 2257.26 119.243  73
  -1  -1 -10 2265.69 206.992  56
   1  -1  10 2393.78 123.199  68
   1  -1  10 2353.65 205.501  57
   1  -1  10 2344.47 120.784  82
  -1  -1 -10 2140.67 120.498 118
   1  -1  10 2322.85 117.096 108
   1  -1  10 2282.97 121.806 109
   1  -1  10 2620.10 201.961  35
  -1  -1 -10 2348.76 198.949  28
   1  -1  10 2131.49 193.364  30
  -1  -1 -10 2261.91 156.044  34
  -1  -1 -11 16424.8 514.741  34
  -1  -1 -11 16827.4 554.976  33
   1  -1  11 18045.3 605.959  35
  -1  -1 -11 17035.0 597.342  28
  -1  -1 -11 16962.6 561.662  38
   1  -1  11 17090.8 526.566  42
  -1  -1 -11 17986.5 624.671  50
  -1  -1 -11 17438.8 615.357  44
   1  -1  11 18135.6 606.336  47
  -1  -1 -11 17836.5 598.194  43
  -1  -1 -11 16928.6 459.430 178
  -1  -1 -11 16198.3 446.064 118
  -1  -1 -11 16094.3 443.302 140
   1  -1  11 16966.6 444.900 108
  -1  -1 -11 16334.4 437.016  95
   1  -1  11 17337.3 459.934  99
   1  -1  11 16481.0 446.547 109
   1  -1  11 17495.6 450.643  79
   1  -1  11 17211.6 449.055  73
   1  -1  11 17780.1 451.759  82
  -1  -1 -11 17644.4 452.786  59
   1  -1  11 17232.8 616.100  57
  -1  -1 -11 17775.3 456.872  67
   1  -1  11 17292.1 448.989  68
   1  -1  12 14054.0 537.074  35
  -1  -1 -12 13071.0 483.295  33
  -1  -1 -12 13317.7 524.760  28
  -1  -1 -12 13984.5 524.403  43
  -1  -1 -12 12698.9 537.891  50
  -1  -1 -12 12936.0 488.839  38
  -1  -1 -12 14495.2 564.948  44
  -1  -1 -12 13559.4 394.648 178
  -1  -1 -12 12798.9 382.754 118
  -1  -1 -12 12648.5 377.826 140
   1  -1  12 13202.1 389.043  99
  -1  -1 -12 13456.0 374.268  95
   1  -1  12 13426.9 379.418 108
   1  -1  12 13389.1 387.830 109
   1  -1  12 13780.0 385.285  73
  -1  -1 -12 13663.9 391.115  67
  -1  -1 -12 13196.6 382.438  59
   1  -1  12 13810.9 385.636  68
   1  -1  12 13209.8 380.626  79
   1  -1  12 13811.9 551.410  55
   1  -1  12 13849.9 554.389  57
   1  -1  12 13418.1 380.783  82
  -1  -1 -13 13806.0 509.444  33
  -1  -1 -13 14110.3 563.766  28
   1  -1  13 15207.4 579.817  35
  -1  -1 -13 14076.0 582.566  31
  -1  -1 -13 14772.9 597.515  44
  -1  -1 -13 14267.1 532.604  38
   1  -1  13 15025.9 592.910  39
  -1  -1 -13 14699.2 593.029  50
  -1  -1 -13 14522.2 557.996  43
  -1  -1 -13 14078.2 422.365 187
  -1  -1 -13 14443.3 426.127 178
   1  -1  13 15406.0 438.153 189
   1  -1  13 14721.9 428.906 132
  -1  -1 -13 13890.9 411.065 140
  -1  -1 -13 14717.6 421.301 118
   1  -1  13 15244.8 433.762  99
  -1  -1 -13 14448.7 405.078  95
   1  -1  13 14850.5 424.630 109
   1  -1  13 15216.3 416.750 108
  -1  -1 -13 14491.6 425.934 101
  -1  -1 -13 14905.0 427.085  67
   1  -1  13 15303.8 422.144  73
  -1  -1 -13 14927.8 418.722  59
   1  -1  13 15095.9 420.785  82
   1  -1  13 14761.4 418.972  68
  -1  -1 -13 14087.7 417.949  76
   1  -1  13 14619.5 416.662  79
   1  -1  14 6550.52 377.520  30
  -1  -1 -14 5596.75 342.047  28
  -1  -1 -14 6334.67 374.682  31
   1  -1  14 5998.79 354.760  35
   1  -1  14 6187.66 370.094  39
  -1  -1 -14 5878.63 337.672  43
  -1  -1 -14 6353.70 379.414  44
  -1  -1 -14 6020.43 366.284  50
  -1  -1 -14 5643.49 316.812  38
  -1  -1 -14 5761.75 241.009 178
   1  -1  14 5794.60 241.721 189
  -1  -1 -14 5308.51 231.570 187
  -1  -1 -14 5623.91 232.707 118
   1  -1  14 6247.66 248.823 132
  -1  -1 -14 5696.20 229.737 140
   1  -1  14 5870.32 234.625 109
   1  -1  14 6179.84 244.689  99
  -1  -1 -14 5597.59 217.045  95
  -1  -1 -14 6185.44 242.114 101
   1  -1  14 5561.27 201.244  66
   1  -1  14 6396.22 239.611  82
   1  -1  14 5764.35 230.498  79
  -1  -1 -14 5754.29 235.281  76
   1  -1  14 6363.21 240.051  68
  -1  -1 -14 5969.09 232.886  59
   1  -1  14 6313.61 238.919  73
  -1  -1 -14 5716.15 300.244  58
   1  -1  15 7591.77 411.810  30
   1  -1  15 6964.17 388.587  35
  -1  -1 -15 7582.33 414.302  31
  -1  -1 -15 6398.38 374.756  28
  -1  -1 -15 7974.46 423.929  44
   1  -1  15 7479.59 406.530  39
  -1  -1 -15 6751.99 362.525  43
  -1  -1 -15 7152.09 399.157  50
  -1  -1 -15 7282.52 272.274 178
   1  -1  15 7418.97 289.136 197
  -1  -1 -15 6715.41 264.870 187
   1  -1  15 7036.19 283.416 199
   1  -1  15 6917.20 268.538 189
   1  -1  15 7244.39 273.409 132
  -1  -1 -15 6844.20 257.378 140
  -1  -1 -15 7127.10 264.569 118
  -1  -1 -15 7051.00 240.450  87
   1  -1  15 7693.36 278.996  99
   1  -1  15 7438.43 268.651 109
   1  -1  15 6990.47 233.683 102
  -1  -1 -15 7345.64 271.498 100
  -1  -1 -15 7087.41 272.413 101
  -1  -1 -15 7154.52 248.226  95
  -1  -1 -15 6964.85 226.103  74
  -1  -1 -15 7387.94 264.326  59
   1  -1  15 8043.64 272.257  79
   1  -1  15 7730.00 272.672  82
  -1  -1 -15 7263.56 268.540  76
   1  -1  15 7593.73 265.573  73
   1  -1  16 1583.16 197.235  35
   1  -1  16 1584.34 125.828 189
   1  -1  16 1568.99 135.356 199
   1  -1  16 1810.47 142.230 197
  -1  -1 -16 1481.46 121.445 187
  -1  -1 -16 1580.01 122.945 178
   1  -1  16 1739.10 133.470 132
  -1  -1 -16 1385.07 113.652 140
  -1  -1 -16 1637.49 119.886 118
  -1  -1 -16 1625.35 132.134 148
   1  -1  16 1664.47 119.227 120
   1  -1  16 1581.11 201.502  39
  -1  -1 -16 1258.49 159.447  43
  -1  -1 -16 1577.46 211.562  44
  -1  -1 -16 1677.84 128.781 101
  -1  -1 -16 1600.03 124.659 100
   1  -1  16 1732.27 129.097  99
  -1  -1 -16 1524.12 106.803  95
  -1  -1 -16 1496.59 96.1715  87
   1  -1  16 1646.77 121.411  73
  -1  -1 -16 1456.73 119.923  76
  -1  -1 -16 1654.49 118.400  59
  -1  -1 -17 3166.19 159.461 187
   1  -1  17 3323.33 160.800 189
   1  -1  17 3550.56 182.341 197
   1  -1  17 3461.34 183.100 199
  -1  -1 -17 3499.63 270.448  44
  -1  -1 -17 3373.26 156.456 137
  -1  -1 -17 3673.57 172.221 148
   1  -1  17 3632.79 172.948 132
  -1  -1 -17 3582.47 164.044 118
   1  -1  17 3770.04 160.182 120
   1  -1  17 3993.68 178.657  99
  -1  -1 -17 3645.01 169.892 100
  -1  -1 -17 3518.56 147.279  95
  -1  -1 -17 3547.27 171.891 101
  -1  -1 -17 3638.11 163.683  59
  -1  -1 -17 3790.73 172.498  76
   1  -1  18 240.086 55.8066 189
  -1  -1 -18 221.844 56.1788 187
   1  -1  18 318.498 69.8049 132
  -1  -1 -18 215.467 50.6693 137
  -1  -1 -18 242.532 65.8702 148
   1  -1  18 1.97294 31.0158 120
   1  -1  18 231.184 69.8517 157
  -1  -1 -18 341.834 71.0683 101
  -1  -1 -18 212.192 46.0357  94
  -1  -1 -18 302.772 66.5757 100
  -1  -1 -18 270.313 58.5441 118
  -1  -1 -18 217.042 62.4381  76
  -1  -1 -18 254.169 58.4050  59
  -1  -1 -19 1147.11 83.2641 112
  -1  -1 -19 1124.62 78.3168 100
   1  -1  19 1316.71 90.6125 157
  -1  -1 -19 1099.32 70.1662 118
  -1  -1 -19 1015.93 72.4562 148
  -1  -1 -20 4685.97 141.431 112
   1  -1  20 4564.72 144.037 157
  -1   0  21 30.0833 34.4796 135
   1   0 -21-1.21427 29.3318 119
  -1   0  20 35.5986 40.9054 157
   1   0 -20 25.7925 30.4924  94
   1   0 -20 62.9326 40.5151 118
  -1   0  20 69.7787 46.8936 110
  -1   0  20 26.1426 45.9257 199
   1   0 -20 68.0740 45.9246 187
  -1   0  20 51.1707 45.9224 189
   1   0 -20 42.7142 44.3984 148
  -1   0  19 18.5419 53.6550 157
   1   0 -19 33.2876 57.1743 148
   1   0 -19 13.8121 44.0604  94
   1   0 -19 75.5895 58.3428 112
   1   0 -19 41.4563 54.0031 118
  -1   0  19 35.1176 62.3837 189
   1   0 -19 66.9994 60.6758 187
  -1   0  19 42.9414 60.3638 199
  -1   0  18 17280.4 491.414 189
   1   0 -18 18094.9 493.917 178
   1   0 -18 17952.8 487.388 187
  -1   0  18 17504.8 486.363 199
  -1   0  18 18012.7 484.106 157
  -1   0  18 18158.9 459.034 120
   1   0 -18 17680.2 471.744 118
   1   0 -18 17994.8 480.270 148
   1   0 -18 17710.7 470.318  59
   1   0 -18 18331.6 469.168 100
   1   0 -18 18157.1 475.640 112
   1   0 -18 17447.7 456.055  94
   1   0 -18 18242.1 637.903  44
  -1   0  17 92.7169 117.069  35
   1   0 -17 83.7638 77.7898 178
  -1   0  17 4.30701 79.4254 189
   1   0 -17 59.9667 75.6486 187
  -1   0  17 156.771 76.0322 197
  -1   0  17 82.0646 76.7522 199
  -1   0  17 105.567 96.1029  39
   1   0 -17 79.9258 117.765  44
  -1   0  17 90.0840 77.9818 132
   1   0 -17 83.3621 58.8219 137
   1   0 -17 45.3958 77.2433 148
  -1   0  17 47.4881 65.2785 120
   1   0 -17 42.1352 65.8371 118
   1   0 -17 130.157 76.2446 101
   1   0 -17 63.7556 69.8730 112
   1   0 -17 87.4677 66.2270 100
  -1   0  17 78.6298 49.6258 102
   1   0 -17 69.4660 63.2831  59
   1   0 -16 1611.74 198.225  31
  -1   0  16 1587.71 195.304  30
  -1   0  16 1490.35 200.381  35
   1   0 -16 1259.23 167.393  28
   1   0 -16 2001.63 151.790 178
  -1   0  16 1648.98 145.278 189
   1   0 -16 1846.36 144.599 187
  -1   0  16 1726.79 139.055 197
  -1   0  16 1672.82 113.971 159
  -1   0  16 1750.50 199.967  39
   1   0 -16 1631.75 203.369  38
   1   0 -16 1437.01 202.142  44
   1   0 -16 1650.99 116.104 137
  -1   0  16 1832.09 141.498 132
  -1   0  16 1745.22 126.635 120
   1   0 -16 1828.40 143.154 148
   1   0 -16 1578.18 124.707 118
  -1   0  16 1777.34 115.291 102
   1   0 -16 1524.44 116.835  95
   1   0 -16 1586.38 129.898 101
   1   0 -16 1577.30 124.585 100
   1   0 -16 1691.55 133.552 112
   1   0 -16 1694.15 128.330  59
   1   0 -16 1547.52 122.925  76
  -1   0  15 19628.5 703.288  30
  -1   0  15 20387.0 734.872  35
   1   0 -15 20967.0 716.641  31
   1   0 -15 18406.3 664.179  28
  -1   0  15 20798.8 578.952 189
  -1   0  15 19976.8 550.806 197
   1   0 -15 21836.4 576.781 178
   1   0 -15 19921.6 561.111 187
  -1   0  15 20051.7 521.923 159
   1   0 -15 20283.0 705.317  38
  -1   0  15 19902.1 704.006  39
   1   0 -15 20811.2 741.772  44
   1   0 -15 18954.2 519.287 137
   1   0 -15 21489.3 567.378 148
   1   0 -15 19873.4 542.744 118
  -1   0  15 21663.4 543.842 120
  -1   0  15 21204.9 557.126 132
  -1   0  15 19905.5 507.904 127
  -1   0  15 20382.6 522.029 102
   1   0 -15 20120.3 530.631  95
  -1   0  15 20122.4 536.212  99
   1   0 -15 20374.7 547.423 101
   1   0 -15 19685.9 542.833 112
   1   0 -15 19100.2 488.670  87
  -1   0  15 20474.2 546.968  96
   1   0 -15 20579.9 541.729 100
  -1   0  15 19519.5 495.161  66
   1   0 -15 19540.1 537.557  59
  -1   0  15 19933.7 494.918  70
  -1   0  15 19944.1 499.992  84
   1   0 -15 20268.9 536.493  76
  -1   0  14 331.114 126.929  30
  -1   0  14 299.903 139.989  35
   1   0 -14 279.945 113.318  28
   1   0 -14 330.899 129.693  31
   1   0 -14 87.1367 78.2750 187
  -1   0  14 140.646 86.1507 189
  -1   0  14 124.792 78.4863 197
   1   0 -14 138.440 79.3193 178
  -1   0  14 164.102 68.1973 159
   1   0 -14 294.814 133.850  38
   1   0 -14 264.312 89.6418  43
   1   0 -14 253.700 137.984  44
  -1   0  14 214.575 112.610  39
  -1   0  14 284.736 114.902  45
   1   0 -14 186.701 72.3393 140
  -1   0  14 204.805 63.6589 127
   1   0 -14 229.344 85.7317 148
  -1   0  14 232.854 79.6107 120
   1   0 -14 220.456 74.6275 137
  -1   0  14 256.701 86.2432 132
   1   0 -14 294.263 77.5453 101
  -1   0  14 339.821 83.1323  96
   1   0 -14 204.187 72.1328  95
   1   0 -14 196.649 79.2757 112
   1   0 -14 259.071 84.4775 118
   1   0 -14 307.129 79.2073 100
  -1   0  14 229.180 73.4916 102
   1   0 -14 211.394 58.9740  87
  -1   0  14 238.197 75.4227  99
  -1   0  14 209.591 61.3316  84
  -1   0  14 320.389 63.9572  66
   1   0 -14 376.276 79.8115  76
   1   0 -14 228.067 76.9094  59
  -1   0  14 183.521 77.8894  79
  -1   0  14 286.480 79.7396  73
  -1   0  14 209.066 61.4088  70
   1   0 -13 25357.1 790.791  31
   1   0 -13 24948.1 749.873  34
  -1   0  13 25162.3 809.764  35
  -1   0  13 25253.9 787.404  30
   1   0 -13 23585.6 751.345  28
  -1   0  13 25426.9 655.932 189
  -1   0  13 25749.6 634.619 197
   1   0 -13 26180.5 653.164 178
   1   0 -13 22975.1 632.610 187
  -1   0  13 23852.2 607.584 159
   1   0 -13 25214.5 633.525 162
  -1   0  13 24256.5 758.567  45
  -1   0  13 24672.5 781.834  39
   1   0 -13 23857.1 706.125  43
   1   0 -13 24407.9 778.872  38
   1   0 -13 25560.1 638.753 148
  -1   0  13 24545.6 593.045 126
   1   0 -13 24055.1 614.410 140
   1   0 -13 24949.2 621.773 118
  -1   0  13 24735.2 602.658 127
   1   0 -13 24362.2 616.602 100
   1   0 -13 24841.0 623.267 101
   1   0 -13 24380.9 610.269  95
   1   0 -13 23445.4 579.793  87
   1   0 -13 24220.8 619.563 112
  -1   0  13 25417.0 610.164 102
  -1   0  13 24986.5 624.051  96
  -1   0  13 23959.6 610.297  99
  -1   0  13 25913.5 625.985  79
   1   0 -13 25267.9 620.481  59
  -1   0  13 24886.4 593.599  84
  -1   0  13 24099.3 585.655  66
  -1   0  13 24701.2 587.014  70
  -1   0  13 25335.2 619.428  73
   1   0 -13 24545.9 612.237  76
   1   0 -13 22862.2 563.679  74
   1   0 -13 25987.2 620.635  71
   1   0 -12 21660.5 686.641  31
  -1   0  12 20676.8 695.818  35
   1   0 -12 21876.4 703.744  29
   1   0 -12 20514.6 643.927  34
   1   0 -12 20048.2 653.323  28
  -1   0  12 21308.0 681.056  30
  -1   0  12 22070.1 543.502 197
   1   0 -12 21626.1 558.265 178
  -1   0  12 21569.6 527.792 159
   1   0 -12 22441.9 549.149 162
   1   0 -12 21097.1 623.314  43
  -1   0  12 21344.8 680.131  39
   1   0 -12 20711.7 675.920  50
   1   0 -12 20624.4 675.107  38
  -1   0  12 20598.9 657.539  45
   1   0 -12 20567.1 530.314 118
   1   0 -12 19813.0 522.156 140
   1   0 -12 20154.2 498.041  87
   1   0 -12 20205.0 528.444 112
  -1   0  12 21637.8 536.401  96
  -1   0  12 20831.1 527.184  99
   1   0 -12 20461.5 522.216  95
  -1   0  12 20127.0 521.537 109
   1   0 -12 20132.9 527.624 100
   1   0 -12 20523.6 529.556 101
   1   0 -12 21413.8 530.995  59
  -1   0  12 21840.3 535.547  73
  -1   0  12 20121.5 485.574  64
   1   0 -12 20787.1 524.328  76
   1   0 -12 19072.0 579.580  58
  -1   0  12 20797.2 504.464  66
   1   0 -12 21002.1 526.579  71
  -1   0  12 21069.0 524.951  82
   1   0 -12 19445.5 485.603  74
  -1   0  12 22287.6 534.675  79
  -1   0  12 20407.3 502.525  70
   1   0 -11 4715.68 270.817  31
  -1   0  11 4790.96 269.858  30
   1   0 -11 4561.00 274.242  29
  -1   0  11 4460.02 280.678  35
   1   0 -11 4107.90 194.729  33
   1   0 -11 4530.02 257.772  28
   1   0 -11 4531.00 250.419  34
   1   0 -11 5513.79 205.394 178
   1   0 -11 5524.63 201.549 162
  -1   0  11 4922.61 195.845 141
   1   0 -11 4760.48 185.897 118
   1   0 -11 4731.68 179.750 140
  -1   0  11 4962.89 187.515  96
  -1   0  11 4807.41 182.654  99
   1   0 -11 4472.80 179.426 101
   1   0 -11 4651.98 176.758  95
  -1   0  11 4744.62 178.525 109
  -1   0  11 4637.51 257.038  45
   1   0 -11 4359.27 263.074  38
   1   0 -11 4336.15 261.562  50
  -1   0  11 4590.87 267.693  39
   1   0 -11 4542.52 234.856  43
  -1   0  11 4609.35 180.773  68
  -1   0  11 4479.59 226.502  52
   1   0 -11 4581.04 179.063  59
   1   0 -11 4288.06 218.303  58
  -1   0  11 4654.75 179.261  82
   1   0 -11 4636.95 180.106  71
   1   0 -11 4730.66 179.149  76
  -1   0  11 4471.77 155.605  64
  -1   0  11 4720.30 166.728  66
  -1   0  11 4846.47 183.224  73
  -1   0  11 4998.45 186.801  79
   1   0 -10 7946.45 340.116  38
   1   0 -10 7461.63 262.712  48
  -1   0  10 7800.93 334.737  39
   1   0 -10 8096.94 343.304  50
   1   0 -10 7879.80 306.651  43
  -1   0  10 8082.77 331.927  45
  -1   0  10 7542.60 345.438  35
   1   0 -10 8405.27 355.963  29
   1   0 -10 7983.39 342.298  31
   1   0 -10 7812.39 330.553  28
  -1   0  10 7676.48 334.183  30
   1   0 -10 7572.47 269.412  33
   1   0 -10 7916.52 324.048  34
  -1   0  10 7584.12 218.069  64
   1   0 -10 8353.73 244.124  71
  -1   0  10 8170.70 239.179  82
   1   0 -10 8031.08 241.917  59
  -1   0  10 8239.39 244.729  73
   1   0 -10 7625.92 237.474  76
  -1   0  10 8115.46 243.984  68
   1   0 -10 7443.94 286.103  58
  -1   0  10 8208.63 244.999  79
   1   0  -9 26897.7 740.922  50
  -1   0   9 28380.5 739.358  39
   1   0  -9 28097.4 743.823  38
  -1   0   9 26991.1 724.302  45
   1   0  -9 26190.8 693.751  43
  -1   0   9 28575.2 741.899  30
   1   0  -9 25682.6 655.174  33
   1   0  -9 26623.0 723.894  28
   1   0  -9 28236.1 724.815  34
   1   0  -9 27952.0 743.146  31
  -1   0   9 27526.9 747.770  35
   1   0  -9 27894.2 752.315  29
   1   0  -9 27371.4 619.745  59
  -1   0   9 27331.5 622.834  73
   1   0  -9 27222.3 618.872  76
   1   0  -9 27889.7 621.467  67
  -1   0   9 27186.0 619.741  79
  -1   0   9 26440.5 616.742  82
  -1   0   8 29885.9 730.386  39
   1   0  -8 28250.5 692.293  43
   1   0  -8 28530.3 731.076  50
  -1   0   8 30036.0 725.407  45
   1   0  -8 29428.0 732.384  38
  -1   0   8 30043.6 731.515  30
   1   0  -8 29195.8 723.490  28
  -1   0   8 29752.5 742.139  35
   1   0  -8 30857.4 751.184  29
   1   0  -8 29918.8 719.388  34
   1   0  -8 29886.4 734.885  31
  -1   0   8 26577.4 646.795  19
   1   0  -8 29734.9 625.920  67
   1   0  -8 29471.8 624.382  59
   1   0  -8 28543.7 621.560  76
  -1   0   8 28690.3 620.289  82
   1   0  -7 41.0638 65.9176  43
   1   0  -7-7.62065 77.4833  38
   1   0  -7 3.88215 72.0945  50
  -1   0   7 12.2800 82.9081  47
  -1   0   7 21.2451 72.4296  45
  -1   0   7 18.1125 69.7767  39
   1   0  -7-13.4709 60.3517  37
   1   0  -7 59.9204 85.2449  31
   1   0  -7 29.0058 79.4794  28
  -1   0   7 55.7023 44.6070  19
   1   0  -7 15.8168 79.7708  29
   1   0  -7 34.7371 79.5667  34
  -1   0   7 27.2501 82.9807  35
  -1   0   7 40.6856 44.6638  24
  -1   0   7 10.9026 74.9171  30
  -1   0   7 37.3609 32.1286  22
   1   0  -7 29.5126 41.8700  67
   1   0  -7 36.4603 42.8429  59
  -1   0   7 3.96635 78.8833  55
   1   0  -6 52479.4 1159.70  50
  -1   0   6 53259.3 1172.57  47
  -1   0   6 51897.1 1147.82  45
   1   0  -6 50569.4 1124.32  43
  -1   0   6 53057.5 1150.97  39
   1   0  -6 52923.9 1160.32  38
   1   0  -6 53279.5 1125.09  37
  -1   0   6 51473.7 1091.46  24
  -1   0   6 50131.6 1095.86  19
  -1   0   6 49234.1 1061.85  22
   1   0  -6 53405.9 1150.58  34
  -1   0   6 54138.2 1156.23  30
   1   0  -6 53201.7 1167.78  29
   1   0  -6 51352.8 1150.47  28
  -1   0   6 52780.1 1161.38  35
   1   0  -6 52010.0 1155.75  31
   1   0  -6 53002.1 1077.60  59
  -1   0   6 53751.4 1164.80  55
   1   0  -5 318.027 82.9048  38
   1   0  -5 306.134 64.3555  37
  -1   0   5 348.220 75.3467  45
  -1   0   5 318.800 71.8241  39
   1   0  -5 415.636 78.0632  50
  -1   0   5 367.283 61.4422  41
  -1   0   5 464.633 82.3095  55
  -1   0   5 335.629 73.3282  30
  -1   0   5 334.147 47.8289  20
   1   0  -5 360.879 83.9669  29
   1   0  -5 352.011 80.8074  28
   1   0  -5 306.327 54.2145  25
   1   0  -5 259.588 77.1593  31
   1   0  -5 371.129 80.8428  34
  -1   0   5 309.531 47.4314  24
  -1   0   5 311.772 83.0046  35
  -1   0   5 291.701 47.2220  19
  -1   0   4 7252.23 177.382  20
   1   0  -4 6848.63 180.108  25
   1   0  -4 7259.66 217.908  34
  -1   0   4 7018.46 178.166  19
   1   0  -4 7126.82 220.902  29
  -1   0   4 7251.55 211.896  30
   1   0  -4 6996.29 212.789  31
   1   0  -4 7303.10 222.577  38
   1   0  -4 7479.25 198.879  36
  -1   0   4 7080.10 193.715  41
  -1   0   4 7257.70 211.218  39
  -1   0   4 6907.89 211.891  45
   1   0  -4 7291.59 202.860  37
   1   0  -4 6844.18 158.925   7
   1   0  -4 7046.20 158.295   2
   1   0  -4 6763.06 156.810   8
   1   0  -4 7027.35 158.662   4
  -1   0   3 71.4305 31.7840  20
  -1   0   3 87.6661 28.2639  19
   1   0  -3 137.671 54.1589  34
   1   0  -3 89.1052 40.6472  36
   1   0  -3 77.9030 53.9966  29
   1   0  -3 55.9681 29.2149  25
   1   0  -3 102.655 45.2305  37
   1   0  -3 68.3604 55.2540  38
  -1   0   3 90.6971 43.0761  39
   1   0  -3 88.7395 35.8507   8
   1   0  -3 103.933 44.0329   4
  -1   0   2 49329.2 1030.24  32
   1   0  -2 48441.3 1035.90  31
   1   0  -2 51580.5 1048.84  34
   1   0  -2 53403.8 1043.19  36
   1   0  -2 52453.0 1045.88  37
  -1   0   1 41689.6 857.302  33
   1   0  -1 44147.3 868.171  21
   1   0  -1 42800.8 869.276  28
   1   0  -1 42426.7 868.567  26
  -1   0   1 42507.1 863.829  32
  -1   0   1 42112.5 868.887  26
   1   0   0 6643.84 146.455  30
  -1   0   0 6453.55 140.688  31
  -1   0   0 6351.11 148.684  33
  -1   0   0 6442.36 149.060  32
   1   0   1 64282.7 1310.55  25
   1   0   1 63201.1 1307.24  30
   1   0   1 65436.1 1306.76  35
  -1   0  -1 63925.2 1309.16  31
   1   0   1 65338.2 1309.21  39
  -1   0  -2 132.191 50.0133  31
   1   0   2 178.213 45.9273  35
   1   0   2 169.495 43.1511  30
  -1   0  -2 132.122 31.4210  34
  -1   0  -2 150.130 48.1115  29
  -1   0  -2 120.637 36.2745  38
   1   0   2 143.807 36.9738   8
   1   0   2 145.829 42.3807   4
  -1   0  -3 48521.5 999.384  20
  -1   0  -3 49621.7 1015.87  28
   1   0   3 49245.3 1021.94  35
  -1   0  -3 48011.6 997.349  34
  -1   0  -3 48113.4 1015.89  25
  -1   0  -3 47934.5 1027.56  31
  -1   0  -3 49848.9 1031.03  49
  -1   0  -3 49085.8 1009.15  38
  -1   0  -3 49109.9 1028.20  44
   1   0   3 46451.2 964.469   8
   1   0   3 49346.6 965.113   7
   1   0   3 47223.2 966.108   2
   1   0   3 45768.2 965.538   4
  -1   0  -4 27522.2 619.429  34
  -1   0  -4 30401.2 655.849  29
   1   0   4 27966.3 646.410  35
  -1   0  -4 27312.8 612.888  20
  -1   0  -4 28054.3 654.592  31
  -1   0  -4 27350.3 636.244  28
   1   0   4 27209.9 636.379  19
   1   0   4 25892.2 633.758  47
  -1   0  -4 28813.6 655.947  44
  -1   0  -4 28956.7 650.821  43
  -1   0  -4 28857.6 635.571  38
   1   0   4 28510.7 636.537  45
   1   0   5 24045.7 612.016  54
   1   0   5 25242.0 620.900  57
   1   0   5 25522.9 615.067  55
  -1   0  -5 25414.3 572.834  20
  -1   0  -5 27197.7 623.776  29
  -1   0  -5 24997.4 602.385  28
   1   0   5 26046.8 615.817  35
  -1   0  -5 25117.3 583.135  34
   1   0   5 25104.9 599.117  19
  -1   0  -5 24062.4 620.031  31
   1   0   5 23160.7 601.910  47
  -1   0  -5 25888.3 614.962  43
  -1   0  -5 25738.6 600.827  38
   1   0   5 25848.6 601.138  45
   1   0   5 25089.0 569.885  42
  -1   0  -5 25480.9 622.866  44
   1   0   6 41070.5 949.747  55
   1   0   6 40837.5 953.930  54
  -1   0  -6 41120.2 860.808  59
   1   0   6 38617.7 945.758  57
  -1   0  -6 39957.4 888.928  20
   1   0   6 37534.4 915.502  19
  -1   0  -6 42958.5 923.301  33
  -1   0  -6 40851.5 909.888  34
   1   0   6 41583.4 947.446  35
  -1   0  -6 44107.5 962.498  29
  -1   0  -6 39147.0 928.730  28
  -1   0  -6 40338.5 942.128  43
  -1   0  -6 41901.6 932.666  38
   1   0   6 39138.8 935.144  47
   1   0   6 40186.1 887.207  42
  -1   0  -6 41172.9 958.755  44
   1   0   6 41074.0 930.495  45
   1   0   7 873.721 68.3044  73
  -1   0  -7 814.197 62.5001  75
  -1   0  -7 750.890 65.5585  59
   1   0   7 839.157 105.772  55
   1   0   7 805.638 65.2001  68
   1   0   7 817.047 117.509  57
  -1   0  -7 776.467 74.1199  20
   1   0   7 952.383 118.051  35
  -1   0  -7 815.371 92.8476  33
  -1   0  -7 867.842 98.6030  34
   1   0   7 785.780 90.7336  19
  -1   0  -7 1005.35 124.123  29
  -1   0  -7 892.437 104.798  28
   1   0   7 817.796 74.7234  42
   1   0   7 863.918 112.974  47
  -1   0  -7 839.562 111.839  43
   1   0   7 1050.80 112.029  39
   1   0   7 887.340 103.701  45
  -1   0  -7 724.844 115.998  44
  -1   0  -7 783.542 102.737  38
  -1   0  -8 2825.47 117.239  71
   1   0   8 2809.61 118.446  79
   1   0   8 2817.66 192.045  57
   1   0   8 2827.75 191.577  55
   1   0   8 2622.53 114.621  73
  -1   0  -8 2863.73 119.543  59
  -1   0  -8 2817.84 117.610  75
   1   0   8 2817.88 120.704  68
  -1   0  -8 2830.49 160.902  34
  -1   0  -8 3076.68 192.007  29
   1   0   8 2885.04 140.300  22
   1   0   8 2866.21 190.045  35
  -1   0  -8 2740.97 160.432  33
   1   0   8 2976.74 188.797  30
  -1   0  -8 2838.78 173.773  28
   1   0   8 2880.64 172.363  45
   1   0   8 2922.60 134.286  42
  -1   0  -8 2888.81 179.223  50
   1   0   8 3051.21 188.355  39
  -1   0  -8 2819.94 195.245  44
  -1   0  -8 2894.86 179.760  43
  -1   0  -8 2762.15 172.655  38
   1   0   9 41901.1 913.211  68
  -1   0  -9 42505.2 919.049  59
   1   0   9 40386.7 1054.08  55
   1   0   9 44355.4 1082.31  57
   1   0   9 42612.7 917.074  73
   1   0   9 42338.6 914.920  79
  -1   0  -9 41516.9 913.621  71
  -1   0  -9 41791.5 997.430  34
  -1   0  -9 41036.1 1022.79  28
  -1   0  -9 42651.7 1000.59  33
   1   0   9 43457.5 1064.66  35
   1   0   9 37880.4 933.635  22
   1   0   9 43764.2 1061.09  30
  -1   0  -9 42549.3 1072.50  44
   1   0   9 43069.2 1057.54  39
   1   0   9 41284.9 1020.78  45
  -1   0  -9 41909.8 1039.49  43
  -1   0  -9 41801.1 1027.85  38
   1   0   9 40259.9 936.248  42
  -1   0  -9 40548.8 1039.25  50
  -1   0 -10 53.1560 86.4218  38
   1   0  10-6.67676 88.2948  39
  -1   0 -10 86.6638 89.5348  43
  -1   0 -10 38.7903 83.8820  50
   1   0  10-34.0830 86.5383  45
  -1   0 -10 28.7850 100.359  44
   1   0  10 43.3570 55.1724  79
  -1   0 -10 2.32476 54.2355  76
  -1   0 -10 16.7861 51.1163  71
   1   0  10 24.1533 56.1789  68
   1   0  10 19.2859 54.6132  73
  -1   0 -10-22.4966 52.8972  59
   1   0  10 29.8020 57.1242 132
  -1   0 -10 74.9960 60.3314 140
  -1   0 -10 14.6658 51.5374  95
  -1   0 -10-2.59260 54.5635 118
   1   0  10 18.5893 58.1140  96
   1   0  10 12.1794 55.0067 108
   1   0  10 2.57274 54.1457 109
   1   0  10 5.41334 60.7285  99
  -1   0 -10-24.1592 69.3391  33
  -1   0 -10 39.5201 79.1328  34
   1   0  10 6.70121 97.3028  30
  -1   0 -10 52.8568 86.9137  28
   1   0  10 54.6136 103.633  35
   1   0  11 1350.99 166.396  30
   1   0  11 1406.03 173.400  35
  -1   0 -11 1283.65 150.397  28
  -1   0 -11 1305.83 173.854  31
  -1   0 -11 1085.87 124.791  33
  -1   0 -11 1220.83 155.270  38
  -1   0 -11 1060.13 117.532  40
   1   0  11 1485.02 151.757  45
  -1   0 -11 1288.52 155.736  43
   1   0  11 1503.99 169.497  39
  -1   0 -11 1199.67 172.147  44
  -1   0 -11 1265.34 152.867  50
  -1   0 -11 1676.53 117.486 178
   1   0  11 1437.73 117.075 189
   1   0  11 1770.11 116.606 197
  -1   0 -11 1501.88 114.209 187
   1   0  11 1356.09 111.038 132
  -1   0 -11 1238.57 101.196 140
  -1   0 -11 1352.57 106.017 118
   1   0  11 1339.65 108.945  99
  -1   0 -11 1364.18 94.1163 103
   1   0  11 1322.07 102.576 108
  -1   0 -11 1334.89 97.9077  95
   1   0  11 1415.07 105.577 109
   1   0  11 1567.08 114.414  96
  -1   0 -11 1238.45 98.2366  76
   1   0  11 1398.59 106.022  68
  -1   0 -11 1384.61 99.8148  71
  -1   0 -11 1342.68 105.401  59
   1   0  11 1315.04 100.915  73
   1   0  11 1321.59 82.8023  66
   1   0  11 1318.17 102.917  79
  -1   0 -12 88.2288 90.1600  28
  -1   0 -12 27.8133 64.7931  33
  -1   0 -12 18.2815 109.000  31
   1   0  12 112.303 103.014  30
   1   0  12 97.3880 123.472  35
  -1   0 -12-22.7873 97.5937  43
  -1   0 -12-7.49247 96.7417  38
  -1   0 -12 48.6758 98.3946  50
   1   0  12 60.0209 107.405  39
  -1   0 -12 27.6713 111.870  44
   1   0  12-7.48368 69.8196 189
  -1   0 -12 22.2526 65.5318 178
   1   0  12 21.5377 63.7581 197
  -1   0 -12 48.9993 64.0688 187
  -1   0 -12-3.27389 58.4516 140
   1   0  12 48.0203 70.4382 132
   1   0  12 44.1956 72.3396  99
  -1   0 -12 46.1888 61.8735  95
   1   0  12 20.1443 53.6792 102
   1   0  12 74.3361 66.5053  96
  -1   0 -12 52.7247 66.0796 118
   1   0  12 26.2432 62.3495 109
   1   0  12 64.0649 64.2085  79
  -1   0 -12 28.5557 66.2843  59
  -1   0 -12 82.6486 64.7820  71
   1   0  12 60.0291 45.6124  66
  -1   0 -12 82.7751 60.8280  76
   1   0  12 27.5190 61.0655  73
  -1   0 -13 6452.00 329.694  28
  -1   0 -13 6696.86 375.317  31
   1   0  13 6818.53 367.477  30
   1   0  13 7035.74 379.648  35
  -1   0 -13 6919.69 388.315  44
  -1   0 -13 6478.92 343.221  38
  -1   0 -13 7019.29 348.668  43
  -1   0 -13 6246.50 343.124  50
   1   0  13 6545.68 361.415  39
  -1   0 -13 6670.66 264.357 178
   1   0  13 6248.06 255.949 189
  -1   0 -13 6378.00 253.202 187
   1   0  13 6252.92 253.980 197
  -1   0 -13 6308.58 244.883 118
   1   0  13 6664.56 238.049 120
  -1   0 -13 6427.43 252.472 148
  -1   0 -13 6341.16 245.273 140
   1   0  13 6500.75 251.227 132
  -1   0 -13 6340.94 238.166  95
   1   0  13 6310.79 248.669  99
  -1   0 -13 5990.74 234.127 100
  -1   0 -13 6154.05 242.208 112
   1   0  13 6162.05 242.580 109
   1   0  13 6432.11 217.924 102
  -1   0 -13 6202.50 204.048  87
   1   0  13 6541.02 240.683  79
  -1   0 -13 6545.86 239.923  71
  -1   0 -13 6221.45 233.239  76
   1   0  13 6752.97 243.651  73
  -1   0 -13 6436.67 242.881  59
   1   0  14 8102.56 415.484  30
  -1   0 -14 8348.77 434.314  31
  -1   0 -14 7337.09 367.368  28
   1   0  14 7644.57 413.410  35
  -1   0 -14 8637.30 310.858 178
   1   0  14 8125.69 299.541 197
  -1   0 -14 8283.48 296.749 187
   1   0  14 8289.92 306.235 189
   1   0  14 8227.02 304.782 199
  -1   0 -14 7302.54 375.870  38
   1   0  14 8169.00 414.170  39
  -1   0 -14 7730.92 376.596  43
  -1   0 -14 7952.31 433.728  44
   1   0  14 8008.15 272.842 120
  -1   0 -14 7737.64 286.311 118
  -1   0 -14 8686.87 300.276 148
   1   0  14 8206.36 295.501 132
  -1   0 -14 8229.67 289.568 140
  -1   0 -14 7795.24 285.568 112
  -1   0 -14 7811.76 277.963 100
  -1   0 -14 8340.62 283.111  95
   1   0  14 8090.51 292.690  99
  -1   0 -14 7850.67 283.884  59
  -1   0 -14 7725.95 272.605  76
  -1   0 -14 8023.58 279.738  71
   1   0  15 202.203 131.216  35
  -1   0 -15-10.6520 117.946  31
   1   0  15 82.1280 115.179  30
  -1   0 -15 8.08812 74.7628 187
   1   0  15 89.9997 81.6533 189
  -1   0 -15 103.466 76.5870 178
   1   0  15 100.673 79.5598 197
   1   0  15 160.105 85.8686 199
   1   0  15 79.0989 79.6748 157
  -1   0 -15 85.6267 93.3704  43
  -1   0 -15 98.0442 135.754  44
   1   0  15 30.4053 109.191  39
   1   0  15 86.9359 80.0558 132
   1   0  15 135.239 69.7601 120
  -1   0 -15 81.4626 75.3941 148
  -1   0 -15 87.4709 71.8074 140
  -1   0 -15 111.368 62.5472 137
  -1   0 -15 95.4682 66.4582 100
  -1   0 -15 92.3402 75.5837 118
  -1   0 -15 85.5667 72.6201 112
   1   0  15 105.381 84.2538  99
  -1   0 -15 74.1637 65.9161  95
  -1   0 -15 100.620 73.6745  59
  -1   0 -15 61.7892 70.3748  76
   1   0  16 31.0044 113.666  35
  -1   0 -16 7.71535 73.8271 187
   1   0  16 116.279 73.7658 197
   1   0  16 56.6061 76.3350 189
   1   0  16 111.499 81.8838 199
  -1   0 -16 98.7658 81.6870 178
   1   0  16 71.5257 75.7055 157
   1   0  16 116.336 113.602  39
  -1   0 -16 168.765 126.505  44
  -1   0 -16 37.8145 50.1815 137
   1   0  16 52.9349 63.7100 120
  -1   0 -16 61.8080 77.7914 148
   1   0  16 86.4805 74.7931 132
  -1   0 -16 110.839 72.4332 112
  -1   0 -16 100.868 67.7082 100
  -1   0 -16 103.804 63.6572  95
  -1   0 -16 96.1934 71.9033 118
  -1   0 -16 89.5770 68.2676  59
  -1   0 -16 52.2760 68.0124  76
   1   0  17 7631.33 275.126 189
   1   0  17 7787.64 287.753 199
  -1   0 -17 7681.87 271.710 187
   1   0  17 7913.33 277.983 157
  -1   0 -17 8157.73 409.577  44
   1   0  17 8047.98 244.972 120
  -1   0 -17 7945.57 273.433 118
  -1   0 -17 7714.47 265.989 148
  -1   0 -17 7478.43 256.861  95
  -1   0 -17 8306.43 265.154 100
  -1   0 -17 8099.53 270.797 112
  -1   0 -17 8008.87 269.386  59
   1   0  18 2395.37 142.074 199
  -1   0 -18 2318.40 128.555 187
   1   0  18 2196.73 129.032 189
  -1   0 -18 2514.82 126.711 148
  -1   0 -18 2526.32 133.069 118
   1   0  18 2516.42 136.044 157
  -1   0 -18 2670.58 127.117 100
  -1   0 -18 2700.66 135.277 112
  -1   0 -18 2723.65 135.449  59
   1   0  19 473.533 62.4883 157
  -1   0 -19 514.212 61.3417 112
  -1   0 -19 441.724 61.5519 118
  -1   0 -19 547.641 58.6564  94
  -1   0 -19 391.939 59.2265 187
   1   0  19 396.153 56.5384 189
   1   0  19 309.267 64.8421 199
  -1   0 -19 380.063 51.4640 148
   1   0  20 1886.97 88.3172 110
   1   0  20 1746.22 85.7838 198
  -1   0 -20 1655.87 79.1166 118
  -1   1  20 442.315 56.5233 110
   1   1 -20 446.352 51.7987  94
  -1   1  20 467.507 61.4590 189
   1   1 -20 425.099 59.1434 187
   1   1 -20 368.289 55.1807 177
   1   1 -20 457.105 53.0635 119
   1   1 -20 465.763 56.7227 118
  -1   1  19 267.601 56.6031 171
  -1   1  19 299.643 65.4079 110
   1   1 -19 292.088 62.9934 118
   1   1 -19 261.352 59.7656  94
   1   1 -19 312.689 69.0156 187
  -1   1  19 321.246 73.8595 189
  -1   1  18 106.987 49.6111 157
  -1   1  18 95.3985 66.9670 171
  -1   1  18 210.696 58.9617 159
   1   1 -18 110.681 102.161  44
   1   1 -18 173.732 71.3107 148
   1   1 -18 258.100 66.5341 112
   1   1 -18 231.084 72.7101 118
   1   1 -18 231.802 66.1436  94
   1   1 -18 192.274 74.5939 187
  -1   1  18 136.330 80.7918 189
  -1   1  18 150.368 65.0473 199
  -1   1  17 5840.46 258.981 189
   1   1 -17 5931.55 244.386 187
  -1   1  17 6020.05 234.594 199
  -1   1  17 5825.50 223.940 159
  -1   1  17 5874.47 222.443 157
   1   1 -17 6421.69 363.642  44
   1   1 -17 6161.09 239.449 148
   1   1 -17 5900.93 232.733 118
   1   1 -17 6284.74 230.345 112
  -1   1  17 5473.47 348.802  35
  -1   1  16 7150.71 270.560 199
  -1   1  16 6992.48 291.747 189
   1   1 -16 7123.58 283.544 187
   1   1 -16 7509.82 293.224 178
  -1   1  16 6737.88 258.337 159
   1   1 -16 7391.97 404.334  44
   1   1 -16 7054.65 266.886 118
   1   1 -16 7570.61 278.099 148
  -1   1  16 7001.62 252.841 120
   1   1 -16 7363.82 261.779 112
  -1   1  16 6714.12 231.017 102
   1   1 -16 7755.86 258.039 100
   1   1 -16 6726.59 375.165  31
  -1   1  16 6762.83 395.108  35
  -1   1  15 7156.07 297.378 189
  -1   1  15 7097.96 273.728 199
   1   1 -15 7753.59 296.734 178
  -1   1  15 7211.53 261.341 197
   1   1 -15 7466.62 290.519 187
  -1   1  15 6878.94 265.808 159
  -1   1  15 6205.72 342.683  39
   1   1 -15 7607.68 414.534  44
  -1   1  15 7320.36 261.452 120
   1   1 -15 7208.59 278.653 148
   1   1 -15 7427.81 272.948 118
   1   1 -15 7241.24 268.656 101
   1   1 -15 7363.76 259.870 100
   1   1 -15 7329.03 268.597  95
   1   1 -15 7114.61 261.096 112
  -1   1  15 6923.72 242.947 102
  -1   1  15 5883.12 344.978  30
   1   1 -15 7325.02 390.323  31
  -1   1  15 7506.78 416.462  35
  -1   1  14 15726.6 453.667 199
  -1   1  14 15230.7 481.867 189
   1   1 -14 15288.1 467.044 187
  -1   1  14 14997.5 437.465 197
   1   1 -14 16433.8 484.374 178
  -1   1  14 15659.9 453.708 159
  -1   1  14 15539.5 600.460  45
   1   1 -14 16360.1 632.591  44
  -1   1  14 14902.3 556.904  39
   1   1 -14 16426.6 464.826 148
  -1   1  14 15988.6 463.183 132
   1   1 -14 15924.7 414.031 137
  -1   1  14 14881.2 413.215 127
   1   1 -14 15751.0 451.279 118
  -1   1  14 16065.8 442.403 120
   1   1 -14 15343.5 438.961 112
   1   1 -14 15787.5 434.811 100
   1   1 -14 16262.4 447.258  95
   1   1 -14 16369.9 451.256 101
  -1   1  14 15590.1 426.443 102
  -1   1  14 15319.6 567.344  30
   1   1 -14 14788.0 529.662  28
   1   1 -14 15963.6 600.953  31
  -1   1  14 15699.5 624.868  35
   1   1 -13 6054.16 303.633  28
  -1   1  13 5774.95 317.454  30
   1   1 -13 6250.76 348.081  31
  -1   1  13 6702.33 373.283  35
  -1   1  13 6563.88 237.167 197
   1   1 -13 6918.78 262.719 187
   1   1 -13 7170.76 274.132 178
  -1   1  13 6722.62 272.135 189
  -1   1  13 6026.72 219.106 158
  -1   1  13 6284.74 247.032 159
  -1   1  13 6100.99 350.184  45
  -1   1  13 5940.82 317.652  39
   1   1 -13 6501.57 358.063  38
   1   1 -13 6255.89 361.960  44
  -1   1  13 5999.11 217.980 127
   1   1 -13 6281.23 215.037 137
   1   1 -13 6603.70 253.673 148
  -1   1  13 6709.93 255.394 132
  -1   1  13 6516.14 238.873 120
   1   1 -13 6486.08 242.749 118
  -1   1  13 6223.32 226.417 102
   1   1 -13 6439.74 242.018 101
   1   1 -13 6733.42 235.143 100
   1   1 -13 6323.00 238.487  95
   1   1 -13 6162.29 236.436 112
  -1   1  13 6109.88 207.090  84
   1   1 -13 6560.37 230.617  76
  -1   1  12 10730.8 431.717  30
  -1   1  12 10633.8 468.248  35
   1   1 -12 10188.3 400.449  28
   1   1 -12 10689.1 454.882  31
  -1   1  12 11336.5 363.537 189
   1   1 -12 12022.3 361.054 178
   1   1 -12 11280.2 349.285 187
  -1   1  12 11516.1 330.250 197
   1   1 -12 12187.1 358.410 162
  -1   1  12 10008.4 309.127 158
  -1   1  12 11362.5 342.993 159
   1   1 -12 10440.5 379.617  43
  -1   1  12 10563.8 423.718  39
   1   1 -12 10867.3 473.882  44
  -1   1  12 10060.8 451.957  45
   1   1 -12 10632.6 456.135  38
  -1   1  12 10471.3 309.285 126
   1   1 -12 10999.8 308.474 137
  -1   1  12 10689.2 313.828 127
   1   1 -12 11937.7 353.867 148
  -1   1  12 11238.0 343.861 132
   1   1 -12 11231.0 334.255 140
   1   1 -12 10907.6 330.868 118
  -1   1  12 11134.2 330.949 120
   1   1 -12 11147.6 327.662 112
   1   1 -12 10762.1 328.705  95
   1   1 -12 10894.3 322.599 100
  -1   1  12 10617.6 317.619 102
   1   1 -12 10770.6 328.075 101
  -1   1  12 10619.7 300.907  84
  -1   1  12 10469.0 293.567  70
   1   1 -12 10983.9 318.905  76
   1   1 -11 32191.3 899.858  29
  -1   1  11 30990.0 836.769  30
   1   1 -11 29746.0 809.953  28
  -1   1  11 31214.8 885.779  35
   1   1 -11 30601.3 866.528  31
   1   1 -11 33157.6 747.124 178
  -1   1  11 31694.4 752.707 189
   1   1 -11 31798.2 739.147 187
  -1   1  11 31698.8 726.786 159
   1   1 -11 32935.5 738.658 162
   1   1 -11 32230.6 734.567 148
   1   1 -11 29742.9 716.503 118
  -1   1  11 30590.6 726.899 132
  -1   1  11 30036.9 710.475 120
   1   1 -11 30447.3 715.688 140
  -1   1  11 29175.6 676.943  66
  -1   1  11 29055.0 683.457  84
  -1   1  11 29061.2 676.935  70
   1   1 -11 30140.9 698.284  76
   1   1 -11 29357.8 699.805 100
   1   1 -11 30166.4 711.515 101
   1   1 -11 29880.3 707.733  95
  -1   1  11 27944.8 705.029  99
   1   1 -11 29845.4 706.963 112
  -1   1  11 29765.3 701.621 102
   1   1 -11 29778.9 865.556  38
   1   1 -11 31158.3 889.452  44
   1   1 -11 29178.0 780.185  43
  -1   1  11 30660.3 830.519  39
  -1   1  11 30299.3 876.141  45
  -1   1  10 3581.95 206.972  39
   1   1 -10 4019.17 201.142  43
   1   1 -10 3646.04 238.938  38
   1   1 -10 3716.11 245.268  44
  -1   1  10 3918.79 242.866  45
  -1   1  10 3702.03 136.942  70
  -1   1  10 3552.57 139.451  84
   1   1 -10 3842.45 149.490  76
  -1   1  10 3600.47 135.677  66
   1   1 -10 3497.81 151.971 118
  -1   1  10 3763.95 164.107 132
   1   1 -10 3768.08 157.926 140
  -1   1  10 3684.27 158.649  96
   1   1 -10 3824.18 153.131  95
   1   1 -10 3848.03 156.890 101
  -1   1  10 3825.59 241.084  35
   1   1 -10 3849.44 212.560  28
   1   1 -10 4101.55 255.786  29
  -1   1  10 3876.97 220.810  30
   1   1 -10 4217.22 247.963  31
   1   1  -9 27190.9 608.205  76
  -1   1   9 25523.4 593.691  70
  -1   1   9 25807.6 594.036  66
   1   1  -9 25348.6 651.134  17
   1   1  -9 26949.7 702.680  28
  -1   1   9 27874.3 714.563  30
   1   1  -9 28124.4 765.184  29
  -1   1   9 28290.1 755.599  35
   1   1  -9 28217.8 750.820  31
  -1   1   9 26557.3 744.302  45
   1   1  -9 27823.0 686.932  43
   1   1  -9 27508.3 747.564  38
  -1   1   9 28921.0 713.061  39
   1   1  -9 27110.5 756.595  44
  -1   1   8 38088.5 831.897  66
  -1   1   8 40426.0 937.331  30
  -1   1   8 40845.7 974.346  35
  -1   1   8 37344.7 834.128  22
   1   1  -8 41520.6 975.700  31
   1   1  -8 38697.8 894.552  17
   1   1  -8 37598.8 837.761  33
   1   1  -8 39819.2 931.444  28
   1   1  -8 40852.6 965.393  34
   1   1  -8 41204.8 920.567  43
  -1   1   8 40416.4 978.960  45
  -1   1   8 40539.8 931.024  39
   1   1  -8 41713.2 979.080  38
   1   1  -8 38974.5 977.091  44
  -1   1   7 117376. 2436.49  66
   1   1  -7 129684. 2455.10  59
  -1   1   7 113160. 2423.27   3
  -1   1   7 111629. 2425.96   6
  -1   1   7 126949. 2527.99  30
   1   1  -7 129128. 2564.87  34
  -1   1   7 115715. 2451.82  22
  -1   1   7 127919. 2566.18  35
   1   1  -7 125521. 2505.32  17
   1   1  -7 130019. 2536.18  28
   1   1  -7 118432. 2444.59  33
   1   1  -7 126652. 2567.74  31
  -1   1   7 128552. 2524.84  39
  -1   1   7 127791. 2579.31  45
   1   1  -7 121072. 2573.47  44
   1   1  -7 128668. 2520.23  43
   1   1  -7 131838. 2577.78  38
   1   1  -6 72553.7 1414.00  59
   1   1  -6 66499.6 1407.00   3
  -1   1   6 66503.9 1411.44   3
   1   1  -6 68916.8 1412.53   6
   1   1  -6 68446.6 1415.25   7
  -1   1   6 63008.8 1412.19   6
  -1   1   6 69892.6 1466.26  30
   1   1  -6 74118.5 1481.46  28
   1   1  -6 70548.0 1460.46  17
   1   1  -6 68552.0 1500.75  31
   1   1  -6 72431.3 1505.39  34
  -1   1   6 71084.4 1499.42  35
   1   1  -6 67703.8 1404.18  33
  -1   1   6 63952.8 1419.81  22
  -1   1   6 68700.2 1509.73  45
   1   1  -6 71400.9 1465.70  43
   1   1  -6 70039.7 1514.70  44
   1   1  -6 73147.2 1514.40  38
  -1   1   6 70404.7 1463.69  39
  -1   1   5 77571.8 1634.03   1
  -1   1   5 74658.3 1635.94   6
   1   1  -5 77699.8 1627.44   3
   1   1  -5 79675.2 1633.92   6
   1   1  -5 79138.7 1639.74   2
   1   1  -5 79474.3 1637.54   7
  -1   1   5 78996.8 1637.64   5
  -1   1   5 75179.9 1632.24   3
  -1   1   5 78872.3 1637.74  22
   1   1  -5 80701.8 1694.46  31
   1   1  -5 78925.9 1609.07  33
   1   1  -5 85087.6 1675.03  28
   1   1  -5 82395.0 1664.34  17
   1   1  -5 83368.4 1698.81  34
  -1   1   5 81084.5 1657.81  30
  -1   1   5 81727.4 1686.63  35
   1   1  -5 81900.8 1662.05  43
  -1   1   5 79876.3 1701.37  45
  -1   1   5 80660.2 1652.19  39
   1   1  -5 81081.1 1703.98  44
   1   1  -5 81689.6 1700.88  38
   1   1  -4 294302. 5999.30   3
   1   1  -4 299902. 6009.62   2
  -1   1   4 280693. 6006.49   6
   1   1  -4 304519. 6008.10   7
  -1   1   4 299043. 6005.22   1
  -1   1   4 297363. 6007.45   5
  -1   1   4 298073. 6005.38   3
   1   1  -4 303373. 6005.93   6
   1   1  -4 321365. 6051.08  29
   1   1  -4 296538. 6048.42  21
   1   1  -4 296867. 5968.36  33
   1   1  -4 309092. 6020.68  17
   1   1  -4 308998. 6044.57  31
   1   1  -4 311773. 6022.76  28
  -1   1   4 302992. 6001.89  30
  -1   1   4 295470. 6003.69  22
  -1   1   4 302157. 6029.92  35
   1   1  -4 311228. 6052.33  44
   1   1  -4 315671. 6051.86  38
  -1   1   4 291123. 5995.68  39
  -1   1   4 292637. 6045.75  41
   1   1  -3 112126. 2281.56   6
   1   1  -3 114886. 2283.52   7
  -1   1   3 108923. 2281.77   5
  -1   1   3 112452. 2280.63   1
  -1   1   3 110724. 2279.46   3
   1   1  -3 112242. 2285.47   2
  -1   1   3 106735. 2283.26   6
   1   1  -3 112276. 2276.94   3
   1   1  -3 112018. 2303.28  21
   1   1  -3 117249. 2298.28  29
  -1   1   3 113865. 2280.31  35
   1   1  -3 112274. 2284.33  17
   1   1  -3 116571. 2279.56  28
  -1   1   3 108935. 2253.56  30
   1   1  -3 114542. 2297.62  31
  -1   1   3 109237. 2249.95  39
  -1   1   3 111327. 2305.63  41
   1   1  -3 115663. 2305.85  44
   1   1  -2 54717.7 1132.47   3
   1   1  -2 55438.3 1136.95   7
  -1   1   2 53031.2 1136.32   5
   1   1  -2 54407.3 1139.28   2
  -1   1   2 55056.4 1135.22   3
  -1   1   2 52593.9 1138.36   6
  -1   1   2 53911.7 1134.00   1
   1   1  -2 55313.1 1138.53   6
   1   1  -2 53973.6 1133.01  17
   1   1  -2 56344.7 1127.88  29
  -1   1   2 51234.0 1110.05  35
  -1   1   2 53986.1 1143.43  18
   1   1  -2 55579.5 1141.33  44
  -1   1   2 52870.2 1134.08  45
   1   1  -1 90702.5 1818.34   3
  -1   1   1 86978.2 1824.41   6
   1   1  -1 89293.3 1821.02   7
  -1   1   1 88085.7 1822.65   5
   1   1  -1 89978.6 1790.23  29
  -1   1   1 86693.4 1803.59  20
  -1   1   0 26719.7 581.095   3
   1   1   0 25954.9 584.751   2
  -1   1   0 26298.2 580.062   1
   1   1   0 25864.3 583.276   6
   1   1   0 26273.8 587.384  22
  -1   1   0 25700.0 571.703  32
  -1   1   0 25902.6 564.856  41
  -1   1   0 26494.5 578.623  40
   1   1   1 95943.9 1970.92   6
  -1   1  -1 96741.1 1968.34   1
   1   1   1 96804.8 1973.47   2
  -1   1  -1 97051.3 1968.97   3
   1   1   1 97148.4 1980.78  22
  -1   1  -1 95608.1 1970.15  33
  -1   1  -1 92584.9 1950.52  32
  -1   1  -1 98380.6 1965.62  40
  -1   1  -1 97713.5 1979.68  44
  -1   1  -2 71048.2 1459.22   5
   1   1   2 68258.5 1453.23   6
  -1   1  -2 71288.3 1453.24   1
   1   1   2 70760.6 1456.68   2
  -1   1  -2 69861.3 1460.10   6
   1   1   2 70350.0 1454.75   7
  -1   1  -2 71439.1 1454.24   3
   1   1   2 70403.5 1449.75   3
   1   1   2 70201.3 1459.92  35
  -1   1  -2 69505.9 1471.78  20
   1   1   2 69089.8 1467.58  22
  -1   1  -2 72099.7 1478.56  31
  -1   1  -2 67979.4 1457.32  33
  -1   1  -2 70472.5 1437.15  21
   1   1   2 71171.4 1454.72  18
  -1   1  -2 70149.0 1430.89  32
  -1   1  -2 69847.5 1448.47  40
   1   1   2 69672.6 1449.33  39
  -1   1  -2 70805.1 1477.34  43
  -1   1  -2 69179.6 1472.63  44
  -1   1  -3 8095.59 225.436   3
  -1   1  -3 8147.55 234.241   6
  -1   1  -3 8077.17 232.518   5
   1   1   3 7824.81 224.503   6
   1   1   3 8256.39 232.357   2
   1   1   3 8256.94 228.047   7
  -1   1  -3 8343.70 226.471   1
   1   1   3 7980.74 220.325   3
   1   1   3 8490.95 239.173  18
   1   1   3 7929.88 240.456  35
  -1   1  -3 8014.90 200.126  32
  -1   1  -3 7959.10 233.400  33
   1   1   3 8198.36 233.104  30
  -1   1  -3 8371.03 248.024  20
  -1   1  -3 7958.71 225.904  21
   1   1   3 8481.66 244.674  22
  -1   1  -3 7969.41 196.916  28
   1   1   3 8163.78 252.098  45
  -1   1  -3 8071.90 223.083  40
  -1   1  -3 8705.97 261.378  44
   1   1   3 8336.56 231.267  39
  -1   1  -3 8188.12 253.747  43
  -1   1  -4 37824.6 805.295   3
   1   1   4 36798.4 807.762   2
  -1   1  -4 38139.9 811.416   5
  -1   1  -4 37518.8 811.518   6
  -1   1  -4 38631.7 805.264   1
   1   1   4 37755.3 806.385   7
   1   1   4 36900.7 802.856   6
   1   1   4 36948.6 798.590   3
  -1   1  -4 36832.1 779.475  32
  -1   1  -4 36826.8 846.832  20
  -1   1  -4 37357.3 833.013  21
  -1   1  -4 36039.8 825.519  33
   1   1   4 37716.6 842.202  18
  -1   1  -4 38566.4 800.232  28
   1   1   4 37857.0 834.415  30
   1   1   4 38219.0 836.442  22
  -1   1  -4 40144.7 870.280  44
  -1   1  -4 36930.9 853.886  43
   1   1   4 38256.1 833.128  39
  -1   1  -4 34619.2 806.888  40
   1   1   4 37458.1 857.469  45
  -1   1  -5 19030.8 421.759  59
   1   1   5 18371.2 434.535   7
   1   1   5 18279.9 437.682   2
   1   1   5 18305.6 433.510   6
  -1   1  -5 19299.9 441.485   5
  -1   1  -5 19068.4 439.695   6
  -1   1  -5 18873.0 432.354   3
   1   1   5 19448.4 431.939   3
  -1   1  -5 18307.3 467.392  33
   1   1   5 18775.0 472.672  22
  -1   1  -5 18991.8 490.963  20
   1   1   5 19350.1 495.294  18
   1   1   5 19197.0 486.189  30
  -1   1  -5 19849.4 454.485  28
  -1   1  -5 18707.6 414.132  32
   1   1   5 19289.6 482.665  39
  -1   1  -5 18729.8 500.257  43
  -1   1  -5 19783.1 497.967  38
  -1   1  -5 17989.9 449.422  40
   1   1   5 19270.3 507.006  45
  -1   1  -5 20386.3 521.531  44
  -1   1  -6 16318.2 365.219  59
  -1   1  -6 16134.7 364.204  67
  -1   1  -6 14413.5 349.155   3
  -1   1  -6 15671.1 357.299   6
  -1   1  -6 16442.6 470.027  44
  -1   1  -6 16221.3 446.855  38
  -1   1  -6 14754.6 389.120  40
  -1   1  -6 15120.7 446.364  43
  -1   1  -6 15884.7 410.230  50
   1   1   6 16160.6 458.268  45
   1   1   6 15919.0 434.044  39
  -1   1  -6 15181.6 409.814  33
  -1   1  -6 15153.5 345.088  32
   1   1   6 15807.3 411.606  22
   1   1   6 15741.7 434.813  30
  -1   1  -6 16049.3 404.890  28
  -1   1  -6 15074.0 352.200  17
  -1   1  -7 66685.4 1453.30  43
   1   1   7 67656.9 1466.40  45
  -1   1  -7 68573.0 1455.93  38
   1   1   7 68235.6 1442.25  39
  -1   1  -7 63213.4 1369.48  40
  -1   1  -7 69236.3 1485.62  44
  -1   1  -7 64840.5 1405.03  50
  -1   1  -7 58223.3 1318.65  17
  -1   1  -7 65564.6 1399.10  33
  -1   1  -7 68393.1 1401.28  28
  -1   1  -7 59097.9 1301.18  32
   1   1   7 67958.4 1445.18  30
   1   1   7 66609.1 1393.91  22
  -1   1  -7 66894.7 1341.06  59
  -1   1  -7 69005.4 1341.02  67
  -1   1  -8 1774.05 108.925  40
  -1   1  -8 1619.82 146.553  43
  -1   1  -8 1800.04 151.532  38
   1   1   8 1903.44 149.877  39
   1   1   8 1759.00 156.004  45
  -1   1  -8 1794.29 170.149  44
  -1   1  -8 1930.94 134.304  50
  -1   1  -8 1940.03 133.063  28
  -1   1  -8 1674.63 120.100  33
   1   1   8 1761.46 149.329  30
   1   1   8 1767.97 114.906  22
  -1   1  -8 1867.49 98.0381  59
   1   1   8 1692.20 93.7314  82
  -1   1  -8 1836.60 91.7093  71
  -1   1  -9 1598.44 136.718  50
  -1   1  -9 1683.29 153.455  43
   1   1   9 1656.14 151.295  39
  -1   1  -9 1555.48 169.333  44
  -1   1  -9 1876.90 163.576  38
   1   1   9 1439.87 155.695  45
  -1   1  -9 1668.87 94.5790  71
  -1   1  -9 1704.05 92.0356  76
  -1   1  -9 1597.05 95.3550  59
   1   1   9 1513.23 97.5288  82
   1   1   9 1462.49 107.727  22
   1   1   9 1766.94 157.570  30
  -1   1  -9 1668.48 174.311  31
  -1   1  -9 1637.26 131.328  28
  -1   1  -9 1496.15 117.463  33
   1   1  10 2612.94 192.032  30
  -1   1 -10 2495.97 211.275  31
  -1   1 -10 2223.49 143.679  33
  -1   1 -10 2692.27 170.158  28
   1   1  10 2517.79 143.278 189
  -1   1 -10 2744.46 144.227 178
  -1   1 -10 2795.88 141.446 187
   1   1  10 2549.40 131.232 159
  -1   1 -10 2483.92 172.514  50
   1   1  10 2451.11 186.836  39
  -1   1 -10 2532.52 213.971  44
  -1   1 -10 2377.40 194.207  38
  -1   1 -10 2615.06 191.773  43
   1   1  10 2363.98 197.973  45
  -1   1 -10 2548.31 133.174 140
   1   1  10 2371.80 130.663 132
  -1   1 -10 2393.31 124.418 101
  -1   1 -10 2396.30 121.242 112
   1   1  10 2496.73 125.340  92
  -1   1 -10 2579.31 131.858  95
   1   1  10 2565.24 138.664  99
   1   1  10 2567.54 134.574  96
  -1   1 -10 2387.85 121.428  71
  -1   1 -10 2464.93 127.909  59
  -1   1 -10 2498.77 117.411  76
  -1   1 -11 16969.7 521.597  28
  -1   1 -11 18917.8 632.595  31
   1   1  11 18135.4 594.112  30
  -1   1 -11 17424.6 470.481 187
   1   1  11 17050.8 457.413 197
   1   1  11 16677.3 458.875 199
   1   1  11 17210.5 478.265 189
  -1   1 -11 18057.2 479.654 178
   1   1  11 16345.2 440.533 158
   1   1  11 16424.8 452.781 159
  -1   1 -11 17475.4 623.193  44
  -1   1 -11 17931.9 574.225  43
   1   1  11 18474.5 591.338  39
  -1   1 -11 17308.9 460.721 148
   1   1  11 16589.6 436.374 120
  -1   1 -11 17404.8 459.932 140
   1   1  11 16375.7 458.231 132
  -1   1 -11 17557.5 454.321 101
   1   1  11 15095.9 423.229  93
  -1   1 -11 17445.6 453.656  95
   1   1  11 17392.9 465.847  99
  -1   1 -11 17063.0 447.180 112
  -1   1 -11 17087.2 438.473 100
  -1   1 -11 17812.5 442.258  71
  -1   1 -11 17506.7 452.063  59
  -1   1 -11 17330.4 436.859  76
   1   1  12 12768.2 489.994  30
  -1   1 -12 11153.9 413.415  28
  -1   1 -12 12078.7 510.269  31
   1   1  12 11762.7 376.854 189
   1   1  12 11742.4 355.497 197
  -1   1 -12 12156.6 370.017 187
  -1   1 -12 12469.4 383.212 178
   1   1  12 11471.5 360.455 199
   1   1  12 11075.0 348.904 159
   1   1  12 11335.1 337.058 158
   1   1  12 12106.2 475.891  39
  -1   1 -12 11790.2 454.376  43
  -1   1 -12 12181.7 520.238  44
   1   1  12 11918.4 362.413 132
  -1   1 -12 11477.7 354.671 148
  -1   1 -12 11755.8 361.059 140
   1   1  12 11670.0 337.550 120
  -1   1 -12 11502.7 341.811 112
  -1   1 -12 11737.2 351.974  95
  -1   1 -12 11674.7 337.704 100
  -1   1 -12 11973.0 351.427 101
  -1   1 -12 11603.2 334.401  76
  -1   1 -13 15405.4 602.160  31
   1   1  13 14711.7 561.763  30
   1   1  13 15214.9 432.988 197
  -1   1 -13 15738.8 460.981 178
  -1   1 -13 15951.1 448.465 187
   1   1  13 14904.2 436.070 199
   1   1  13 14802.1 451.355 189
   1   1  13 13927.4 401.848 158
  -1   1 -13 13883.7 398.801 165
   1   1  13 13972.2 416.011 159
  -1   1 -13 14192.6 598.351  44
  -1   1 -13 14668.1 528.266  43
   1   1  13 14167.4 550.558  39
  -1   1 -13 14703.3 427.766 118
  -1   1 -13 15074.8 431.209 148
  -1   1 -13 15586.7 438.063 140
   1   1  13 14440.9 403.466 120
   1   1  13 14516.8 431.657 132
  -1   1 -13 14885.9 421.918 101
  -1   1 -13 15167.9 410.673 100
  -1   1 -13 14986.1 427.099  95
  -1   1 -13 14564.1 415.134 112
  -1   1 -13 14852.7 403.559  76
  -1   1 -14 6800.29 387.819  31
   1   1  14 6288.82 356.062  30
  -1   1 -14 6192.00 258.162 187
   1   1  14 5840.16 260.558 189
   1   1  14 5928.02 247.472 199
  -1   1 -14 6037.89 263.256 178
   1   1  14 6000.49 235.745 157
   1   1  14 5728.67 235.360 159
  -1   1 -14 5864.99 308.539  43
   1   1  14 6389.72 348.411  39
  -1   1 -14 5874.89 243.808 140
  -1   1 -14 6293.71 246.239 148
   1   1  14 6069.67 223.079 120
  -1   1 -14 6534.50 252.257 118
  -1   1 -14 6228.73 237.672 112
  -1   1 -14 6244.81 229.007 100
  -1   1 -14 6798.36 250.750 101
  -1   1 -14 6424.21 245.560  95
  -1   1 -14 6794.60 232.200  76
  -1   1 -15 6633.30 265.607 187
   1   1  15 6429.47 261.145 199
   1   1  15 6606.41 279.148 189
   1   1  15 6236.77 242.630 159
   1   1  15 6470.35 248.365 157
   1   1  15 6021.81 347.833  39
   1   1  15 6952.73 233.098 120
  -1   1 -15 6737.87 255.724 148
  -1   1 -15 6962.98 263.533 118
  -1   1 -15 6833.63 249.507 112
  -1   1 -15 7035.30 257.494  95
  -1   1 -15 7199.35 261.549 101
  -1   1 -15 7031.18 241.022 100
  -1   1 -15 7050.06 399.343  31
   1   1  15 6589.36 367.173  30
   1   1  16 1710.41 120.352 157
   1   1  16 1502.95 119.420 171
   1   1  16 1652.72 115.097 159
  -1   1 -16 1794.72 123.561 101
  -1   1 -16 1887.17 122.867 112
  -1   1 -16 1629.81 121.081  95
  -1   1 -16 1535.43 109.160 100
  -1   1 -16 1584.06 128.754 187
   1   1  16 1362.01 129.976 189
   1   1  16 1628.84 129.994 199
  -1   1 -16 1587.43 121.470 148
  -1   1 -16 1714.59 128.488 118
   1   1  17 2661.53 136.116 157
  -1   1 -17 2980.77 142.026 112
   1   1  17 2759.42 160.881 189
  -1   1 -17 2425.44 147.426 187
   1   1  17 2680.80 151.986 199
  -1   1 -17 2617.38 138.211 148
  -1   1 -17 3107.25 158.239 118
   1   1  18 498.740 79.8383 189
  -1   1 -18 407.097 74.2627 187
  -1   1 -18 575.376 78.5876 118
   1   1  19 1231.60 89.9527 110
  -1   1 -19 1280.26 80.1194  94
   1   1  19 1057.03 81.1137 189
  -1   1 -19 1148.61 80.5280 187
  -1   1 -19 1194.37 83.2602 118
   1   1  20 4366.72 138.196 110
  -1   1 -20 4397.41 125.424  94
  -1   1 -20 3698.45 132.816 177
   1   1  20 3800.11 124.008 181
  -1   1 -20 4135.46 121.973 119
  -1   1 -20 4510.68 134.928 118
   1   1  20 4403.61 136.830 135
  -1   2  20 2442.80 95.3982 110
   1   2 -20 2514.28 90.9252  94
   1   2 -20 1989.73 88.7570 177
  -1   2  20 2064.21 94.8214 189
   1   2 -20 2348.22 95.1840 187
   1   2 -20 1902.52 78.5952 184
  -1   2  20 2123.41 87.9948 134
  -1   2  20 2419.93 97.9283 135
  -1   2  19 4166.95 153.649 171
   1   2 -19 4725.88 162.190  94
  -1   2  19 4738.84 169.692 110
  -1   2  19 4743.43 180.371 189
   1   2 -19 4637.71 172.866 177
   1   2 -19 4792.49 173.954 187
   1   2 -19 4378.93 145.803 146
  -1   2  18 1467.73 101.001 159
  -1   2  18 1286.99 102.531 171
   1   2 -18 1411.38 84.0764 156
   1   2 -18 1570.18 102.482  94
  -1   2  18 1406.33 103.694 110
  -1   2  18 1361.12 89.9972 182
  -1   2  18 1465.27 117.345 189
   1   2 -18 1550.64 111.831 187
   1   2 -17 1308.14 177.612  44
  -1   2  17 1444.35 114.370 159
  -1   2  17 1436.29 126.519 171
   1   2 -17 1605.25 117.954  94
  -1   2  17 1474.87 122.603 110
   1   2 -17 1389.55 120.739 187
  -1   2  17 1534.46 132.980 189
  -1   2  16 6786.70 237.691 199
  -1   2  16 7576.65 302.086 189
   1   2 -16 7439.11 286.555 187
  -1   2  16 6911.38 286.942 171
  -1   2  16 7489.89 275.919 159
  -1   2  16 7015.31 239.476 155
   1   2 -16 8778.38 428.579  44
  -1   2  16 7864.94 285.919 110
   1   2 -16 8152.08 277.058  94
   1   2 -16 8269.01 270.735  59
   1   2 -15 7368.95 288.846 187
  -1   2  15 6646.12 238.133 199
  -1   2  15 6968.42 294.289 189
  -1   2  15 7018.45 270.782 159
  -1   2  15 6671.07 246.153 158
  -1   2  15 6681.63 240.212 155
   1   2 -15 6992.56 397.191  44
   1   2 -15 6954.08 266.361 148
   1   2 -15 6701.12 250.753  59
  -1   2  15 6390.14 376.117  35
  -1   2  14 1475.67 201.618  35
  -1   2  14 1446.77 144.751 189
  -1   2  14 1406.83 108.694 199
   1   2 -14 1489.65 138.482 187
  -1   2  14 1453.61 115.787 158
  -1   2  14 1455.74 129.292 159
  -1   2  14 1254.90 109.369 155
   1   2 -14 1270.95 192.486  44
   1   2 -14 1383.63 131.089 148
   1   2 -14 1501.87 113.281 112
   1   2 -14 1509.43 117.484  59
   1   2 -13 8485.29 417.657  31
  -1   2  13 8327.12 421.302  35
   1   2 -13 8307.93 317.081 187
  -1   2  13 8880.58 330.229 189
  -1   2  13 8308.82 274.581 199
  -1   2  13 8448.13 307.008 159
  -1   2  13 8378.51 285.631 158
   1   2 -13 8792.95 445.734  44
   1   2 -13 8735.33 307.117 148
   1   2 -13 8473.78 292.337 118
  -1   2  13 7543.69 263.392 102
   1   2 -13 8158.97 284.766  95
   1   2 -13 8973.97 285.648 112
   1   2 -13 8382.69 282.193  59
  -1   2  12 8624.88 408.154  35
   1   2 -12 8621.38 404.457  31
   1   2 -12 8632.76 301.416 187
  -1   2  12 7693.07 256.950 199
  -1   2  12 8239.00 311.315 189
   1   2 -12 8310.83 302.607 178
  -1   2  12 7849.99 288.272 159
  -1   2  12 7490.31 270.434 158
   1   2 -12 7369.15 250.382 165
   1   2 -12 8889.23 435.587  44
  -1   2  12 8377.15 419.913  45
  -1   2  12 7419.66 251.339 126
   1   2 -12 7753.84 286.019 148
   1   2 -12 7958.43 276.609 118
  -1   2  12 7170.67 269.694 141
   1   2 -12 8639.35 271.067 112
  -1   2  12 7805.52 258.220 102
   1   2 -12 8293.03 269.631  59
  -1   2  11 16556.1 586.155  35
   1   2 -11 16420.3 590.232  31
   1   2 -11 18627.5 477.587 178
   1   2 -11 18800.0 482.490 187
  -1   2  11 17719.6 488.926 189
   1   2 -11 17149.1 441.574 195
  -1   2  11 16204.0 444.582 158
   1   2 -11 16240.7 429.243 165
  -1   2  11 15861.3 426.282 151
  -1   2  11 16854.1 463.962 159
  -1   2  11 16264.1 603.612  45
  -1   2  11 13768.7 478.330  39
   1   2 -11 15429.0 600.251  44
   1   2 -11 16166.2 443.922 118
  -1   2  11 15995.4 426.402 126
   1   2 -11 16065.0 414.962 122
   1   2 -11 15853.9 455.769 148
  -1   2  11 16048.9 450.153 141
   1   2 -11 16551.3 433.092 112
  -1   2  11 15502.6 424.611 102
   1   2 -11 16522.8 434.525  59
  -1   2  10 22934.8 675.025  30
   1   2 -10 25501.3 771.831  31
  -1   2  10 25669.5 759.268  35
  -1   2  10 26821.3 643.542 202
   1   2 -10 29578.8 658.206 178
   1   2 -10 28000.7 631.005 195
  -1   2  10 25965.3 624.653 158
  -1   2  10 25945.4 611.352 151
  -1   2  10 26126.0 638.729 159
   1   2 -10 24327.0 667.532  43
  -1   2  10 22990.1 662.273  39
  -1   2  10 25246.0 786.867  45
   1   2 -10 24309.8 779.679  44
   1   2 -10 26030.4 639.831 148
  -1   2  10 24406.8 602.564 127
   1   2 -10 25158.8 595.252 122
  -1   2  10 25936.7 611.214 126
  -1   2  10 26569.5 629.537 141
   1   2 -10 25944.2 620.781 118
  -1   2  10 23010.8 595.108  93
   1   2 -10 27096.9 615.188 112
  -1   2  10 25382.8 607.724 102
   1   2 -10 26159.1 611.662  59
  -1   2   9 41158.4 1012.40  30
  -1   2   9 44701.3 1096.12  35
   1   2  -9 45389.4 1122.03  31
  -1   2   9 42179.0 967.823 202
  -1   2   9 42819.3 968.897 159
   1   2  -9 44050.4 956.533 118
   1   2  -9 44401.0 956.941  95
  -1   2   9 41611.7 923.355  84
   1   2  -9 45629.0 949.145  59
   1   2  -9 42515.2 1124.94  44
  -1   2   9 42688.9 1121.26  45
  -1   2   9 39370.2 993.811  39
   1   2  -9 42771.9 1017.33  43
   1   2  -8 17658.2 421.647  59
   1   2  -8 17333.9 437.358   3
  -1   2   8 16729.3 445.120   6
  -1   2   8 16603.1 437.075   3
   1   2  -8 17847.2 448.036   6
  -1   2   8 17279.6 526.667  35
   1   2  -8 17534.6 554.994  31
  -1   2   8 16500.1 457.698  39
   1   2  -8 17194.8 483.351  43
   1   2  -8 16923.8 560.451  44
   1   2  -7 109900. 2127.43  59
   1   2  -7 109619. 2181.59   6
   1   2  -7 106611. 2167.20   3
  -1   2   7 98317.6 2173.70   6
  -1   2   7 97272.1 2164.55   3
  -1   2   7 104526. 2238.81  35
   1   2  -7 105356. 2274.76  31
   1   2  -7 103835. 2202.13  43
  -1   2   7 95801.9 2154.88  39
   1   2  -7 105160. 2289.78  44
   1   2  -6 9473.52 252.436  59
  -1   2   6 9641.45 307.177   3
   1   2  -6 10190.4 303.956   3
   1   2  -6 10746.4 318.863   6
  -1   2   6 10067.8 317.492   5
  -1   2   6 9586.46 314.536   6
  -1   2   6 9855.34 325.101  35
  -1   2   6 10192.4 356.723  45
   1   2  -6 10352.5 368.163  44
   1   2  -6 9981.45 313.080  43
   1   2  -5 18769.3 427.300  59
   1   2  -5 18690.8 496.780   7
   1   2  -5 19446.5 503.035   6
   1   2  -5 19582.2 494.060   3
   1   2  -5 19420.7 509.506   2
  -1   2   5 18750.5 503.178   5
  -1   2   5 18707.2 494.342   3
  -1   2   5 18251.2 500.359   6
  -1   2   5 18110.6 487.685  35
  -1   2   5 19199.3 528.686  45
   1   2  -5 19584.0 494.904  43
   1   2  -5 19372.7 542.292  44
  -1   2   4 41699.4 955.530   5
   1   2  -4 42402.4 960.683   2
   1   2  -4 41206.3 949.900   7
  -1   2   4 41580.6 948.397   3
  -1   2   4 39628.2 951.841   6
   1   2  -4 42454.8 945.551   3
   1   2  -4 44282.1 961.395   6
  -1   2   4 40973.7 947.186   1
  -1   2   4 39048.7 917.303  35
   1   2  -4 42529.3 939.947  43
   1   2  -4 42782.5 982.261  44
  -1   2   4 40312.5 957.011  45
   1   2  -3 8237.80 272.471   3
  -1   2   3 7802.53 277.874   6
  -1   2   3 7614.54 268.626   3
  -1   2   3 8168.50 282.060   5
   1   2  -3 8284.49 282.561   6
  -1   2   3 8165.19 274.492   1
   1   2  -3 8136.88 276.247   7
   1   2  -3 8299.29 284.423   2
  -1   2   3 7524.99 257.738  45
  -1   2   2 48659.4 1105.52   5
   1   2  -2 50720.1 1108.06   6
   1   2  -2 49824.3 1102.10   7
   1   2  -2 51395.3 1100.74   3
  -1   2   2 47578.6 1095.72   3
  -1   2   2 49500.0 1108.81   6
  -1   2   2 47028.1 1068.77  45
   1   2  -1 48994.5 1084.16   3
   1   2  -1 49124.7 1089.72   7
  -1   2   1 47705.3 1093.65   6
  -1   2   1 48188.6 1091.88   5
  -1   2   0 10837.4 338.320   5
  -1   2   0 10865.1 342.194   6
  -1   2   0 10727.4 329.841   3
  -1   2   0 10752.6 330.213   1
   1   2   0 10571.0 324.860   3
   1   2   0 10999.7 338.726   2
   1   2   0 10803.3 338.228   6
  -1   2  -1 1156.99 120.028   3
  -1   2  -1 1195.94 122.503   1
   1   2   1 1193.46 134.222   2
   1   2   1 1343.17 127.238   6
   1   2   1 1158.96 120.229  22
  -1   2  -1 1312.54 100.017  40
  -1   2  -1 1268.15 117.057  43
   1   2   2 49328.1 1095.11   3
  -1   2  -2 50429.8 1112.31   6
   1   2   2 50070.1 1103.74   7
  -1   2  -2 47880.7 1106.21   5
   1   2   2 48326.7 1104.31   2
  -1   2  -2 48460.0 1095.72   3
  -1   2  -2 48827.5 1097.15   1
   1   2   2 49242.5 1102.68   6
   1   2   2 48236.6 1113.88  22
  -1   2  -2 49453.2 1070.29  40
  -1   2  -2 49641.7 1115.90  43
   1   2   3 97824.9 2053.54   2
  -1   2  -3 99073.4 2046.03   1
   1   2   3 96062.2 2046.97   6
   1   2   3 94653.9 2034.97   3
  -1   2  -3 97681.9 2054.93   5
  -1   2  -3 98135.9 2055.80   6
   1   2   3 98154.1 2048.85   7
  -1   2  -3 98275.9 2044.99   3
   1   2   3 95043.5 2061.33  22
  -1   2  -3 98884.2 2033.07  33
  -1   2  -3 95614.5 2068.03  43
  -1   2  -3 92982.0 2004.29  40
   1   2   4 2887.51 163.585   6
  -1   2  -4 2977.56 170.425   5
  -1   2  -4 2836.37 157.086   3
  -1   2  -4 3031.91 167.645   6
   1   2   4 2705.14 164.798   2
   1   2   4 2930.02 161.092   7
   1   2   4 2716.43 152.450   3
   1   2   4 2898.32 164.956  22
  -1   2  -4 2724.71 138.207  33
  -1   2  -4 2442.71 117.835  40
  -1   2  -4 2728.16 169.166  43
  -1   2  -5 5053.03 147.718  59
   1   2   5 4863.48 206.398   6
  -1   2  -5 4964.70 201.215   3
  -1   2  -5 4880.60 213.071   5
  -1   2  -5 5014.57 211.501   6
   1   2   5 4896.48 199.137   3
  -1   2  -5 5069.37 193.575  33
   1   2   5 4535.41 213.043  22
  -1   2  -5 5162.79 233.184  43
  -1   2  -5 4857.78 165.805  40
  -1   2  -6 20587.7 469.614  59
   1   2   6 20497.2 520.476   3
   1   2   6 20981.8 533.253   6
  -1   2  -6 21354.0 534.443   6
  -1   2  -6 21177.3 523.289   3
  -1   2  -6 21210.8 614.336  31
   1   2   6 20467.6 574.363  35
   1   2   6 19668.1 554.307  22
  -1   2  -6 21314.4 524.178  33
   1   2   6 20781.4 542.417  39
  -1   2  -6 19576.1 477.270  40
  -1   2  -6 21257.1 590.755  43
  -1   2  -7 6702.65 198.968  59
   1   2   7 7007.66 231.032   3
  -1   2  -7 6702.86 226.032   3
   1   2   7 6584.02 235.703   6
  -1   2  -7 6857.84 235.832   6
   1   2   7 6415.58 255.606  39
  -1   2  -7 6962.28 294.453  43
  -1   2  -7 7037.20 234.572  33
   1   2   7 6618.15 261.879  22
   1   2   7 6590.34 290.035  35
  -1   2  -7 6134.36 308.097  31
   1   2   8 1051.20 116.764  39
  -1   2  -8 1167.00 137.633  43
  -1   2  -8 1132.36 78.7768  59
  -1   2  -8 1137.52 150.299  31
   1   2   8 904.143 107.561  22
   1   2   8 1231.03 146.693  35
  -1   2  -8 1008.13 88.8506  33
   1   2   9 9129.65 388.061  35
  -1   2  -9 8955.10 407.245  31
  -1   2  -9 9900.08 304.685 187
   1   2   9 9252.82 304.904 189
   1   2   9 9528.73 293.754 159
  -1   2  -9 9372.04 290.198 165
   1   2   9 9033.58 282.400 158
   1   2   9 9049.97 273.921 151
  -1   2  -9 10295.4 385.476  43
   1   2   9 9154.83 348.166  39
  -1   2  -9 9394.96 279.683 118
  -1   2  -9 9385.30 288.636 140
  -1   2  -9 9336.63 272.294 111
  -1   2  -9 8968.83 275.417  95
   1   2   9 8886.92 278.559  92
   1   2   9 8547.40 271.607  93
  -1   2  -9 9077.94 267.920  59
  -1   2 -10 1906.42 205.553  31
   1   2  10 2024.70 200.321  35
   1   2  10 2390.09 126.497 199
   1   2  10 2379.04 152.080 189
  -1   2 -10 2264.59 142.124 187
   1   2  10 2278.80 133.161 158
   1   2  10 2331.94 135.654 159
  -1   2 -10 2245.70 135.462 165
   1   2  10 1961.49 167.307  39
  -1   2 -10 2099.00 179.317  43
  -1   2 -10 2174.45 127.039 118
  -1   2 -10 2358.84 135.657 148
  -1   2 -10 2313.73 124.385 101
   1   2  10 1907.50 118.413  93
  -1   2 -10 2265.15 117.335 112
  -1   2 -10 2092.10 126.136  95
  -1   2 -10 2241.03 117.294 111
  -1   2 -10 2037.78 118.038  59
   1   2  11 8693.28 411.015  35
  -1   2 -11 9461.49 439.287  31
   1   2  11 8688.57 314.742 189
  -1   2 -11 8581.18 300.758 187
   1   2  11 8252.11 274.121 199
   1   2  11 8242.64 282.928 158
  -1   2 -11 8074.11 279.300 165
   1   2  11 8742.28 294.601 159
   1   2  11 8079.99 277.195 155
  -1   2 -11 9338.82 379.338  43
   1   2  11 7944.81 353.557  39
  -1   2 -11 9065.31 291.424 148
  -1   2 -11 8780.17 287.860 118
   1   2  11 8043.92 269.594  93
  -1   2 -11 8536.96 286.645  95
  -1   2 -11 9059.74 281.016 101
  -1   2 -11 8833.30 269.985 112
  -1   2 -11 8899.53 278.154  59
   1   2  12 1058.85 174.598  35
  -1   2 -12 1279.86 190.870  31
   1   2  12 1182.38 105.546 199
  -1   2 -12 1363.31 126.825 187
   1   2  12 1356.68 130.618 189
   1   2  12 1266.46 106.961 155
  -1   2 -12 1182.95 106.940 165
   1   2  12 1192.41 107.049 158
   1   2  12 1185.45 114.092 159
   1   2  12 1033.88 137.907  39
  -1   2 -12 1272.65 151.196  43
  -1   2 -12 1273.07 114.477 148
  -1   2 -12 1102.45 104.521 118
   1   2  12 1092.89 97.3261  93
  -1   2 -12 1242.77 106.451 101
  -1   2 -12 1298.48 101.179 112
  -1   2 -12 1088.39 101.475  59
  -1   2 -13 16043.9 609.249  31
  -1   2 -13 13704.6 427.627 187
   1   2  13 13324.8 437.813 189
   1   2  13 12566.4 392.300 199
  -1   2 -13 15191.3 416.473 118
   1   2  13 13029.5 372.879 149
  -1   2 -13 13840.9 403.240 148
   1   2  13 13048.0 376.654  93
  -1   2 -13 15027.5 392.194 112
  -1   2 -13 15275.5 405.541  59
  -1   2 -13 12360.1 383.670 165
   1   2  13 12562.4 383.521 155
   1   2  13 13370.6 411.847 159
   1   2  13 13505.6 402.731 158
  -1   2 -14 419.170 95.7364 187
   1   2  14 434.618 78.6390 199
   1   2  14 415.671 108.392 189
   1   2  14 457.473 86.2801 158
   1   2  14 401.776 76.7365 155
   1   2  14 289.652 93.7274 171
   1   2  14 475.345 92.6972 159
  -1   2 -14 352.119 71.4975 165
  -1   2 -14 428.699 76.8304 112
  -1   2 -14 456.692 87.6793 118
  -1   2 -14 380.451 79.7678  59
   1   2  15 1438.40 137.891 189
  -1   2 -15 1299.85 122.555 187
  -1   2 -15 1501.48 118.116 118
   1   2  15 1246.93 98.2329 155
   1   2  15 1203.92 114.901 159
   1   2  15 1330.43 124.634 171
  -1   2 -15 1478.00 121.518  95
  -1   2 -15 1402.76 111.601  59
  -1   2 -16 19413.9 491.155 118
  -1   2 -16 17264.9 455.694 161
   1   2  16 17219.9 477.690 159
   1   2  16 17034.2 482.648 171
  -1   2 -16 18513.8 502.730 187
   1   2  16 18121.3 511.522 189
   1   2  16 16664.3 462.358 182
   1   2  16 17481.1 462.704 198
  -1   2 -16 19377.6 478.911  59
   1   2  17 8457.84 272.041 171
  -1   2 -17 10150.5 291.847  94
  -1   2 -17 9277.22 295.693 187
   1   2  17 7830.87 250.843 182
   1   2  17 8800.66 299.476 189
   1   2  17 9586.62 301.719 135
  -1   2 -17 9563.27 288.223 118
  -1   2 -18 2728.84 125.848  94
  -1   2 -18 2423.67 125.162 187
   1   2  18 2290.89 129.648 189
   1   2  18 2693.16 132.357 135
  -1   2 -18 2560.07 124.832 118
  -1   2 -19 5660.35 167.082  94
  -1   2 -19 5256.95 177.473 177
  -1   2 -19 5306.97 165.188 187
  -1   2 -19 5435.42 167.228 118
   1   2  19 5183.26 168.501 135
  -1   3  19 138.000 45.7865 189
   1   3 -19 169.038 43.2087 187
   1   3 -19 170.141 43.8252 177
   1   3 -19 114.666 36.0628 184
  -1   3  19 174.665 36.7218 134
  -1   3  19 155.325 40.8807 135
   1   3 -18 1253.95 69.6572 156
  -1   3  18 1351.66 92.6285 171
  -1   3  18 1457.30 92.4424 110
  -1   3  18 1220.64 82.4947 182
   1   3 -18 1457.59 96.4847 187
   1   3 -18 1458.67 100.936 177
  -1   3  18 1431.86 103.033 189
   1   3 -18 1268.72 81.9687 118
  -1   3  18 1271.81 89.0613 134
  -1   3  18 1244.81 90.3087 135
   1   3 -17 3796.63 151.568 156
  -1   3  17 3906.96 170.914 159
  -1   3  17 3600.59 143.439 155
  -1   3  17 3774.28 177.169 171
  -1   3  17 4182.33 175.626 110
  -1   3  17 3791.50 165.732 182
   1   3 -17 3973.68 176.334 187
  -1   3  17 3921.57 186.277 189
   1   3 -17 3825.59 179.667 177
  -1   3  17 4056.22 178.227 135
   1   3 -17 3917.75 161.384 118
   1   3 -17 3905.84 152.624 146
  -1   3  17 3924.42 171.305 134
  -1   3  16 3894.27 167.272 155
  -1   3  16 4334.33 179.681 158
  -1   3  16 4045.19 200.293 171
  -1   3  16 4053.37 188.820 159
   1   3 -16 4029.61 175.031 156
  -1   3  16 4354.49 194.014 110
  -1   3  16 4017.48 205.336 189
   1   3 -16 4123.61 196.481 187
  -1   3  16 4311.08 200.598 135
   1   3 -16 4013.38 175.265 146
   1   3 -16 4370.02 182.221 118
  -1   3  15 6980.61 253.992 158
   1   3 -15 7357.81 260.403 156
  -1   3  15 7328.17 274.947 159
  -1   3  15 6828.71 283.436 171
  -1   3  15 7076.61 251.774 155
   1   3 -15 7564.25 259.577  94
  -1   3  15 7507.33 276.588 110
  -1   3  15 7057.79 291.063 189
   1   3 -15 7548.12 283.946 187
   1   3 -15 7516.56 257.988 118
  -1   3  15 7297.55 280.759 135
  -1   3  15 6733.13 221.430 149
  -1   3  14 9929.84 360.188 171
  -1   3  14 10093.1 340.961 159
  -1   3  14 9678.24 321.851 158
   1   3 -14 9218.20 284.371 165
  -1   3  14 9434.44 317.227 155
  -1   3  14 9505.99 337.028 110
   1   3 -14 9977.07 320.985  94
  -1   3  14 9695.28 358.301 189
  -1   3  14 8899.81 291.512 123
  -1   3  14 9765.85 345.844 135
   1   3 -14 9049.04 276.451 122
   1   3 -14 10255.5 323.036 118
  -1   3  13 22178.4 612.895 135
  -1   3  13 21558.6 559.660 123
   1   3 -13 23115.8 583.921 118
   1   3 -13 21779.8 542.560 122
   1   3 -13 23766.0 587.210  94
  -1   3  13 21282.0 597.700 159
  -1   3  13 22484.0 587.441 158
  -1   3  13 21769.3 623.013 171
   1   3 -13 20730.0 550.679 165
  -1   3  13 20679.7 576.354 155
  -1   3  12 4268.57 228.990 171
   1   3 -12 4540.60 192.542 165
  -1   3  12 4494.88 209.094 158
   1   3 -12 5069.66 337.322  44
   1   3 -12 4459.47 183.229 122
  -1   3  12 4484.72 224.010 135
   1   3 -12 4676.52 204.672 118
  -1   3  12 4503.52 194.667 123
   1   3 -12 4544.66 203.854  94
   1   3 -12 4409.45 202.822 195
  -1   3  11 7029.19 248.582 123
   1   3 -11 6967.75 237.387 122
   1   3 -11 6949.87 251.333 118
  -1   3  11 6663.01 272.211 135
   1   3 -11 7690.96 410.259  44
  -1   3  11 6661.45 285.558 171
   1   3 -11 6486.37 245.115 165
  -1   3  11 6636.35 256.560 158
  -1   3  11 6324.96 242.966 151
   1   3 -11 6640.91 256.951 195
  -1   3  10 1269.40 102.306 123
   1   3 -10 1401.96 112.094 118
  -1   3  10 1256.58 123.194 135
  -1   3  10 1162.99 97.8720 141
   1   3 -10 1269.76 184.848  44
  -1   3  10 1409.24 118.554 158
  -1   3  10 1531.01 121.721 152
   1   3 -10 1436.97 114.467 165
  -1   3  10 1585.99 126.335 159
  -1   3  10 1250.10 128.460 171
  -1   3  10 1334.59 111.629 151
   1   3 -10 1628.83 124.023 195
   1   3 -10 1584.11 132.397 187
  -1   3  10 1549.22 141.491 189
  -1   3   9 2609.33 137.664 123
  -1   3   9 2502.12 156.269 135
  -1   3   9 2418.56 127.832 141
   1   3  -9 2579.24 137.342 118
  -1   3   9 2440.14 140.139 151
  -1   3   9 2785.96 153.080 152
   1   3  -9 2625.90 145.234 165
  -1   3   9 2737.71 153.897 159
   1   3  -9 2739.14 143.064 111
   1   3  -9 2636.82 154.200 195
  -1   3   9 2702.27 150.372 176
   1   3  -9 2884.68 159.678 187
  -1   3   9 2919.08 165.888 189
  -1   3   9 2740.37 156.334 202
   1   3  -8 1776.88 121.214 195
  -1   3   8 1596.80 113.544 176
   1   3  -8 1812.01 123.788 187
  -1   3   8 1792.92 129.445 189
  -1   3   8 1613.41 117.454 191
  -1   3   8 1809.05 121.212 202
   1   3  -8 1559.77 107.798 118
  -1   3   8 1695.54 126.513 135
  -1   3   8 1725.29 108.846 123
   1   3  -8 1700.13 107.094 121
  -1   3   8 1664.21 112.022 151
  -1   3   8 1734.46 118.293 159
  -1   3   8 1736.66 117.764 152
  -1   3   8 1615.09 106.422 154
   1   3  -8 1638.90 117.246 165
   1   3  -8 1690.23 116.312 111
  -1   3   8 1455.97 139.289   3
  -1   3   8 1628.65 154.205   6
   1   3  -8 1364.28 143.255   6
   1   3  -8 1517.21 138.700   3
   1   3  -7 327.409 74.6247 195
  -1   3   7 343.221 75.9895 189
   1   3  -7 373.932 71.8633 187
  -1   3   7 358.548 70.6190 202
  -1   3   7 346.476 69.5019 191
  -1   3   7 215.663 65.2344 151
  -1   3   7 314.522 66.9974 159
   1   3  -7 235.527 71.0331 173
  -1   3   7 213.125 62.9091 152
   1   3  -7 348.967 74.5256 165
  -1   3   7 311.342 69.1588 176
  -1   3   7 307.363 66.2109 170
  -1   3   7 256.365 62.9969 154
   1   3  -7 265.957 64.5644 111
   1   3  -7 220.154 60.2472  94
  -1   3   7 114.595 94.3257   3
  -1   3   7 263.426 112.580   6
   1   3  -7 13.8505 86.7119   3
   1   3  -7 110.090 100.279   6
  -1   3   7 263.918 71.8905 135
   1   3  -7 326.060 62.7068 121
   1   3  -6 59123.6 1269.79 111
  -1   3   6 56702.0 1272.03 110
  -1   3   6 58569.9 1370.95   6
   1   3  -6 60945.9 1355.15   3
  -1   3   6 56814.2 1351.71   3
  -1   3   6 57081.4 1278.03 135
  -1   3   5 35630.0 911.814   3
  -1   3   5 35316.1 923.990   6
   1   3  -5 38386.9 931.271   6
   1   3  -5 36736.0 909.708   3
  -1   3   4 25492.4 716.715   6
  -1   3   4 25872.0 707.185   3
   1   3  -4 26576.7 716.914   6
   1   3  -4 26776.1 714.701   7
  -1   3   4 26440.7 720.694   5
   1   3  -4 26421.4 702.518   3
   1   3  -3 21963.1 610.989   6
   1   3  -3 21555.9 592.452   3
  -1   3   3 20305.1 604.078   5
   1   3  -3 20783.6 599.622   7
  -1   3   3 19818.0 587.481   3
  -1   3   3 20511.1 603.342   6
  -1   3   2 14585.2 483.982   5
   1   3  -2 15425.0 485.529   7
   1   3  -2 15497.2 473.454   3
  -1   3   2 15794.3 494.910   6
  -1   3   1 24047.8 668.786   6
  -1   3   1 23850.2 666.053   5
   1   3  -1 23245.8 647.239   3
   1   3  -1 23813.2 657.163   7
  -1   3   0 45367.5 1105.64   5
  -1   3   0 44680.2 1087.73   3
  -1   3   0 46816.7 1112.03   6
   1   3   0 45497.6 1102.85   2
   1   3   0 45186.7 1095.34   7
   1   3   0 46267.6 1103.83   6
   1   3   0 43994.4 1081.73   3
   1   3   1 17527.7 528.988   6
  -1   3  -1 17089.6 517.429   3
   1   3   1 17262.1 530.269   2
   1   3   2 2252.26 170.257   3
   1   3   2 2368.74 180.565   6
   1   3   2 2364.56 188.427   2
  -1   3  -2 2329.57 175.900   3
  -1   3  -2 2231.69 183.377   5
  -1   3  -2 2213.15 182.215   6
   1   3   2 2310.43 177.245   7
  -1   3  -3 11165.0 387.857   3
   1   3   3 11521.6 391.979   3
   1   3   3 11551.2 402.757   7
   1   3   3 11524.7 402.246   6
  -1   3  -3 11428.0 404.388   6
  -1   3  -3 11583.8 408.980   5
  -1   3  -4 72891.8 1634.16   6
   1   3   4 71293.6 1614.29   3
  -1   3  -4 71212.7 1611.54   3
   1   3   4 71325.5 1626.08   6
  -1   3  -5 16518.9 524.755  43
  -1   3  -5 16847.6 508.898   6
   1   3   5 15521.8 484.934   3
  -1   3  -5 15875.7 487.166   3
   1   3   5 16083.5 503.977   6
  -1   3  -6 31122.5 789.876   6
   1   3   6 30688.9 775.270   3
  -1   3  -6 30624.0 769.891   3
   1   3   6 30714.4 787.958   6
  -1   3  -6 30716.1 714.705 195
   1   3   6 29991.3 699.938 176
   1   3   6 29759.3 696.321 158
   1   3   6 27813.3 710.133 171
   1   3   6 30905.8 704.473 170
   1   3   6 29813.8 696.460 159
   1   3   6 28770.7 689.962 151
  -1   3  -6 29772.6 714.152 165
  -1   3  -6 29783.3 696.811 156
  -1   3  -6 30553.4 822.322  43
   1   3   6 29976.1 702.449 135
  -1   3  -6 29883.4 695.299 111
   1   3   6 27925.1 696.826 110
  -1   3  -6 29110.6 655.656  59
  -1   3  -7 9797.33 356.628   6
  -1   3  -7 10046.6 347.909   3
   1   3   7 9703.03 345.485   3
   1   3   7 9820.16 361.285   6
  -1   3  -7 10552.8 319.003 195
   1   3   7 9877.19 320.172 171
   1   3   7 10027.7 301.070 151
  -1   3  -7 10241.5 321.077 165
   1   3   7 10217.4 307.654 159
  -1   3  -7 10430.6 401.506  43
  -1   3  -7 10378.2 285.211 121
   1   3   7 10090.8 313.370 135
   1   3   7 9065.90 302.873 110
  -1   3  -7 10018.8 290.849  95
  -1   3  -7 9751.77 299.360 111
  -1   3  -7 9941.40 270.902  59
   1   3   8 19902.8 556.058   3
  -1   3  -8 20376.1 564.446   6
  -1   3  -8 20681.4 537.594 187
   1   3   8 19480.2 540.180 189
  -1   3  -8 20389.3 531.154 195
   1   3   8 18416.8 509.328 151
   1   3   8 19961.7 525.041 159
  -1   3  -8 20153.9 536.634 165
   1   3   8 19658.2 541.307 171
  -1   3  -8 18601.9 498.031 161
  -1   3  -8 21986.7 644.244  43
   1   3   8 20838.8 536.484 135
  -1   3  -8 20660.2 507.466 118
  -1   3  -8 20446.1 516.758 111
   1   3   8 19244.3 524.471 110
  -1   3  -8 20966.8 510.560  95
  -1   3  -8 20569.2 487.671  59
  -1   3  -9 405.487 83.5798 195
   1   3   9 328.042 93.9851 189
  -1   3  -9 407.670 84.5460 187
   1   3   9 291.560 74.4759 151
   1   3   9 348.902 79.0934 158
   1   3   9 283.667 79.4863 152
  -1   3  -9 331.667 67.6004 161
   1   3   9 373.261 92.0561 171
  -1   3  -9 423.062 86.9404 165
  -1   3  -9 200.564 92.1060  43
   1   3   9 234.298 77.2804 135
  -1   3  -9 340.466 72.1387 118
   1   3   9 361.458 86.9753 110
  -1   3  -9 303.825 72.4327 111
  -1   3  -9 275.285 67.8045  95
  -1   3  -9 310.753 60.0806  59
  -1   3 -10 394.526 87.4116 187
   1   3  10 319.115 92.6359 189
   1   3  10 270.600 77.2959 158
  -1   3 -10 244.577 81.2033 165
  -1   3 -10 208.445 64.9792 161
   1   3  10 169.873 73.4106 155
   1   3  10 337.709 94.3644 171
  -1   3 -10 283.658 95.8285  43
   1   3  10 240.878 83.4557 135
  -1   3 -10 316.965 76.2010 111
  -1   3 -10 373.581 73.8963  95
  -1   3 -10 290.749 75.3760 118
   1   3  10 361.059 87.3147 110
  -1   3 -10 219.336 60.1118  59
   1   3  11 9297.16 348.089 189
  -1   3 -11 9855.39 343.591 187
   1   3  11 9831.62 341.610 135
  -1   3 -11 10452.6 322.387 118
  -1   3 -11 9679.39 291.709 122
  -1   3 -11 9599.05 325.254 156
  -1   3 -11 9279.45 323.099 165
   1   3  11 9442.85 324.994 155
   1   3  11 9537.06 349.096 171
  -1   3 -11 9122.80 299.436 161
   1   3  11 9667.68 333.249 159
   1   3  11 9455.46 297.864 153
   1   3  11 9468.83 324.430 158
  -1   3 -11 10535.2 326.305  95
   1   3  11 10074.1 346.408 110
  -1   3 -11 10916.8 307.672  59
   1   3  12 10316.7 373.234 189
  -1   3 -12 10864.9 368.865 187
  -1   3 -12 10865.7 308.886 122
   1   3  12 10943.5 369.575 135
  -1   3 -12 11111.8 342.078 118
  -1   3 -12 10121.2 317.138 161
   1   3  12 10665.6 348.239 158
   1   3  12 10839.5 375.019 171
  -1   3 -12 10536.0 342.018 165
  -1   3 -12 10308.4 340.047 156
   1   3  12 10038.8 349.291 159
   1   3  12 9926.84 338.055 155
   1   3  12 11187.6 368.260 110
  -1   3 -12 10892.9 321.784  59
  -1   3 -13 12783.9 410.825 187
   1   3  13 12977.4 428.763 189
   1   3  13 12373.5 406.504 135
  -1   3 -13 13292.5 386.997 118
  -1   3 -13 12279.4 376.075 165
  -1   3 -13 12259.2 378.092 156
   1   3  13 13063.0 419.096 171
   1   3  13 12710.4 391.980 158
   1   3  13 13219.6 406.440 159
   1   3  13 12355.5 382.036 155
  -1   3 -13 11978.8 354.548 161
   1   3  13 13339.1 416.410 110
  -1   3 -13 13015.5 365.980  59
   1   3  14 7377.35 280.232 159
  -1   3 -14 7305.26 259.484 156
   1   3  14 7312.38 264.110 155
   1   3  14 7621.68 294.990 171
  -1   3 -14 7366.20 254.133 165
  -1   3 -14 7115.02 234.688 161
   1   3  14 7360.13 271.530 158
  -1   3 -14 8425.36 279.571  94
   1   3  14 8225.67 296.803 110
   1   3  14 7555.17 305.092 189
  -1   3 -14 7832.47 295.078 187
  -1   3 -14 7585.77 256.225 146
   1   3  14 7339.09 248.973 149
  -1   3 -14 8067.13 273.108 118
   1   3  14 8090.20 297.210 135
   1   3  15 10700.2 356.506 171
   1   3  15 10591.7 346.357 159
  -1   3 -15 10935.2 322.566 156
   1   3  15 11130.3 330.327 155
   1   3  15 12216.7 367.361 110
  -1   3 -15 12504.2 349.910  94
   1   3  15 11543.7 376.840 189
   1   3  15 10370.3 342.689 182
  -1   3 -15 11197.1 360.273 187
   1   3  15 10594.4 307.494 149
  -1   3 -15 12015.2 343.155 118
   1   3  15 11621.1 360.896 135
   1   3  15 11498.4 350.669 134
  -1   3 -16 3102.81 130.245 156
   1   3  16 3223.21 138.251 155
   1   3  16 3357.88 161.850 171
   1   3  16 3429.79 165.342 110
  -1   3 -16 3394.22 154.880  94
   1   3  16 3188.47 173.303 189
   1   3  16 3101.52 151.258 182
  -1   3 -16 3422.86 167.019 187
  -1   3 -16 3548.55 182.010 177
   1   3  16 2929.04 149.901 134
   1   3  16 3239.35 161.152 135
  -1   3 -16 3272.46 148.650 118
   1   3  17 509.898 67.6057 171
  -1   3 -17 511.438 65.7600  94
   1   3  17 564.938 73.2607 110
  -1   3 -17 442.758 63.9082 184
  -1   3 -17 483.567 80.6779 177
   1   3  17 386.876 59.4790 182
  -1   3 -17 474.366 73.0612 187
   1   3  17 492.440 78.3028 189
   1   3  17 498.368 69.6119 135
   1   3  17 421.748 60.5185 134
  -1   3 -17 448.793 61.0040 118
  -1   3 -18 1034.80 68.0211  94
   1   3  18 1011.94 71.6359 110
  -1   3 -18 964.977 71.7739 187
   1   3  18 1042.03 76.6227 189
  -1   3 -18 864.587 60.0104 184
   1   3  18 937.176 68.4749 135
  -1   3 -18 991.749 63.3280 118
   1   4 -18 4223.40 125.948 184
  -1   4  17 3726.75 143.169 171
   1   4 -17 3168.89 113.038 156
  -1   4  17 3533.03 120.629 155
   1   4 -17 3534.05 134.277 184
  -1   4  17 3202.26 120.336 181
  -1   4  17 3359.14 133.013 182
  -1   4  17 3469.71 126.433 134
  -1   4  16 6393.74 202.146 155
   1   4 -16 6048.37 196.165 156
  -1   4  16 6067.84 223.189 171
   1   4 -16 6444.73 198.720  94
   1   4 -16 6606.64 227.744 177
  -1   4  16 5953.05 214.457 182
   1   4 -16 6141.67 195.399 183
   1   4 -16 5976.91 210.773 184
  -1   4  16 5559.03 169.980 149
  -1   4  16 6170.41 207.951 134
  -1   4  15 11212.6 326.392 155
  -1   4  15 10869.8 351.426 171
  -1   4  15 11032.1 325.971 158
   1   4 -15 10527.2 318.358 156
   1   4 -15 11750.6 319.938  94
   1   4 -15 10613.8 332.936 184
  -1   4  15 10819.1 341.317 182
   1   4 -15 10778.0 319.326 183
   1   4 -15 11843.9 357.479 177
   1   4 -15 10781.3 306.216 146
  -1   4  15 11496.9 342.536 135
  -1   4  15 10910.7 333.273 134
  -1   4  15 10858.6 300.792 149
   1   4 -14 1498.27 114.690 156
  -1   4  14 1441.57 139.245 171
  -1   4  14 1440.90 115.844 158
  -1   4  14 1512.34 119.158 155
   1   4 -14 1548.87 111.798  94
   1   4 -14 1692.78 142.873 177
  -1   4  14 1498.95 128.734 182
   1   4 -14 1341.43 101.499 196
  -1   4  14 1479.84 125.746 135
   1   4 -14 1504.29 108.992 146
  -1   4  14 1511.41 123.528 134
   1   4 -14 1644.66 98.8339 122
  -1   4  13 10657.6 343.057 155
   1   4 -13 10487.3 317.326 165
  -1   4  13 10711.2 343.256 158
  -1   4  13 10931.8 378.032 171
   1   4 -13 10456.4 341.941 156
  -1   4  13 10999.1 353.471 159
   1   4 -13 11090.2 330.834  94
  -1   4  13 9904.75 361.601 189
   1   4 -13 10148.3 352.845 187
   1   4 -13 11161.5 378.850 177
   1   4 -13 9957.92 322.724 196
   1   4 -13 10597.6 309.556 122
   1   4 -13 9929.61 327.862 146
  -1   4  13 10018.5 348.166 134
  -1   4  13 10161.3 349.528 135
   1   4 -13 10860.0 321.717 118
  -1   4  12 9464.66 350.838 171
  -1   4  12 8727.12 280.150 153
  -1   4  12 9405.37 322.208 155
  -1   4  12 9464.89 325.169 159
   1   4 -12 9095.93 302.282 165
   1   4 -12 9147.83 320.872 156
  -1   4  12 9275.72 319.594 158
   1   4 -12 9752.40 308.193  94
   1   4 -12 9121.10 306.954 196
  -1   4  12 9105.39 340.760 189
   1   4 -12 8799.41 327.871 187
   1   4 -12 10044.9 360.114 177
   1   4 -12 9400.64 291.977 122
  -1   4  12 8724.13 275.502 123
  -1   4  12 8739.92 325.214 134
  -1   4  12 8433.41 324.785 135
   1   4 -12 8658.69 307.286 146
   1   4 -12 9130.30 294.098 118
   1   4 -11 1204.15 114.841 165
  -1   4  11 1208.82 138.704 171
  -1   4  11 1191.07 116.345 151
   1   4 -11 1249.10 121.992 156
  -1   4  11 1227.03 116.718 158
  -1   4  11 1227.82 122.456 159
  -1   4  11 1114.29 117.320 155
   1   4 -11 1162.38 107.683  94
   1   4 -11 1143.58 127.080 187
  -1   4  11 1212.82 132.057 189
   1   4 -11 1108.37 140.209 177
   1   4 -11 1190.44 113.409 196
   1   4 -11 1195.43 106.972 122
  -1   4  11 1211.95 124.248 134
   1   4 -11 1183.91 118.462 146
  -1   4  11 1214.48 100.079 123
   1   4 -11 1136.34 103.907 118
  -1   4  11 1005.76 118.702 135
   1   4 -10 20503.9 558.089 165
  -1   4  10 20985.8 570.889 152
  -1   4  10 21413.5 568.278 159
  -1   4  10 20114.3 552.554 151
   1   4 -10 20774.9 568.813 156
  -1   4  10 20284.0 571.861 110
   1   4 -10 21819.4 547.360  94
  -1   4  10 20730.5 589.031 189
   1   4 -10 20978.9 561.537 196
   1   4 -10 20412.2 574.537 187
   1   4 -10 20818.2 599.664 177
   1   4 -10 20796.3 573.848 195
  -1   4  10 19412.8 570.312 135
  -1   4  10 19495.7 530.292 144
   1   4 -10 20866.2 564.068 146
  -1   4  10 20311.7 576.298 134
  -1   4  10 20493.4 530.769 123
   1   4 -10 20913.4 535.555 118
  -1   4   9 15664.7 452.711 159
  -1   4   9 15313.4 452.856 151
   1   4  -9 15917.5 464.228 156
   1   4  -9 15101.4 456.999 165
  -1   4   9 15773.5 460.583 152
  -1   4   9 15768.7 472.883 134
   1   4  -9 16105.9 430.652 118
   1   4  -9 15848.1 460.130 146
  -1   4   9 15876.0 443.707 144
  -1   4   9 14759.6 463.322 135
  -1   4   9 15769.4 431.661 123
   1   4  -9 16233.5 439.866  94
  -1   4   9 15082.7 459.891 110
   1   4  -9 15531.1 455.689 196
   1   4  -9 15685.4 493.444 177
   1   4  -9 16071.8 471.038 195
   1   4  -9 16090.3 473.297 187
  -1   4   9 16115.8 482.437 189
   1   4  -8 11755.9 371.898 196
   1   4  -8 11777.1 383.426 187
  -1   4   8 12126.0 389.672 189
   1   4  -8 12187.4 409.911 177
   1   4  -8 11930.7 381.370 195
  -1   4   8 11581.5 368.622 151
  -1   4   8 12376.0 399.371 171
  -1   4   8 12292.3 373.727 158
   1   4  -8 11980.4 377.844 156
  -1   4   8 11823.3 376.442 152
   1   4  -8 12122.7 380.652 165
  -1   4   8 11578.0 360.803 159
  -1   4   8 11235.9 313.156  11
   1   4  -8 12202.2 319.978  13
   1   4  -8 11677.9 445.013   6
  -1   4   8 11428.4 320.147  10
  -1   4   8 11575.9 436.425   3
   1   4  -8 12400.1 378.324 146
   1   4  -8 12141.2 353.360 121
  -1   4   8 11368.8 362.213 144
  -1   4   8 11376.8 377.701 135
  -1   4   8 11804.5 349.955 123
  -1   4   8 11736.8 381.533 134
   1   4  -8 11483.2 339.292 118
   1   4  -8 12433.3 352.814  94
  -1   4   8 11540.8 375.610 110
   1   4  -8 12002.7 322.483  15
   1   4  -7 4493.59 201.433 187
   1   4  -7 4462.92 222.712 177
   1   4  -7 3895.83 180.927 190
   1   4  -7 4407.21 199.183 196
   1   4  -7 4090.71 181.827 200
  -1   4   7 4212.73 206.441 189
   1   4  -7 4009.62 202.596 195
  -1   4   7 4181.40 191.759 176
  -1   4   7 4504.60 197.331 170
  -1   4   7 4057.09 182.270 159
  -1   4   7 4240.82 193.780 154
   1   4  -7 4086.09 198.526 165
   1   4  -7 3967.55 194.148 156
  -1   4   7 4247.17 195.780 151
  -1   4   7 4304.65 212.808 171
  -1   4   7 4436.51 199.375 152
   1   4  -7 4278.18 180.054 167
  -1   4   7 4373.29 270.997   6
  -1   4   7 4312.93 172.125  10
   1   4  -7 3912.67 156.120  11
  -1   4   7 3975.35 161.449  11
  -1   4   7 3793.50 247.276   3
   1   4  -7 4040.45 164.426  13
   1   4  -7 4326.84 183.130   9
   1   4  -7 4084.35 166.293  10
  -1   4   7 3979.64 165.143  13
   1   4  -7 4275.35 264.613   6
   1   4  -7 3998.93 248.231   3
  -1   4   7 4186.68 204.036 135
   1   4  -7 4073.17 176.078 121
  -1   4   7 4283.48 204.997 134
  -1   4   7 4136.26 177.207 123
   1   4  -7 3803.34 189.105 146
   1   4  -7 4093.88 172.808  94
   1   4  -7 3854.80 163.744  15
  -1   4   7 3879.41 166.200  15
   1   4  -7 4518.14 174.622  16
   1   4  -6 19742.6 518.093 190
   1   4  -6 19598.1 555.055 177
  -1   4   6 19840.6 523.769 176
   1   4  -6 19654.3 524.343 196
   1   4  -6 19466.5 533.549 183
   1   4  -6 19917.0 517.424 200
   1   4  -6 20114.2 527.434 184
   1   4  -6 20357.9 534.404 187
  -1   4   6 19920.7 535.760 189
  -1   4   6 20129.4 544.583 171
  -1   4   6 19596.8 522.245 154
  -1   4   6 19565.0 512.588 164
  -1   4   6 19690.3 502.385 159
   1   4  -6 19302.4 509.558 167
  -1   4   6 19661.0 525.732 152
  -1   4   6 20471.2 524.407 170
   1   4  -6 20999.0 548.290 173
   1   4  -6 20534.8 541.898 165
  -1   4   6 18985.4 479.894  11
  -1   4   6 20118.8 648.614   6
  -1   4   6 19466.5 626.072   3
   1   4  -6 20741.5 644.092   6
   1   4  -6 18976.8 474.305  11
   1   4  -6 20029.1 621.055   3
  -1   4   6 19369.6 487.733  10
  -1   4   6 18872.7 486.716  13
   1   4  -6 18964.2 481.973  13
   1   4  -6 20031.0 494.202   9
   1   4  -6 19412.9 483.114  10
  -1   4   6 19736.7 530.603 135
   1   4  -6 19776.2 502.505 121
   1   4  -6 19517.3 525.563 146
  -1   4   6 19433.2 501.557 123
  -1   4   6 20287.4 535.305 134
   1   4  -6 19537.8 491.851  94
   1   4  -6 19172.9 486.590  15
   1   4  -6 19843.6 492.653  16
  -1   4   6 18491.8 485.864  15
  -1   4   5 26801.1 651.034 170
   1   4  -5 27304.2 638.904 169
  -1   4   5 26055.8 643.079 164
  -1   4   5 27718.8 670.285 171
   1   4  -5 26906.0 667.732 165
  -1   4   5 24757.9 616.164 159
  -1   4   5 25512.3 621.137 168
   1   4  -5 25997.9 641.487 167
  -1   4   5 26082.2 643.272 151
  -1   4   5 26744.0 646.614 156
  -1   4   5 26849.0 652.109 154
   1   4  -5 27905.1 666.646 173
   1   4  -5 24894.6 611.268  10
   1   4  -5 25151.7 603.447  11
   1   4  -5 25066.0 612.974  13
  -1   4   5 24775.5 613.357  10
  -1   4   5 24794.8 607.971  11
   1   4  -5 26709.9 780.499   6
   1   4  -5 25703.7 620.697   9
  -1   4   5 25799.9 785.890   6
  -1   4   5 26587.8 773.535   3
  -1   4   5 24064.8 613.520  13
   1   4  -5 26241.5 758.711   3
   1   4  -5 27251.1 626.631 144
   1   4  -5 26214.5 625.459 121
  -1   4   5 26386.1 656.400 134
   1   4  -5 26777.9 653.091 146
   1   4  -5 26712.3 665.339 183
   1   4  -5 25689.8 649.604 190
   1   4  -5 26367.0 679.570 177
   1   4  -5 27083.2 656.853 196
  -1   4   5 26362.8 628.033 202
   1   4  -5 27032.0 661.083 195
  -1   4   5 26629.2 658.348 189
   1   4  -5 27236.4 659.556 187
  -1   4   5 27298.6 652.565 176
  -1   4   5 27163.3 656.023 179
   1   4  -5 26275.7 648.312 200
   1   4  -5 27306.5 655.286 184
  -1   4   5 24604.7 617.204  15
   1   4  -5 25613.2 621.437  16
   1   4  -5 24776.7 614.952  15
  -1   4   4 11129.1 324.465 176
   1   4  -4 10629.7 330.515 196
   1   4  -4 10594.2 321.530 184
   1   4  -4 10714.9 330.741 195
  -1   4   4 10835.0 333.677 189
   1   4  -4 10191.8 330.160 183
   1   4  -4 10755.2 329.439 190
   1   4  -4 10342.8 326.754 200
  -1   4   4 10283.9 297.055 202
   1   4  -4 10640.4 349.049 177
  -1   4   4 11008.1 329.797 179
  -1   4   4 10979.1 327.763 170
  -1   4   4 10084.9 291.325 159
   1   4  -4 10429.0 323.312 156
   1   4  -4 11001.9 333.167 173
   1   4  -4 11037.5 316.924 169
  -1   4   4 11092.6 338.224 171
  -1   4   4 10264.4 316.454 151
  -1   4   4 11215.3 330.070 154
   1   4  -4 10936.2 344.499 165
  -1   4   4 10514.9 308.040 168
   1   4  -4 10802.0 330.373 167
  -1   4   4 10404.4 332.526 167
  -1   4   4 10902.3 320.977 156
  -1   4   4 10267.1 321.753 164
   1   4  -4 10249.0 302.409  10
  -1   4   4 9698.30 299.758  10
   1   4  -4 10194.4 292.895  11
   1   4  -4 10424.4 314.173  12
   1   4  -4 10235.7 416.282   3
  -1   4   4 10996.9 447.732   6
   1   4  -4 10279.9 308.877   9
  -1   4   4 10673.9 431.025   3
  -1   4   4 10202.8 298.822  11
  -1   4   4 10079.5 304.852  13
   1   4  -4 10303.2 302.927  13
   1   4  -4 10691.1 437.109   6
  -1   4   4 11082.3 336.378 134
   1   4  -4 10824.3 309.906 144
   1   4  -4 10184.0 302.846 121
   1   4  -4 10455.5 323.937 146
   1   4  -4 10899.1 324.280 111
   1   4  -4 10002.8 302.740  15
  -1   4   4 9797.85 303.460  15
   1   4  -4 10512.4 308.149  16
   1   4  -3 2752.66 145.805 195
   1   4  -3 2803.05 139.369 180
  -1   4   3 2994.07 164.355 200
   1   4  -3 2559.76 143.870 196
  -1   4   3 2751.34 144.818 179
   1   4  -3 2804.97 151.330 200
   1   4  -3 2651.79 136.604 184
   1   4  -3 2735.40 151.134 183
   1   4  -3 2652.99 157.836 177
  -1   4   3 2523.49 129.629 182
   1   4  -3 2483.90 144.207 190
  -1   4   3 2655.65 141.695 189
   1   4  -3 2582.99 137.980 156
   1   4  -3 2510.93 120.728 154
   1   4  -3 2768.49 135.998 169
   1   4  -3 2920.24 151.157 173
  -1   4   3 2761.28 144.808 170
  -1   4   3 2563.21 137.772 156
   1   4  -3 2662.85 144.756 167
   1   4  -3 2388.01 139.910 172
  -1   4   3 2752.59 137.610 176
   1   4  -3 2818.46 151.646 168
  -1   4   3 2624.59 143.761 164
  -1   4   3 2879.33 149.365 171
  -1   4   3 2643.98 133.594 168
  -1   4   3 2635.04 129.347 174
  -1   4   3 2554.45 148.906 167
   1   4  -3 2253.84 133.516  10
  -1   4   3 2301.10 136.407  10
   1   4  -3 2230.49 199.989   3
  -1   4   3 2250.22 205.033   3
  -1   4   3 2307.73 136.050  13
   1   4  -3 2304.99 142.862   9
  -1   4   3 2296.17 131.664  11
  -1   4   3 2261.09 146.907   9
   1   4  -3 2443.69 217.741   6
   1   4  -3 2129.46 129.947  13
   1   4  -3 2287.46 136.487  14
   1   4  -3 2180.68 123.517  11
   1   4  -3 2305.63 148.460  12
  -1   4   3 2288.43 216.895   6
   1   4  -3 2794.54 138.258 144
  -1   4   3 2601.35 141.754 134
   1   4  -3 2532.54 136.069 111
  -1   4   3 2475.60 138.329  16
   1   4  -3 2370.93 134.559  15
  -1   4   3 2299.67 134.425  15
   1   4  -3 2222.28 129.852  16
   1   4  -2 5375.61 209.867 190
   1   4  -2 5556.14 210.238 183
  -1   4   2 5313.70 205.825 180
   1   4  -2 5373.33 196.421 184
   1   4  -2 5133.52 194.788 195
   1   4  -2 5125.60 205.352 200
  -1   4   2 5440.72 207.951 183
  -1   4   2 5415.37 205.461 193
   1   4  -2 5261.18 193.612 180
   1   4  -2 5620.04 217.103 177
   1   4  -2 5186.67 201.123 193
  -1   4   2 5467.99 215.142 200
   1   4  -2 5138.30 200.130 196
  -1   4   2 5187.46 199.596 179
   1   4  -2 5079.49 198.818 173
   1   4  -2 5143.11 211.900 165
   1   4  -2 4945.94 179.622 154
  -1   4   2 4845.68 191.374 154
   1   4  -2 5208.08 188.809 169
  -1   4   2 5206.44 195.899 156
   1   4  -2 5065.36 202.676 172
   1   4  -2 5144.09 194.630 156
   1   4  -2 5325.33 209.380 168
  -1   4   2 5007.26 206.953 167
  -1   4   2 5382.08 194.492 168
   1   4  -2 5058.77 204.588 167
  -1   4   2 5459.67 203.548 171
   1   4  -2 4419.10 182.522  13
  -1   4   2 3990.53 178.438  10
  -1   4   2 3899.72 170.879  11
   1   4  -2 4178.78 191.196  12
   1   4  -2 4651.16 188.583  14
   1   4  -2 4481.11 176.714  11
   1   4  -2 3954.96 176.260  10
  -1   4   2 4439.53 274.340   3
  -1   4   2 4028.30 181.051  13
  -1   4   2 3847.09 270.070   6
   1   4  -2 4337.02 189.514   9
   1   4  -2 4548.09 272.911   3
  -1   4   2 4524.18 192.167   9
   1   4  -2 4715.25 192.321 144
   1   4  -2 4715.51 186.948 111
   1   4  -2 4423.41 183.291  16
   1   4  -2 4398.47 182.497  15
  -1   4   2 4106.89 181.071  15
  -1   4   2 4513.33 186.193  16
   1   4  -1 13481.9 379.631 183
   1   4  -1 12836.2 370.302 193
   1   4  -1 12844.3 358.305 195
  -1   4   1 13421.8 384.867 200
  -1   4   1 12682.1 368.286 180
   1   4  -1 13233.6 378.999 190
   1   4  -1 13499.7 385.983 200
  -1   4   1 13095.8 374.000 193
   1   4  -1 13091.0 359.886 184
  -1   4   1 13197.1 367.853 179
   1   4  -1 13119.1 362.671 180
  -1   4   1 13527.7 381.799 183
  -1   4   1 12917.4 363.788 156
   1   4  -1 13348.3 383.694 168
  -1   4   1 12333.1 374.547 167
   1   4  -1 13115.8 363.489 156
  -1   4   1 12879.5 365.494 154
   1   4  -1 12913.5 374.810 172
   1   4  -1 13255.3 356.797 154
   1   4  -1 13156.6 363.036 173
  -1   4   1 13921.6 372.043 168
  -1   4   1 13419.5 375.560 172
   1   4  -1 12284.5 342.545  11
  -1   4   1 13116.4 499.009   6
   1   4  -1 12562.7 473.087   3
   1   4  -1 12126.4 354.758  14
  -1   4   1 13292.5 361.640   9
  -1   4   1 11810.5 350.006  13
   1   4  -1 12309.8 348.994  10
   1   4  -1 12819.4 364.401 144
  -1   4   1 12457.3 343.755 111
   1   4  -1 12848.0 356.494  16
  -1   4   1 12171.2 353.144  15
  -1   4   0 2463.58 131.717 179
   1   4   0 2684.13 131.500 184
   1   4   0 2768.15 133.457 180
   1   4   0 2618.30 145.576 190
  -1   4   0 2748.61 148.076 200
   1   4   0 2596.29 148.792 200
  -1   4   0 2634.69 144.495 183
   1   4   0 2648.51 144.091 183
   1   4   0 2706.53 139.810 193
  -1   4   0 2584.57 141.594 193
  -1   4   0 2650.96 140.151 180
  -1   4   0 2613.12 134.530 184
  -1   4   0 2675.07 140.327 172
  -1   4   0 2407.26 129.753 154
  -1   4   0 2578.65 148.085 167
   1   4   0 2670.30 150.381 167
   1   4   0 2550.65 140.735 172
   1   4   0 2732.59 146.284 168
  -1   4   0 2560.07 148.575 165
  -1   4   0 2670.93 134.833 156
   1   4   0 2592.72 131.564 156
  -1   4   0 3108.80 147.724 168
   1   4   0 2446.95 131.622 154
   1   4   0 2089.30 210.616   6
   1   4   0 1920.36 137.388   9
  -1   4   0 2027.90 124.196  11
   1   4   0 1975.46 139.367  12
  -1   4   0 2026.57 128.578  10
  -1   4   0 1956.30 197.320   3
   1   4   0 2247.18 201.828   3
   1   4   0 2059.00 129.648  13
  -1   4   0 2211.54 215.708   6
   1   4   0 2407.48 135.540 144
  -1   4   0 2478.86 125.253 111
  -1   4   0 2215.28 132.694  16
   1   4   0 2060.20 128.737  15
   1   4   1 23964.1 558.315 179
  -1   4  -1 23697.0 574.128 177
  -1   4  -1 23318.9 566.237 184
  -1   4  -1 24006.2 576.392 190
  -1   4  -1 23943.1 583.936 196
   1   4   1 22646.3 560.895 180
   1   4   1 23509.8 574.334 193
   1   4   1 22207.8 581.035 190
  -1   4  -1 22974.1 581.688 183
  -1   4  -1 23741.9 575.828 180
   1   4   1 23720.7 585.188 200
   1   4   1 23421.7 553.687 182
  -1   4  -1 24258.4 584.733 200
   1   4   1 24344.5 567.746 154
   1   4   1 23427.1 579.264 168
   1   4   1 23044.6 581.810 167
   1   4   1 23028.9 555.886 156
   1   4   1 23929.2 582.597 172
  -1   4  -1 25558.0 584.060 168
   1   4   1 22756.1 569.053 174
  -1   4  -1 22764.5 564.617 172
  -1   4  -1 24178.7 563.617 173
   1   4   1 23557.0 570.805 170
   1   4   1 22472.1 544.688 151
  -1   4  -1 21881.1 550.925 154
  -1   4  -1 22980.7 587.557 165
   1   4   1 21107.1 549.873  14
   1   4   1 22142.3 703.122   6
   1   4   1 20765.1 548.351  12
   1   4   1 20497.6 539.428  13
   1   4   1 21524.6 547.813   9
  -1   4  -1 19768.7 531.909  11
  -1   4  -1 21057.0 679.496   3
  -1   4  -1 20410.1 537.995  10
  -1   4  -1 21211.2 552.608 111
  -1   4  -1 22758.5 554.690  16
   1   4   1 20972.9 544.711  15
   1   4   1 21875.5 550.385  16
   1   4   2 5834.84 198.726 176
   1   4   2 5971.41 207.139 179
  -1   4  -2 6026.60 224.654 196
  -1   4  -2 5926.82 214.283 184
  -1   4  -2 6338.65 220.264 190
  -1   4  -2 5927.60 223.252 183
   1   4   2 6005.27 225.726 189
  -1   4  -2 6134.59 222.019 200
  -1   4  -2 5997.84 217.133 195
  -1   4  -2 6111.43 221.035 180
  -1   4  -2 5819.05 220.692 177
   1   4   2 5924.25 205.670 182
  -1   4  -2 5658.17 197.744 154
   1   4   2 5516.56 190.209 155
  -1   4  -2 6051.35 234.992 165
   1   4   2 6125.67 225.920 171
   1   4   2 5662.33 208.196 154
   1   4   2 5859.21 224.936 164
  -1   4  -2 5766.50 222.020 167
   1   4   2 5908.72 223.421 172
   1   4   2 5719.16 201.374 156
  -1   4  -2 5818.15 210.649 173
   1   4   2 5794.65 218.777 168
   1   4   2 5504.56 197.666 151
   1   4   2 5882.24 216.701 174
  -1   4  -2 5932.69 210.823 172
   1   4   2 4538.53 192.247  10
   1   4   2 4888.56 200.015  14
   1   4   2 4800.61 193.205  13
   1   4   2 5020.55 285.633   3
   1   4   2 4839.81 188.369  11
  -1   4  -2 5182.36 291.425   3
   1   4   2 4924.95 206.489  12
  -1   4  -2 5199.44 208.549   9
  -1   4  -2 4730.02 192.891  10
   1   4   2 4762.20 294.099   6
  -1   4  -2 5019.14 189.976  11
  -1   4  -2 5344.79 309.364   6
  -1   4  -2 4965.18 197.200  13
   1   4   2 4717.50 198.714   9
   1   4   2 5295.29 209.414 144
  -1   4  -2 5565.86 203.293 144
  -1   4  -2 5570.71 205.807 111
  -1   4  -2 5237.16 201.389  16
  -1   4  -2 5029.96 197.069  15
   1   4   2 4940.79 196.671  15
   1   4   2 5037.84 196.554  16
  -1   4  -3 38794.1 893.698 184
  -1   4  -3 39350.0 911.219 196
  -1   4  -3 38880.4 888.814 190
   1   4   3 40157.8 912.097 200
  -1   4  -3 39981.0 906.931 195
   1   4   3 39594.9 906.093 189
   1   4   3 39755.3 878.573 176
   1   4   3 37738.6 884.264 182
   1   4   3 39599.0 886.195 179
  -1   4  -3 40330.9 899.136 200
  -1   4  -3 39653.9 910.584 177
   1   4   3 38561.8 890.947 170
   1   4   3 37620.1 871.123 155
   1   4   3 40039.2 910.177 171
   1   4   3 39257.2 896.466 168
   1   4   3 39178.5 878.009 156
   1   4   3 39833.4 894.826 174
  -1   4  -3 38505.6 900.678 167
  -1   4  -3 40183.3 921.173 165
  -1   4  -3 38748.2 886.403 172
  -1   4  -3 36706.3 861.151 154
   1   4   3 38435.7 867.970 158
   1   4   3 38986.2 904.135 164
   1   4   3 39414.9 879.599 151
  -1   4  -3 38472.4 888.777 156
  -1   4  -3 41149.6 899.218 173
   1   4   3 38711.7 859.876  11
   1   4   3 38442.6 864.983  10
   1   4   3 37793.0 866.573   9
  -1   4  -3 35924.7 857.346  10
   1   4   3 38151.2 1020.54   3
  -1   4  -3 39920.6 875.559   9
   1   4   3 39709.5 877.251  12
  -1   4  -3 36346.7 852.189  11
  -1   4  -3 39109.4 1046.09   6
   1   4   3 41039.6 1057.93   6
  -1   4  -3 37437.9 1017.68   3
  -1   4  -3 36505.5 861.838  13
   1   4   3 37798.3 865.267  13
   1   4   3 36895.8 889.982 144
   1   4   3 38884.7 887.590 134
  -1   4  -3 38598.5 874.579 144
   1   4   3 35983.3 852.811 130
  -1   4  -3 39960.5 890.624 111
  -1   4  -3 39399.7 876.655  16
   1   4   3 37744.7 867.514  15
   1   4   3 38831.7 871.779  16
  -1   4  -3 37178.5 866.230  15
  -1   4  -4 4676.76 195.931 184
   1   4   4 4643.09 201.417 189
  -1   4  -4 4496.54 206.976 177
  -1   4  -4 4499.42 197.483 195
   1   4   4 4709.33 202.390 200
  -1   4  -4 4521.03 185.757 200
  -1   4  -4 4560.57 182.953 190
  -1   4  -4 4381.69 198.679 196
   1   4   4 4461.88 188.842 182
   1   4   4 4565.46 183.071 176
  -1   4  -4 4433.68 192.721 167
   1   4   4 4225.83 177.211 155
  -1   4  -4 4562.96 181.605 172
   1   4   4 4467.61 176.676 158
   1   4   4 4519.07 193.563 170
   1   4   4 4623.22 191.538 174
   1   4   4 4882.15 207.750 171
   1   4   4 4593.79 193.652 152
   1   4   4 4356.09 186.012 154
   1   4   4 4732.91 200.032 164
  -1   4  -4 4485.46 189.808 156
  -1   4  -4 4190.07 160.063 154
   1   4   4 4549.88 180.732 156
   1   4   4 4383.81 181.344 151
  -1   4  -4 4137.97 271.086   6
   1   4   4 4030.11 172.950  10
  -1   4  -4 4090.35 170.839  10
  -1   4  -4 4091.12 172.997  13
   1   4   4 4171.80 261.770   3
  -1   4  -4 4204.07 257.411   3
   1   4   4 3969.49 165.744  11
   1   4   4 3743.55 170.089  13
  -1   4  -4 4003.72 164.770  11
   1   4   4 4120.47 180.159   9
   1   4   4 4137.10 274.888   6
  -1   4  -4 4483.68 181.588 146
  -1   4  -4 4399.64 169.135 144
  -1   4  -4 4263.91 167.528 121
   1   4   4 4240.24 193.304 144
   1   4   4 4287.07 186.454 134
  -1   4  -4 4483.33 188.253 111
   1   4   4 4142.79 173.569  16
  -1   4  -4 4152.65 172.876  15
   1   4   4 4132.96 175.208  15
   1   4   5 9483.54 301.840 155
   1   4   5 9777.80 312.159 170
   1   4   5 9714.21 319.906 164
  -1   4  -5 9900.01 300.442 172
   1   4   5 9872.00 307.100 151
   1   4   5 9904.59 299.827 158
   1   4   5 9933.43 315.823 152
   1   4   5 9314.90 293.014 159
  -1   4  -5 9568.20 310.455 156
   1   4   5 10438.3 313.870 174
  -1   4  -5 10032.7 312.807 167
   1   4   5 10172.7 300.748 156
  -1   4  -5 8985.64 270.694  11
  -1   4  -5 9618.53 391.021   3
  -1   4  -5 9197.80 278.196  10
   1   4   5 9466.42 286.789   9
   1   4   5 9335.47 393.896   3
   1   4   5 8891.48 273.717  11
  -1   4  -5 9997.12 415.536   6
   1   4   5 8885.52 280.395  13
   1   4   5 9565.88 416.306   6
  -1   4  -5 9062.20 279.257  13
   1   4   5 8959.45 279.976  10
  -1   4  -5 9673.65 287.399 121
  -1   4  -5 9361.56 295.294 146
   1   4   5 9364.54 306.660 144
   1   4   5 9728.37 310.361 134
   1   4   5 10498.9 312.005 176
   1   4   5 10426.8 329.895 189
   1   4   5 9755.59 315.360 182
  -1   4  -5 10535.6 306.016 200
  -1   4  -5 9226.46 327.264 177
  -1   4  -5 10095.2 327.920 196
  -1   4  -5 9837.49 316.448 184
  -1   4  -5 10305.6 325.423 187
   1   4   5 9162.61 283.113  15
  -1   4  -5 8785.87 279.152  15
   1   4   5 9350.13 284.856  16
  -1   4  -6 21893.3 576.316 195
  -1   4  -6 22322.0 574.994 187
  -1   4  -6 20698.7 572.733 196
   1   4   6 20964.5 578.274 189
  -1   4  -6 20387.7 582.647 177
   1   4   6 21656.7 554.402 176
   1   4   6 21886.5 567.006 152
   1   4   6 20948.0 551.051 155
   1   4   6 20803.0 543.651 159
   1   4   6 22587.9 554.293 158
  -1   4  -6 22591.2 591.849 165
  -1   4  -6 21208.5 557.611 156
  -1   4  -6 21275.7 548.674 167
   1   4   6 21767.0 521.650   9
   1   4   6 20708.3 509.802  11
  -1   4  -6 21699.0 652.059   3
   1   4   6 20572.2 515.535  13
  -1   4  -6 20503.4 505.514  11
  -1   4  -6 22983.5 680.614   6
   1   4   6 21001.2 516.135  10
  -1   4  -6 20916.1 514.306  13
   1   4   6 23193.1 689.117   6
  -1   4  -6 20372.6 509.743  10
   1   4   6 21485.0 657.131   3
   1   4   6 22102.4 562.716 135
  -1   4  -6 21018.4 542.806 146
  -1   4  -6 21678.3 531.848 121
   1   4   6 20371.2 552.043 144
   1   4   6 22184.0 561.251 134
  -1   4  -6 21820.3 557.205 111
   1   4   6 21661.6 524.157  16
   1   4   6 20910.7 519.005  15
  -1   4  -6 20773.4 516.402  15
   1   4   7 2904.25 178.772 189
  -1   4  -7 2771.14 180.281 177
  -1   4  -7 2782.38 167.509 187
  -1   4  -7 3048.31 178.109 196
  -1   4  -7 2969.25 181.376 165
   1   4   7 2878.72 176.356 171
   1   4   7 2662.52 152.589 158
  -1   4  -7 2688.44 146.321 167
   1   4   7 3049.27 161.332 159
   1   4   7 3115.12 165.302 151
  -1   4  -7 3056.48 166.069 156
   1   4   7 2850.95 157.780 155
   1   4   7 3175.90 136.925  11
   1   4   7 2832.36 140.810  10
   1   4   7 3278.24 238.573   6
   1   4   7 3032.74 219.054   3
  -1   4  -7 2856.06 222.904   6
  -1   4  -7 3042.05 137.376  13
  -1   4  -7 2581.95 206.163   3
   1   4   7 2804.02 156.980 144
   1   4   7 2844.07 166.773 135
   1   4   7 3199.59 166.161 134
  -1   4  -7 2985.98 146.087 121
  -1   4  -7 3092.31 155.040 146
  -1   4  -7 2951.87 159.908 111
   1   4   7 3018.24 168.264 110
  -1   4  -7 3037.99 143.896  94
  -1   4  -7 2979.52 137.944  15
  -1   4  -8 1173.92 128.399 165
   1   4   8 1132.51 111.792 159
  -1   4  -8 1189.05 116.413 156
   1   4   8 1246.35 114.376 151
  -1   4  -8 1030.51 95.6402 167
   1   4   8 1132.04 129.947 171
   1   4   8 1261.18 117.234 158
  -1   4  -8 1267.30 103.339  94
  -1   4  -8 1200.65 113.182 111
   1   4   8 1181.43 119.277 110
  -1   4  -8 1225.61 137.541 177
  -1   4  -8 1039.52 118.691 196
  -1   4  -8 1336.61 108.297 146
   1   4   8 1313.16 124.919 135
   1   4   8 1315.30 118.470 134
   1   4   8 1089.79 106.506 144
   1   4   9 2886.77 185.799 171
  -1   4  -9 3042.06 179.512 165
   1   4   9 2910.66 165.768 159
  -1   4  -9 3225.69 171.870 156
  -1   4  -9 3135.85 168.916 111
   1   4   9 2527.47 167.094 110
  -1   4  -9 2986.23 152.635  94
  -1   4  -9 2833.16 175.813 196
  -1   4  -9 2757.79 192.142 177
  -1   4  -9 2969.38 173.598 184
   1   4   9 2955.53 173.520 134
   1   4   9 2983.84 176.263 135
  -1   4  -9 2850.26 154.566 146
  -1   4  -9 2941.49 142.018 118
   1   4   9 2987.24 152.999 144
   1   4  10 3563.15 183.620 155
  -1   4 -10 3433.25 190.081 165
   1   4  10 3496.68 205.486 171
   1   4  10 3711.57 192.190 159
  -1   4 -10 3543.20 184.136 156
  -1   4 -10 3941.83 178.331  94
   1   4  10 3540.84 192.966 110
  -1   4 -10 3314.65 188.320 184
  -1   4 -10 3541.54 213.804 177
   1   4  10 3669.05 201.138 182
  -1   4 -10 3623.28 171.098 146
  -1   4 -10 3486.38 160.027 118
   1   4  10 3837.59 194.764 134
   1   4  10 3627.18 193.772 135
  -1   4 -11 2044.69 139.739 156
   1   4  11 1866.65 141.090 159
   1   4  11 1826.35 140.140 155
   1   4  11 1618.92 153.989 171
   1   4  11 1719.02 120.931 153
  -1   4 -11 1918.28 142.347 165
   1   4  11 1753.98 137.592 158
   1   4  11 1570.53 134.690 110
  -1   4 -11 1704.90 121.285  94
   1   4  11 1869.67 149.317 182
  -1   4 -11 1948.64 163.436 177
  -1   4 -11 1740.01 141.633 184
  -1   4 -11 1810.78 116.755 118
  -1   4 -11 1643.74 114.518 122
  -1   4 -11 1745.54 120.122 146
   1   4  11 1773.03 141.619 135
   1   4  11 1742.88 133.772 134
  -1   4 -12 1301.46 113.676 156
   1   4  12 1154.93 95.5450 153
   1   4  12 1232.96 116.642 158
   1   4  12 1067.63 126.942 171
  -1   4 -12 1196.58 115.628 165
   1   4  12 1194.46 116.003 155
   1   4  12 1334.08 123.678 110
  -1   4 -12 1153.14 105.404  94
   1   4  12 1317.80 131.851 182
  -1   4 -12 1190.33 121.343 184
  -1   4 -12 1129.15 124.920 187
   1   4  12 1206.07 136.379 189
  -1   4 -12 1264.03 121.100 196
  -1   4 -12 1220.05 137.859 177
  -1   4 -12 1087.54 95.8976 146
  -1   4 -12 1079.67 93.0981 118
   1   4  12 1353.70 118.447 134
  -1   4 -12 1196.10 93.8854 122
   1   4  12 1113.38 118.277 135
   1   4  13 2787.94 174.007 171
   1   4  13 2490.59 146.702 155
   1   4  13 2433.16 119.885 153
  -1   4 -13 2625.13 143.571 165
  -1   4 -13 2465.88 141.806 156
   1   4  13 2427.21 150.941 158
   1   4  13 2751.63 161.413 110
  -1   4 -13 2862.44 143.180  94
  -1   4 -13 2650.23 177.671 177
  -1   4 -13 2448.80 155.776 184
  -1   4 -13 2428.77 148.465 196
  -1   4 -13 2711.44 168.315 187
   1   4  13 2499.43 169.587 189
   1   4  13 2519.46 158.484 182
   1   4  13 2759.97 152.470 134
  -1   4 -13 2574.77 120.908 122
   1   4  13 2481.47 152.945 135
  -1   4 -13 2700.87 130.371 118
   1   4  14 3013.99 167.215 171
  -1   4 -14 3020.24 142.438 156
  -1   4 -14 2838.14 135.364 165
   1   4  14 3038.71 150.894 155
  -1   4 -14 3272.70 146.628  94
   1   4  14 3028.50 157.861 110
   1   4  14 3166.03 177.785 189
   1   4  14 3109.26 164.816 182
  -1   4 -14 3275.95 168.012 187
  -1   4 -14 3357.72 180.209 177
  -1   4 -14 2939.69 149.885 196
  -1   4 -14 2937.79 156.947 184
   1   4  14 3155.25 141.998 149
   1   4  14 3174.57 159.759 135
   1   4  14 2975.86 148.686 134
  -1   4 -14 2969.54 128.455 118
   1   4  15 60.4304 65.8040 171
   1   4  15 120.796 58.0550 155
  -1   4 -15 85.4841 46.7968 156
  -1   4 -15 56.2784 48.9883  94
  -1   4 -15 72.2011 58.8983 184
  -1   4 -15 103.909 71.3212 177
  -1   4 -15 67.5109 51.3314 196
  -1   4 -15 138.530 65.9377 187
   1   4  15 52.9438 69.2748 189
   1   4  15 103.325 63.4713 182
   1   4  15 106.442 53.3587 134
   1   4  15 106.392 48.4919 149
   1   4  16 2322.94 114.579 171
   1   4  16 2228.03 100.982 155
  -1   4 -16 2184.79 97.6309 196
   1   4  16 2180.50 108.168 181
  -1   4 -16 2206.98 110.396 184
  -1   4 -16 2404.81 124.423 177
   1   4  16 2300.57 123.482 189
   1   4  16 2220.00 111.271 182
  -1   4 -16 2196.62 107.217 183
  -1   4 -16 2604.01 103.907  94
  -1   4 -17 4514.52 136.164 184
   1   4  17 4220.68 132.317 181
  -1   4 -17 4230.72 130.033 183
   1   4  17 4373.03 148.405 189
  -1   5  16 1106.80 55.5103 155
   1   5 -16 1083.64 54.6693 193
  -1   5  16 1030.04 60.4755 182
  -1   5  15 5876.71 166.950 149
   1   5 -15 5866.51 176.880 156
  -1   5  15 6298.65 187.194 155
  -1   5  15 6254.25 195.882 182
   1   5 -15 6098.26 186.725 193
   1   5 -15 6299.90 196.731 177
  -1   5  14 14894.7 370.750 149
  -1   5  14 15589.9 408.816 171
   1   5 -14 13901.9 375.351 156
  -1   5  14 15122.6 386.212 155
   1   5 -14 14385.7 369.975 183
   1   5 -14 15551.4 403.704 177
  -1   5  14 14840.5 398.886 189
   1   5 -13 1505.86 92.4923 122
  -1   5  13 1393.88 81.8896 153
  -1   5  13 1439.70 121.661 171
   1   5 -13 1636.78 107.869 156
  -1   5  13 1457.59 106.801 155
   1   5 -13 1468.00 94.6224 180
   1   5 -13 1883.38 129.427 177
  -1   5  13 1495.76 116.800 189
   1   5 -13 1515.69 103.014 183
   1   5 -12 4560.97 175.423 122
  -1   5  12 4347.85 169.420 153
   1   5 -12 4578.07 195.498 156
  -1   5  12 4547.15 209.658 189
   1   5 -12 4990.16 219.929 177
  -1   5  12 4979.22 212.210 182
   1   5 -12 4562.53 191.042 183
   1   5 -12 4732.83 200.902 184
   1   5 -12 4626.36 174.738 196
   1   5 -12 4716.15 185.575 180
  -1   5  11 11469.4 333.677 144
  -1   5  11 11868.4 371.740 134
   1   5 -11 12363.1 346.357 122
   1   5 -11 12192.4 370.947 156
  -1   5  11 12551.3 370.346 158
  -1   5  11 11655.3 343.414 153
   1   5 -11 12160.5 357.849 180
  -1   5  11 11548.1 381.890 189
   1   5 -11 11941.7 374.227 184
   1   5 -11 12011.1 366.523 183
   1   5 -11 11985.2 348.610 196
  -1   5  11 11956.5 379.205 182
   1   5 -11 12357.5 394.923 177
  -1   5  10 7444.87 277.446 134
   1   5 -10 7127.02 247.113 122
  -1   5  10 6816.58 247.732 144
   1   5 -10 7041.35 266.421 156
   1   5 -10 6473.57 237.150 172
  -1   5  10 7170.46 265.692 158
  -1   5  10 6919.14 262.533 155
  -1   5  10 7371.43 273.297 152
   1   5 -10 6787.85 252.248 196
   1   5 -10 6986.78 269.531 184
  -1   5  10 7415.02 279.419 182
  -1   5  10 7064.85 283.316 189
   1   5 -10 7695.43 299.237 177
   1   5 -10 7006.63 257.701 180
   1   5 -10 6991.76 268.826 183
  -1   5   9 3852.90 185.631 144
  -1   5   9 3324.43 186.144 134
  -1   5   9 3912.93 199.727 182
   1   5  -9 3981.25 186.835 196
   1   5  -9 3519.09 208.815 177
   1   5  -9 3870.45 197.282 183
   1   5  -9 3747.45 196.367 184
   1   5  -9 3398.00 179.107 180
  -1   5   9 3988.09 208.374 189
  -1   5   9 3912.27 195.309 152
  -1   5   9 3864.32 190.116 155
  -1   5   9 3876.95 193.549 151
   1   5  -9 3396.76 169.727 172
  -1   5   9 3997.69 213.259 171
   1   5  -9 3779.94 193.915 156
  -1   5   9 3629.31 185.880 158
  -1   5   8 6597.12 262.781 152
  -1   5   8 6551.13 276.292 171
  -1   5   8 6137.26 246.340 155
   1   5  -8 6282.29 259.451 156
  -1   5   8 6389.28 250.204 158
   1   5  -8 6043.04 240.184 172
  -1   5   8 5915.30 210.984  13
   1   5  -8 6249.89 212.176  10
   1   5  -8 6380.39 211.004  13
  -1   5   8 6046.58 213.957  10
  -1   5   8 6421.91 209.885  11
   1   5  -8 6057.10 203.080  11
  -1   5   8 5956.69 247.417 144
   1   5  -8 5891.00 276.329 177
   1   5  -8 6550.62 266.591 183
  -1   5   8 6357.82 269.599 189
   1   5  -8 6407.95 250.039 196
  -1   5   8 6559.82 260.870 182
   1   5  -8 6141.63 257.218 184
   1   5  -8 6107.69 246.320 180
   1   5  -8 6419.52 214.196  15
  -1   5   8 6587.30 218.230  15
  -1   5   7 12170.5 399.482 171
   1   5  -7 10941.8 361.174 172
  -1   5   7 11671.8 361.738 155
  -1   5   7 11839.9 361.971 158
   1   5  -7 11770.8 322.943  11
   1   5  -7 11731.2 331.535  10
   1   5  -7 10456.3 474.142   6
   1   5  -7 11196.8 462.827   3
  -1   5   7 10830.9 470.940   3
   1   5  -7 11531.2 328.381  13
  -1   5   7 11148.6 333.148  13
  -1   5   7 11912.9 337.091  10
  -1   5   7 11448.5 327.985  11
  -1   5   7 10776.2 485.380   6
   1   5  -7 12336.7 358.215 121
  -1   5   7 12474.1 383.626 144
   1   5  -7 11199.3 362.532 180
  -1   5   7 11500.6 384.024 189
  -1   5   7 11828.6 372.598 176
   1   5  -7 11502.8 369.622 196
   1   5  -7 11884.8 388.060 183
   1   5  -7 11307.9 371.561 184
  -1   5   7 11581.7 372.170 182
   1   5  -7 11255.4 397.025 177
   1   5  -7 11183.6 351.637 190
   1   5  -7 11024.5 349.120 200
   1   5  -7 11535.5 333.589  15
  -1   5   7 11208.1 334.904  15
   1   5  -6 682.026 99.7518 172
  -1   5   6 729.777 96.1436 158
  -1   5   6 694.176 104.207 151
  -1   5   6 798.502 115.900 171
  -1   5   6 688.692 95.3679 155
  -1   5   6 836.315 106.208 170
   1   5  -6 736.929 157.363   3
  -1   5   6 938.388 113.674  10
   1   5  -6 797.754 105.453  10
  -1   5   6 950.808 178.257   3
   1   5  -6 872.011 98.1933  11
  -1   5   6 895.491 182.002   6
  -1   5   6 916.614 110.983  13
   1   5  -6 875.661 104.639  13
   1   5  -6 798.607 171.118   6
  -1   5   6 744.952 101.618  11
   1   5  -6 903.259 100.659 121
  -1   5   6 822.608 111.459 144
   1   5  -6 703.222 110.270 183
   1   5  -6 585.562 104.303 193
   1   5  -6 735.036 99.5138 190
   1   5  -6 787.243 102.029 196
   1   5  -6 607.512 95.1634 180
  -1   5   6 697.854 98.5856 182
   1   5  -6 693.156 121.573 177
   1   5  -6 790.569 101.708 200
  -1   5   6 821.242 102.284 176
   1   5  -6 703.210 104.031 184
   1   5  -6 961.027 106.650  15
  -1   5   6 832.726 109.803  15
  -1   5   5 11291.5 363.071 164
  -1   5   5 12046.3 381.538 154
  -1   5   5 12450.5 383.913 170
  -1   5   5 11920.8 352.097 155
  -1   5   5 12522.0 374.186 151
   1   5  -5 11500.5 370.816 172
  -1   5   5 11335.5 337.047 168
   1   5  -5 11524.6 375.108 156
  -1   5   5 12760.4 395.928 171
  -1   5   5 11440.0 349.702 158
  -1   5   5 11356.0 346.921  13
  -1   5   5 11029.0 344.241  10
   1   5  -5 11887.8 502.943   6
   1   5  -5 10923.8 329.741  11
  -1   5   5 10350.3 332.476  11
  -1   5   5 11508.8 506.432   6
   1   5  -5 11480.6 341.101  13
   1   5  -5 11025.6 468.880   3
  -1   5   5 10686.3 477.123   3
   1   5  -5 11842.6 343.961  10
   1   5  -5 11621.1 351.700 121
  -1   5   5 12050.5 381.135 144
   1   5  -5 12414.1 376.497 190
   1   5  -5 11941.4 375.348 200
   1   5  -5 11738.5 379.966 195
   1   5  -5 11986.9 369.114 180
   1   5  -5 11702.5 382.434 193
  -1   5   5 12272.1 372.145 176
   1   5  -5 12097.2 390.266 183
  -1   5   5 11800.5 362.287 182
   1   5  -5 11503.8 370.497 184
   1   5  -5 11620.5 346.793  15
  -1   5   5 11271.1 349.825  15
  -1   5   4 11096.6 337.847 158
  -1   5   4 11926.7 346.922 168
   1   5  -4 11649.1 369.532 156
  -1   5   4 11956.0 362.328 151
   1   5  -4 11553.7 352.963 169
  -1   5   4 12137.0 376.396 170
   1   5  -4 11254.5 368.211 172
  -1   5   4 11675.6 368.035 156
  -1   5   4 11642.2 340.574 155
  -1   5   4 10989.2 365.631 164
  -1   5   4 11314.9 342.151  11
   1   5  -4 10544.7 466.969   3
  -1   5   4 11497.4 350.906  13
  -1   5   4 11727.7 512.138   6
   1   5  -4 11103.9 340.422  10
   1   5  -4 11249.8 335.183  11
   1   5  -4 12628.4 365.405   9
  -1   5   4 11504.1 348.905  10
   1   5  -4 11042.7 341.132  13
   1   5  -4 11352.2 499.333   6
  -1   5   4 11001.4 486.577   3
   1   5  -4 11749.3 352.259 144
  -1   5   4 12216.4 383.609 144
   1   5  -4 11506.2 347.441 121
   1   5  -4 11596.3 372.566 195
   1   5  -4 11430.0 375.323 193
  -1   5   4 11977.5 362.512 176
   1   5  -4 11731.3 375.351 200
   1   5  -4 11458.8 382.902 183
   1   5  -4 11580.4 362.189 180
   1   5  -4 11508.1 364.525 184
  -1   5   4 11296.3 348.019 182
   1   5  -4 12016.0 375.050 190
  -1   5   4 11246.3 350.931  15
   1   5  -4 11241.6 346.326  15
   1   5  -3 3360.34 180.646 173
   1   5  -3 3215.76 168.393 169
   1   5  -3 3424.05 169.969 170
  -1   5   3 3183.60 163.483 168
  -1   5   3 3268.84 168.428 151
  -1   5   3 3381.39 183.627 170
   1   5  -3 3491.42 179.941 156
   1   5  -3 3030.34 176.949 172
  -1   5   3 3065.06 155.636 174
  -1   5   3 3044.20 145.795 155
  -1   5   3 3582.83 185.762 154
  -1   5   3 3399.02 178.406 156
  -1   5   3 3445.01 187.812 164
  -1   5   3 3214.58 148.862 158
   1   5  -3 3498.42 174.629  10
   1   5  -3 3584.36 174.392  13
  -1   5   3 3402.46 176.033  13
  -1   5   3 3670.74 180.287  10
  -1   5   3 3337.54 274.455   3
  -1   5   3 3257.07 169.323  11
   1   5  -3 4168.76 199.316   9
   1   5  -3 3731.14 170.188  11
   1   5  -3 3393.41 267.949   3
  -1   5   3 3547.51 288.950   6
   1   5  -3 3765.10 292.002   6
   1   5  -3 3030.89 163.749 144
  -1   5   3 3394.12 185.614 144
   1   5  -3 3216.14 162.053 121
  -1   5   3 3415.76 160.935 182
   1   5  -3 3488.13 177.981 184
   1   5  -3 3386.66 191.334 183
   1   5  -3 3243.07 181.954 193
   1   5  -3 3131.55 182.327 200
   1   5  -3 3270.49 150.800 179
  -1   5   3 3263.05 177.888 179
   1   5  -3 3177.88 168.173 180
  -1   5   3 3416.29 169.935 176
   1   5  -3 3465.94 186.077 190
  -1   5   3 3304.48 175.770  15
   1   5  -3 3722.84 182.523  16
   1   5  -3 3480.88 175.944  15
  -1   5   2 3846.43 191.706 170
  -1   5   2 4186.98 197.627 154
   1   5  -2 3954.81 191.823 156
  -1   5   2 3861.41 188.372 156
  -1   5   2 3797.10 173.463 174
   1   5  -2 4045.13 186.158 169
  -1   5   2 3966.67 201.485 164
  -1   5   2 3908.33 177.816 151
   1   5  -2 4061.00 176.026 154
   1   5  -2 4187.72 191.986 173
   1   5  -2 3674.07 193.662 174
  -1   5   2 3805.34 206.401 167
   1   5  -2 4031.82 187.527 170
   1   5  -2 3685.52 192.297 172
  -1   5   2 3647.77 186.139  13
   1   5  -2 3543.85 182.322  13
   1   5  -2 3681.47 183.154  10
   1   5  -2 3574.50 294.844   6
  -1   5   2 3856.64 309.808   6
  -1   5   2 3559.55 185.292  10
  -1   5   2 3597.73 284.118   3
   1   5  -2 4181.39 292.271   3
   1   5  -2 3514.79 173.521  11
  -1   5   2 3574.18 180.433  11
   1   5  -2 4168.92 194.053 144
   1   5  -2 4210.23 189.557 184
   1   5  -2 3978.91 187.261 180
   1   5  -2 3808.01 166.629 179
   1   5  -2 4276.64 209.341 200
   1   5  -2 4084.83 200.813 193
   1   5  -2 4057.67 206.617 183
  -1   5   2 3851.73 190.415 179
  -1   5   2 3976.90 178.559 176
   1   5  -2 3983.00 189.611  16
  -1   5   2 3809.91 189.321  15
   1   5  -1 7159.11 288.845 164
  -1   5   1 7399.51 291.892 167
  -1   5   1 6822.72 248.717 174
   1   5  -1 7447.12 280.039 172
  -1   5   1 7217.91 246.352 151
   1   5  -1 7079.82 253.251 154
   1   5  -1 6753.01 257.957 156
   1   5  -1 7059.45 256.412 173
  -1   5   1 6559.71 272.158 164
  -1   5   1 7185.04 262.784 154
  -1   5   1 6993.62 264.243 156
   1   5  -1 6868.27 269.695 174
   1   5  -1 7109.18 264.345 170
   1   5  -1 7376.74 262.136 169
   1   5  -1 7211.96 279.148 168
   1   5  -1 6793.89 245.138  11
   1   5  -1 7266.41 376.791   3
  -1   5   1 7115.36 395.855   6
   1   5  -1 7016.42 254.002  10
  -1   5   1 6693.29 255.504  13
  -1   5   1 6995.04 271.879 144
   1   5  -1 6734.58 262.995 144
  -1   5   1 7379.56 248.641 176
   1   5  -1 7025.41 279.995 200
  -1   5   1 7727.25 284.732 193
   1   5  -1 6945.82 270.607 193
   1   5  -1 7719.64 286.958 183
   1   5  -1 7134.78 244.855 179
  -1   5   1 7123.90 263.030 179
   1   5  -1 6755.26 254.882 180
  -1   5   1 6677.61 257.772  15
   1   5  -1 7065.39 259.598  16
  -1   5   0 5194.49 195.102 151
   1   5   0 5562.06 198.127 151
   1   5   0 5228.11 205.489 173
  -1   5   0 5555.09 227.770 156
  -1   5   0 5472.01 217.739 174
  -1   5   0 5585.25 248.046 167
   1   5   0 5614.29 235.245 172
   1   5   0 5531.61 220.195 169
   1   5   0 5458.89 217.798 154
   1   5   0 4918.16 235.395 164
   1   5   0 5667.29 240.489 168
  -1   5   0 5283.21 210.348 169
   1   5   0 5506.16 231.226 174
   1   5   0 5294.76 221.388 156
  -1   5   0 5414.68 220.779 154
   1   5   0 5556.62 231.057 170
  -1   5   0 4519.09 327.904   6
  -1   5   0 4667.67 205.334  11
  -1   5   0 4789.78 316.974   3
   1   5   0 4702.20 222.817   9
   1   5   0 4925.88 215.350  13
   1   5   0 4879.88 334.304   6
  -1   5   0 4761.91 212.810  10
   1   5   0 5117.04 225.156 144
  -1   5   0 5228.25 222.284 144
  -1   5   0 5609.60 226.208 179
  -1   5   0 5890.72 246.194 183
  -1   5   0 5773.13 238.825 193
  -1   5   0 5651.74 204.377 176
  -1   5   0 5805.26 238.132 180
   1   5   0 5674.56 249.499 200
   1   5   0 6059.82 241.979 193
   1   5   0 5522.07 210.819 179
  -1   5   0 4643.03 213.502  15
   1   5   0 4968.41 217.073  15
  -1   5  -1 5662.29 204.056 176
   1   5   1 5559.51 208.569 173
   1   5   1 5968.63 242.045 168
   1   5   1 6118.91 243.965 170
   1   5   1 5515.13 212.403 151
   1   5   1 5638.82 254.265 164
  -1   5  -1 5671.21 199.183 151
  -1   5  -1 5557.31 222.704 154
   1   5   1 5952.53 241.247 174
   1   5   1 5874.82 232.318 156
  -1   5  -1 5705.14 235.438 156
  -1   5  -1 5744.15 218.024 169
  -1   5  -1 6163.11 242.160 172
  -1   5  -1 5574.74 229.540 174
  -1   5  -1 6684.71 360.527   3
   1   5   1 6178.03 236.674  13
  -1   5  -1 5981.49 225.921  11
   1   5   1 6320.62 373.264   6
   1   5   1 6544.65 246.318   9
  -1   5  -1 5854.05 229.373  10
  -1   5  -1 5782.27 235.009 144
  -1   5  -1 6375.43 258.330 200
  -1   5  -1 6128.36 256.439 183
   1   5   1 5702.56 206.624 176
  -1   5  -1 6045.49 248.627 193
   1   5   1 5795.69 257.404 200
   1   5   1 5775.76 222.814 179
  -1   5  -1 5782.13 240.274 180
  -1   5  -1 5903.00 232.963 179
   1   5   1 6005.67 234.385  15
  -1   5  -2 1886.12 137.447 184
  -1   5  -2 1862.33 139.290 180
  -1   5  -2 1733.52 144.667 183
  -1   5  -2 1772.38 128.967 179
  -1   5  -2 2003.37 146.988 193
   1   5   2 1709.22 121.105 182
   1   5   2 1709.11 114.925 176
  -1   5  -2 1883.87 144.264 200
   1   5   2 1792.46 151.303 200
   1   5   2 1828.41 134.450 168
   1   5   2 1803.63 134.374 174
   1   5   2 1963.13 133.151 156
  -1   5  -2 1960.59 124.507 154
   1   5   2 1799.46 122.939 151
  -1   5  -2 1922.86 149.830 167
  -1   5  -2 1922.28 134.763 172
  -1   5  -2 1916.79 121.523 169
   1   5   2 1741.18 146.862 164
   1   5   2 1859.94 110.001 155
   1   5   2 1881.40 232.635   6
  -1   5  -2 1940.34 134.443  11
   1   5   2 1814.09 219.215   3
   1   5   2 2083.82 156.693   9
   1   5   2 1920.79 135.393  11
  -1   5  -2 1927.66 137.594  10
  -1   5  -2 1891.39 211.768   3
  -1   5  -2 2025.05 140.365  13
   1   5   2 1992.37 142.324  10
  -1   5  -2 1946.16 232.272   6
   1   5   2 1817.34 138.283  13
   1   5   2 1917.44 120.125 130
  -1   5  -2 1841.07 127.774 144
   1   5   2 2009.59 147.311 144
  -1   5  -2 1868.69 129.158 111
  -1   5  -2 2131.21 145.422  15
   1   5   2 2121.31 143.280  16
   1   5   2 1912.92 141.837  15
  -1   5  -3 364.007 87.9118 180
   1   5   3 263.994 75.3359 182
  -1   5  -3 359.633 85.1398 184
  -1   5  -3 274.286 76.1971 179
  -1   5  -3 300.672 88.7343 200
   1   5   3 314.270 82.2357 168
   1   5   3 376.719 84.6675 152
  -1   5  -3 265.574 77.8429 172
  -1   5  -3 321.285 91.0098 167
   1   5   3 335.112 65.5411 158
   1   5   3 292.909 74.2595 151
  -1   5  -3 274.833 67.9232 154
  -1   5  -3 308.994 68.9414 169
   1   5   3 326.537 70.3575 155
   1   5   3 245.063 89.7699 164
   1   5   3 232.420 67.8392 176
   1   5   3 258.815 82.4233 174
   1   5   3 299.803 78.2652 156
   1   5   3 444.817 103.655  13
   1   5   3 679.715 129.289   9
  -1   5  -3 488.284 101.159  15
  -1   5  -3 427.547 93.1185  11
  -1   5  -3 369.870 160.534   6
   1   5   3 481.637 162.584   6
   1   5   3 464.070 102.811  15
  -1   5  -3 576.839 157.766   3
  -1   5  -3 464.189 102.233  10
   1   5   3 425.169 105.118  10
  -1   5  -3 484.646 98.2751  13
   1   5   3 396.472 147.678   3
   1   5   3 402.704 96.3243  11
  -1   5  -3 370.531 75.4085 121
  -1   5  -3 282.812 72.8776 144
   1   5   3 310.673 89.8633 144
   1   5   3 282.380 66.5730 130
  -1   5  -3 320.656 81.3176 111
   1   5   3 912.131 117.044  16
   1   5   4 6797.43 255.874 182
  -1   5  -4 6458.81 243.022 179
  -1   5  -4 6449.89 261.569 180
  -1   5  -4 6935.83 275.666 196
  -1   5  -4 6310.34 258.462 184
  -1   5  -4 7203.93 264.121 200
  -1   5  -4 6450.83 245.861 172
   1   5   4 6731.25 254.094 168
   1   5   4 6803.50 264.491 170
  -1   5  -4 6522.49 260.646 156
   1   5   4 6947.17 266.256 152
   1   5   4 6653.72 248.028 156
  -1   5  -4 6516.65 264.271 167
  -1   5  -4 6983.90 290.112 165
   1   5   4 6231.02 234.053 155
   1   5   4 6587.89 269.246 164
   1   5   4 6423.36 231.169 158
  -1   5  -4 6535.39 221.777 154
   1   5   4 6873.98 255.764 174
   1   5   4 6435.73 244.337 151
   1   5   4 6306.22 241.464  13
  -1   5  -4 6277.91 228.375  11
   1   5   4 6717.00 369.545   3
   1   5   4 6340.82 240.378  10
  -1   5  -4 6304.32 351.784   3
  -1   5  -4 6699.81 374.496   6
  -1   5  -4 6616.38 239.111  10
  -1   5  -4 6729.61 240.646  13
   1   5   4 6508.02 234.903  11
   1   5   4 6992.67 387.289   6
  -1   5  -4 6769.25 236.858 144
   1   5   4 6628.03 263.835 144
  -1   5  -4 6586.73 238.002 121
  -1   5  -4 6360.56 253.771 111
   1   5   4 6614.92 246.533  15
  -1   5  -4 6619.80 243.503  15
  -1   5  -5 10555.2 349.101 184
   1   5   5 10093.2 334.973 182
  -1   5  -5 9980.20 349.641 196
  -1   5  -5 9762.20 341.114 180
  -1   5  -5 9710.00 347.364 177
   1   5   5 9479.33 318.547 168
   1   5   5 10050.9 340.004 152
   1   5   5 10019.1 341.229 170
  -1   5  -5 9728.64 334.771 167
   1   5   5 10035.7 313.985 158
  -1   5  -5 9472.31 313.028 172
  -1   5  -5 9824.52 337.876 156
   1   5   5 10412.9 332.785 151
   1   5   5 9642.92 314.928 155
   1   5   5 10283.8 312.823  13
  -1   5  -5 10047.3 438.762   3
   1   5   5 10660.7 316.366  10
   1   5   5 10209.9 304.542  11
  -1   5  -5 10038.9 298.532  11
   1   5   5 9938.88 462.646   6
  -1   5  -5 9407.22 446.891   6
   1   5   5 9798.17 448.220   3
  -1   5  -5 9977.46 307.062  13
  -1   5  -5 10315.9 306.433  10
   1   5   5 9918.66 337.934 144
  -1   5  -5 9812.22 296.877 144
  -1   5  -5 10145.1 312.589 121
  -1   5  -5 10312.0 336.375 111
   1   5   5 10161.9 314.528  15
  -1   5  -5 9427.00 305.037  15
  -1   5  -6 1811.17 143.103 156
   1   5   6 1826.26 126.336 168
   1   5   6 1925.87 131.128 158
   1   5   6 2041.35 162.800 171
  -1   5  -6 1775.71 123.177 172
   1   5   6 2101.98 144.499 151
   1   5   6 2061.87 138.039 155
   1   5   6 2084.94 152.631 152
  -1   5  -6 1802.33 133.968 167
   1   5   6 2318.61 134.614  11
   1   5   6 2090.67 229.205   6
  -1   5  -6 1780.37 211.816   6
   1   5   6 2337.22 142.843  10
  -1   5  -6 1780.07 199.902   3
   1   5   6 2242.75 138.378  13
  -1   5  -6 2102.00 133.378  13
  -1   5  -6 2222.37 126.982  11
  -1   5  -6 2081.19 131.815  10
   1   5   6 2192.68 223.836   3
   1   5   6 2154.83 151.167 144
  -1   5  -6 2150.38 130.065 121
  -1   5  -6 1730.83 139.125 180
  -1   5  -6 1667.63 150.738 177
  -1   5  -6 1769.72 147.898 196
  -1   5  -6 1770.43 144.644 184
   1   5   6 1918.70 144.478 182
   1   5   6 2050.42 137.528  15
  -1   5  -6 2027.87 132.888  15
   1   5   7 13089.9 392.829 158
  -1   5  -7 13671.4 438.171 165
   1   5   7 13457.5 400.654 155
   1   5   7 12768.9 377.456 168
  -1   5  -7 13348.5 412.755 156
   1   5   7 13748.8 419.961 152
   1   5   7 13710.9 359.879  11
   1   5   7 13623.8 367.024  13
  -1   5  -7 13850.4 361.560  10
  -1   5  -7 13580.0 361.399  13
  -1   5  -7 13100.6 350.424  11
   1   5   7 13722.4 368.435  10
   1   5   7 13691.6 410.106 144
  -1   5  -7 13374.7 380.408 121
  -1   5  -7 13612.6 421.139 184
  -1   5  -7 12972.0 416.067 180
  -1   5  -7 12248.4 421.475 177
   1   5   7 13522.6 418.196 182
   1   5   7 13837.9 436.683 189
  -1   5  -7 13255.3 421.910 196
  -1   5  -7 13732.2 366.271  15
   1   5   7 12671.5 364.134  15
   1   5   8 1443.77 129.760 152
   1   5   8 1383.99 118.242 158
   1   5   8 1133.35 90.9950 168
  -1   5  -8 1235.80 121.447 156
  -1   5  -8 1317.02 135.015 165
   1   5   8 1184.28 115.593 155
   1   5   8 1273.53 100.926  10
  -1   5  -8 1167.53 89.9786  13
   1   5   8 1392.99 95.2866  11
  -1   5  -8 1082.39 127.695 177
   1   5   8 1432.48 136.704 189
   1   5   8 1323.63 127.880 182
  -1   5  -8 1232.55 120.294 180
  -1   5  -8 1298.19 124.101 196
  -1   5  -8 1237.30 94.2821  15
   1   5   8 1416.20 119.694 144
   1   5   9 914.263 98.7905 144
   1   5   9 912.167 100.499 158
  -1   5  -9 900.168 104.018 156
   1   5   9 965.588 127.258 171
   1   5   9 910.093 103.935 155
  -1   5  -9 1010.76 121.077 165
  -1   5  -9 989.088 111.158 196
  -1   5  -9 851.740 119.652 177
  -1   5  -9 872.481 114.954 183
   1   5   9 957.929 125.469 189
   1   5   9 896.781 110.113 182
  -1   5 -10 209.321 65.6072 122
   1   5  10 183.459 71.6151 158
  -1   5 -10 249.132 77.9955 156
  -1   5 -10 207.802 81.5420 165
   1   5  10 302.158 96.3282 171
   1   5  10 133.731 66.0219 153
   1   5  10 173.388 90.8582 189
  -1   5 -10 244.697 84.0127 183
   1   5  10 149.960 84.7689 182
  -1   5 -10 254.243 78.6531 196
  -1   5 -10 320.268 98.4454 177
  -1   5 -11 1372.51 96.8053 122
  -1   5 -11 1375.21 107.605 156
   1   5  11 1228.85 99.6135 153
   1   5  11 1429.59 134.127 171
  -1   5 -11 1442.04 117.296 165
   1   5  11 1361.36 113.977 158
  -1   5 -11 1359.09 126.470 177
  -1   5 -11 1216.14 113.704 183
  -1   5 -11 1413.88 110.290 196
  -1   5 -12 2865.92 123.901 122
  -1   5 -12 2592.85 134.064 156
   1   5  12 2504.52 120.909 153
   1   5  12 2773.79 142.760 155
   1   5  12 3102.20 165.557 171
  -1   5 -12 2653.29 147.671 184
  -1   5 -12 2474.67 137.891 180
  -1   5 -12 2636.20 154.263 177
  -1   5 -12 2556.47 142.955 183
  -1   5 -12 2664.74 136.020 196
  -1   5 -13 3154.92 118.165 122
   1   5  13 3684.95 143.848 149
  -1   5 -13 3315.37 137.608 156
   1   5  13 3356.36 148.238 155
   1   5  13 3177.39 117.389 153
  -1   5 -13 3386.17 148.496 183
  -1   5 -13 3430.91 152.752 184
  -1   5 -13 3363.44 157.627 177
   1   5  13 3769.35 161.788 182
  -1   5 -13 3287.45 144.727 180
  -1   5 -13 3446.30 138.366 196
   1   5  14 937.913 65.3086 149
   1   5  14 1009.75 76.2447 155
  -1   5 -14 802.928 60.2768 156
  -1   5 -14 841.021 77.6618 177
  -1   5 -14 823.532 66.1206 180
  -1   5 -14 840.296 71.1406 183
  -1   5 -14 834.460 73.4755 193
   1   5  14 880.913 77.7216 182
  -1   5 -14 720.495 69.5569 184
   1   5  15 469.811 46.7646 155
  -1   5 -15 482.676 48.2376 184
  -1   5 -15 468.958 42.4990 183
  -1   5 -15 524.325 49.2298 193
  -1   5 -15 468.615 40.4686 180
  -1   6  13 1336.30 62.8157 155
   1   6 -13 1289.78 61.2916 156
  -1   6  13 1267.12 64.4520 169
  -1   6  13 1228.34 59.8018 149
  -1   6  12 6594.53 188.387 149
   1   6 -12 6448.36 176.492 122
   1   6 -12 6837.44 181.398 130
  -1   6  12 6568.13 188.825 155
   1   6 -12 5964.81 188.611 174
  -1   6  12 5849.84 164.218 153
   1   6 -12 6529.34 190.416 156
   1   6 -12 6640.51 189.687 193
   1   6 -11 78.1311 44.3437 122
  -1   6  11 19.6909 45.2479 155
   1   6 -11 62.7976 49.7586 156
  -1   6  11 15.3598 42.3132 153
   1   6 -11 58.1114 50.7181 174
   1   6 -11 68.1586 43.2722 164
  -1   6  11 29.7925 51.3361 182
   1   6 -11 23.2770 49.6674 184
   1   6 -11 23.0412 43.8486 183
   1   6 -11-4.24532 49.6735 193
   1   6 -10 3203.52 132.912 122
   1   6 -10 3369.25 141.803 164
  -1   6  10 3176.32 135.950 158
  -1   6  10 3383.57 141.292 155
  -1   6  10 3242.60 136.372 153
   1   6 -10 3077.47 142.464 156
   1   6 -10 3233.13 145.533 193
  -1   6  10 3297.71 144.369 182
   1   6 -10 3011.83 141.201 184
   1   6 -10 3479.08 146.685 183
   1   6  -9 12064.4 322.866 122
   1   6  -9 11722.0 339.805 156
   1   6  -9 11869.2 337.428 164
  -1   6   9 11780.2 322.167 158
  -1   6   9 11995.1 326.195 155
  -1   6   9 11383.3 329.535 182
   1   6  -9 11927.4 338.503 183
   1   6  -9 10915.5 333.279 193
   1   6  -9 10556.4 326.987 184
  -1   6   8 243.413 71.4556 144
   1   6  -8 283.039 65.6151 122
   1   6  -8 256.499 73.3950 183
   1   6  -8 270.436 76.5403 193
  -1   6   8 301.666 68.5654 182
   1   6  -8 179.290 64.9149 184
   1   6  -8 286.233 75.7414 174
   1   6  -8 388.342 80.8873 164
  -1   6   8 283.785 65.0183 155
  -1   6   8 250.194 63.9555 158
  -1   6   7 6874.44 226.210 155
   1   6  -7 6812.02 256.001 164
  -1   6   7 6642.12 222.666 158
   1   6  -7 6388.71 226.255 172
   1   6  -7 6072.23 245.404 174
   1   6  -7 6952.34 214.152  13
   1   6  -7 6763.23 214.975  10
   1   6  -7 6566.26 205.478  11
  -1   6   7 6720.41 217.752  13
  -1   6   7 7171.65 216.186  11
  -1   6   7 6781.57 219.633  10
  -1   6   7 7098.82 254.639 144
   1   6  -7 6387.51 247.132 193
   1   6  -7 6117.24 217.975 180
   1   6  -7 6970.93 255.431 183
  -1   6   7 6953.65 234.924 182
  -1   6   7 6940.04 219.771  15
   1   6  -7 7094.96 218.907  15
   1   6  -6 3971.98 160.206 170
   1   6  -6 3997.60 190.380 156
  -1   6   6 3944.32 158.926 158
   1   6  -6 3721.19 188.839 174
  -1   6   6 4132.35 163.662 155
   1   6  -6 3898.58 174.838 172
   1   6  -6 4454.29 208.336 164
  -1   6   6 4114.54 176.935  10
   1   6  -6 4314.33 164.944  11
   1   6  -6 4155.21 168.287  13
  -1   6   6 4139.11 174.769  13
  -1   6   6 4313.00 170.632  11
   1   6  -6 4071.54 170.413  10
  -1   6   6 4615.76 203.159 144
   1   6  -6 4314.38 178.174 121
   1   6  -6 3863.42 190.983 193
   1   6  -6 3936.30 167.956 180
   1   6  -6 4173.72 197.785 183
   1   6  -6 4447.16 175.834  15
  -1   6   6 4178.89 177.805  15
   1   6  -5 10753.1 362.957 174
  -1   6   5 11989.9 373.156 152
  -1   6   5 11228.5 320.063 155
   1   6  -5 11418.7 354.644 172
   1   6  -5 11673.7 366.415 156
   1   6  -5 11829.5 339.777 170
  -1   6   5 12342.3 350.532  13
   1   6  -5 12572.3 342.087  13
   1   6  -5 12243.3 331.299  11
   1   6  -5 12078.4 338.761  10
  -1   6   5 12542.3 341.982  11
  -1   6   5 12156.0 347.813  10
  -1   6   5 12093.3 378.280 144
   1   6  -5 11865.4 348.610 121
   1   6  -5 10980.9 363.971 193
   1   6  -5 11202.0 339.597 180
   1   6  -5 12472.4 347.069  15
  -1   6   5 12262.4 350.300  15
   1   6  -4 3309.15 175.226 156
  -1   6   4 3238.14 174.738 170
   1   6  -4 2710.34 167.432 174
  -1   6   4 2939.53 159.493 169
  -1   6   4 3411.44 179.331 152
  -1   6   4 3413.59 162.568 151
   1   6  -4 3048.17 155.414 170
   1   6  -4 3073.02 152.584  11
   1   6  -4 2906.43 161.797  10
   1   6  -4 3224.19 164.470  13
  -1   6   4 3116.95 161.320  11
  -1   6   4 3341.13 171.533  10
  -1   6   4 3275.66 171.096  13
   1   6  -4 3391.62 163.395 121
  -1   6   4 3473.55 182.397 144
   1   6  -4 3040.85 172.721 193
   1   6  -4 3226.08 167.389  15
  -1   6   4 3278.08 174.522  15
  -1   6   3 8258.19 304.196 164
   1   6  -3 8897.34 329.459 164
   1   6  -3 9175.37 308.406 156
  -1   6   3 8827.46 282.349 151
  -1   6   3 8593.84 305.923 152
   1   6  -3 8793.89 291.973 170
   1   6  -3 8157.69 299.892 174
  -1   6   3 7830.32 283.003 169
  -1   6   3 8998.69 312.729 170
   1   6  -3 8914.21 281.639  11
  -1   6   3 9315.54 299.553  10
  -1   6   3 9210.47 298.929  13
  -1   6   3 9163.62 288.880  11
   1   6  -3 9295.84 293.501  10
   1   6  -3 9288.75 293.072  13
   1   6  -3 8687.83 288.185 121
   1   6  -3 8261.27 303.968 193
   1   6  -3 9415.12 298.226  15
  -1   6   3 9630.62 305.251  15
   1   6  -2 10119.0 333.487 156
  -1   6   2 9899.76 344.107 164
  -1   6   2 10150.5 303.432 151
   1   6  -2 10577.0 364.238 164
   1   6  -2 9905.90 332.003 174
   1   6  -2 9702.53 316.491 169
  -1   6   2 9396.59 312.568 169
   1   6  -2 10272.9 329.459 170
  -1   6   2 9932.37 333.823 156
   1   6  -2 10730.6 325.304  10
  -1   6   2 11114.7 332.772  13
   1   6  -2 10987.8 318.037  11
   1   6  -2 9929.56 317.078 121
  -1   6   2 10839.7 346.055 144
   1   6  -2 10277.4 326.387 130
  -1   6   2 9955.22 297.922 176
  -1   6   2 11153.3 337.972  15
  -1   6   1 1627.77 139.841 164
   1   6  -1 1674.65 129.939 174
   1   6  -1 2230.63 164.062 164
   1   6  -1 1848.32 134.696 156
   1   6  -1 1777.82 127.429 169
  -1   6   1 1824.68 121.260 169
   1   6  -1 1797.59 131.413 170
  -1   6   1 1751.24 137.078 156
  -1   6   1 1626.96 139.574  13
   1   6  -1 1838.23 145.575  10
   1   6  -1 1786.25 133.179  11
   1   6  -1 1710.22 123.995 121
  -1   6   1 1650.98 107.355 130
  -1   6   1 2134.77 144.382 144
   1   6  -1 1976.89 139.701 144
   1   6  -1 1869.99 127.681 130
  -1   6   1 1888.00 104.925 176
  -1   6   1 1758.32 145.610  15
  -1   6   0 4432.70 223.850 164
   1   6   0 4793.33 233.211 164
  -1   6   0 5008.64 222.401 170
  -1   6   0 4452.11 186.760 174
  -1   6   0 4683.71 216.060 156
   1   6   0 5006.84 218.368 170
  -1   6   0 4560.82 187.721 169
   1   6   0 4673.50 205.100 169
   1   6   0 4768.84 209.172 174
   1   6   0 4890.45 212.606 156
  -1   6   0 5409.09 211.952  11
   1   6   0 5193.16 215.405  13
  -1   6   0 5241.23 217.360  13
  -1   6   0 5214.30 216.278  10
  -1   6   0 5130.30 216.496 144
   1   6   0 4543.61 194.166 130
   1   6   0 4930.07 201.847 121
   1   6   0 5097.69 221.993 144
  -1   6   0 4614.35 191.646 130
  -1   6   0 4921.97 201.191 179
  -1   6   0 5146.26 219.160  15
   1   6   0 5682.73 225.481  15
  -1   6  -1 3954.37 167.131 169
   1   6   1 4613.23 210.345 170
  -1   6  -1 4364.98 204.366 156
   1   6   1 3979.83 187.806 174
   1   6   1 4033.18 214.346 164
   1   6   1 4099.21 191.734 156
   1   6   1 4157.20 194.251 169
  -1   6  -1 3986.06 214.401 164
  -1   6  -1 4256.04 202.240 170
   1   6   1 4451.81 198.864 152
  -1   6  -1 3799.86 174.802 174
   1   6   1 4849.99 204.397  13
  -1   6  -1 4641.88 203.029  10
  -1   6  -1 4492.27 192.029  11
   1   6   1 4314.46 177.327 130
   1   6   1 4432.90 209.438 144
  -1   6  -1 4203.74 185.728 121
  -1   6  -1 4193.78 191.252 144
  -1   6  -1 4214.29 181.963 179
   1   6   1 4517.10 205.268  15
   1   6   2 9859.92 314.451 174
   1   6   2 9147.19 311.495 156
  -1   6  -2 10227.1 334.350 156
   1   6   2 9615.85 332.335 170
   1   6   2 9625.39 321.417 169
  -1   6  -2 9064.84 302.143 174
   1   6   2 9771.13 343.374 164
  -1   6  -2 10047.2 330.436 170
   1   6   2 10128.6 327.109 152
  -1   6  -2 9449.43 345.641 164
   1   6   2 10483.6 320.472  10
   1   6   2 10593.7 313.698  11
  -1   6  -2 10207.6 315.249  13
  -1   6  -2 10218.7 306.938  11
  -1   6  -2 10028.5 313.997  10
   1   6   2 10758.9 322.750  13
  -1   6  -2 10277.3 317.397 144
  -1   6  -2 9526.45 306.042 121
   1   6   2 9344.93 280.407 130
  -1   6  -2 9594.74 335.761 193
  -1   6  -2 9588.02 300.228 179
  -1   6  -2 10282.1 321.346  15
   1   6   2 10782.2 326.680  15
  -1   6  -3 7635.37 265.465 174
   1   6   3 7994.01 283.225 152
  -1   6  -3 8503.67 285.260 170
  -1   6  -3 8381.65 311.732 164
   1   6   3 7957.33 281.424 169
  -1   6  -3 7917.26 267.476  13
   1   6   3 8520.60 269.403  11
  -1   6  -3 7766.00 255.794  11
   1   6   3 7980.41 274.635  10
   1   6   3 8149.96 272.896  13
  -1   6  -3 7849.13 265.689  10
  -1   6  -3 7393.52 259.526 121
   1   6   3 8830.71 302.803 144
  -1   6  -3 7613.66 251.103 179
  -1   6  -3 8097.99 298.165 193
  -1   6  -3 7138.22 274.512 180
  -1   6  -3 7950.82 271.687  15
   1   6   3 8079.88 275.919  15
  -1   6  -4 3708.59 176.601 170
   1   6   4 3586.63 146.485 155
  -1   6  -4 3279.55 165.578 174
   1   6   4 3538.62 180.025 169
   1   6   4 3720.94 182.564 152
   1   6   4 3720.75 175.897  13
   1   6   4 3832.30 169.045  11
  -1   6  -4 3763.79 172.685  10
  -1   6  -4 4007.63 175.842  13
   1   6   4 3931.72 182.284  10
  -1   6  -4 3796.60 163.461  11
  -1   6  -4 3530.10 163.084 121
   1   6   4 3881.44 189.304 144
  -1   6  -4 3440.78 146.486 179
  -1   6  -4 3506.57 188.367 193
  -1   6  -4 3340.73 175.267 180
   1   6   4 3996.64 183.779  15
  -1   6  -4 3721.11 174.817  15
  -1   6  -5 998.081 99.7577 174
   1   6   5 1256.00 111.647 152
  -1   6  -5 1191.56 113.010 156
   1   6   5 1158.98 90.3644 155
  -1   6  -5 1230.42 102.950 170
  -1   6  -5 1471.32 104.660  11
   1   6   5 1631.36 114.097  11
   1   6   5 1608.68 120.324  13
  -1   6  -5 1477.21 111.116  13
   1   6   5 1732.94 125.712  10
  -1   6  -5 1416.91 112.886  10
  -1   6  -5 1282.26 100.761 121
   1   6   5 1303.21 118.591 144
  -1   6  -5 1095.29 109.128 180
  -1   6  -5 1188.77 119.360 193
   1   6   5 1586.87 121.292  15
  -1   6  -5 1496.09 112.451  15
  -1   6  -6 15102.1 431.163 156
  -1   6  -6 15168.3 406.638 170
  -1   6  -6 13764.7 413.254 174
   1   6   6 15178.4 403.339 155
   1   6   6 15077.3 429.234 152
  -1   6  -6 13847.1 417.988 180
  -1   6  -6 15353.3 393.925  15
   1   6   6 15675.6 400.490  15
   1   6   6 16022.5 400.466  10
  -1   6  -6 14781.5 379.779  11
   1   6   6 16451.4 395.425  11
  -1   6  -6 14931.3 387.927  10
   1   6   6 16426.3 401.125  13
  -1   6  -6 15618.0 391.202  13
  -1   6  -7 262.575 62.0899  11
  -1   6  -7 250.109 68.5817  10
   1   6   7 286.389 72.2180  13
   1   6   7 274.390 72.0253  15
   1   6   7 354.049 76.2679 152
  -1   6  -7 412.899 78.5874 156
   1   6   7 326.584 67.1246 155
  -1   6  -7 460.190 66.3002 170
  -1   6  -7 342.132 73.0203 174
   1   6   7 407.129 78.4439 153
  -1   6  -7 319.624 73.6932 180
  -1   6  -8 390.877 68.3301 122
   1   6   8 309.060 70.0849 153
   1   6   8 389.247 67.4292 155
  -1   6  -8 309.526 73.2086 156
  -1   6  -8 439.669 82.9057 183
  -1   6  -8 254.517 67.3574 180
  -1   6  -9 2805.80 126.939 122
  -1   6  -9 2903.79 138.477 156
   1   6   9 2872.15 132.208 155
   1   6   9 2958.73 135.413 153
  -1   6  -9 2691.86 129.877 180
  -1   6  -9 2859.29 145.107 183
  -1   6 -10 3073.47 123.898 122
  -1   6 -10 3263.37 137.741 164
  -1   6 -10 3218.25 136.351 156
  -1   6 -10 2773.34 127.423 174
   1   6  10 3377.84 132.408 153
   1   6  10 3340.74 135.941 155
  -1   6 -10 3070.05 126.936 180
  -1   6 -10 3175.97 140.754 183
   1   6  11 3774.23 134.781 149
  -1   6 -11 3633.72 121.645 122
   1   6  11 4024.67 138.379 155
  -1   6 -11 3542.19 132.280 156
   1   6  11 3355.15 121.116 153
  -1   6 -11 3656.12 131.462 164
  -1   6 -11 3660.32 136.928 183
   1   6  12 2222.13 89.4392 149
  -1   6 -12 2192.58 83.6802 130
  -1   6 -12 2061.59 82.3571 156
   1   6  12 2212.90 91.1605 155
   1   6  12 2028.47 91.0141 169
  -1   6 -12 2258.04 87.2706 183
   1   7  -8 4637.93 135.768 164
   1   7  -8 4279.15 136.543 156
  -1   7   8 4499.45 135.516 153
  -1   7   8 4544.01 129.784 121
   1   7  -8 4594.20 135.320 130
   1   7  -7 1894.33 93.6409 164
  -1   7   7 1845.52 89.1261 153
   1   7  -7 1962.19 90.2804 156
  -1   7   7 1812.49 74.6372 149
   1   7  -7 1909.65 82.7872 122
   1   7  -7 1951.89 87.2611 130
  -1   7   7 1962.92 86.3762 121
   1   7  -6 11936.8 302.515 156
  -1   7   6 12173.3 303.498 152
  -1   7   6 11536.3 269.106  13
   1   7  -6 11700.4 265.796  11
   1   7  -6 12321.0 296.390 130
   1   7  -6 12213.5 290.531 122
   1   7  -5 7706.51 219.586 122
   1   7  -5 7720.42 225.007 130
  -1   7   5 8363.09 220.682  15
   1   7  -5 8659.14 221.424  15
  -1   7   5 8253.88 233.250 153
   1   7  -5 7894.80 234.204 156
  -1   7   5 7801.14 233.662 152
   1   7  -5 8288.92 212.263  11
   1   7  -5 8565.36 217.534  13
  -1   7   5 8628.59 220.898  13
  -1   7   5 8632.52 217.109  11
  -1   7   5 8363.81 221.455  10
   1   7  -4 25.7812 38.8492 174
   1   7  -4 58.1807 55.4673 164
  -1   7   4 77.3048 52.5379 152
   1   7  -4 42.6783 48.5916 156
  -1   7   4 162.382 66.5951  10
   1   7  -4 107.344 59.2069  15
  -1   7   4 131.323 62.3728  15
  -1   7   4 75.3001 60.8620  13
  -1   7   4 88.2890 61.1838  11
   1   7  -4 62.9728 55.4937  11
   1   7  -4 145.076 61.2626  13
  -1   7   4 60.3517 48.0885 121
   1   7  -4 45.6325 42.2106 122
   1   7  -4 55.5946 47.1187 130
   1   7  -3 5534.46 177.379 130
   1   7  -3 5854.08 187.086 121
  -1   7   3 5441.75 184.549 121
   1   7  -3 5445.27 171.612 122
  -1   7   3 6086.89 192.222  15
   1   7  -3 6120.72 191.800  15
   1   7  -3 5324.89 187.052 156
   1   7  -3 6006.42 211.053 164
  -1   7   3 5314.21 190.159 152
   1   7  -3 4714.83 163.403 174
   1   7  -3 6043.64 181.783  11
  -1   7   3 6027.27 185.850  11
  -1   7   3 6288.41 191.115  13
   1   7  -3 5799.71 187.696  10
  -1   7   3 6169.79 193.204  10
   1   7  -3 6437.25 191.108  13
  -1   7   2 4021.27 153.455 121
   1   7  -2 3990.40 153.215 121
  -1   7   2 4432.84 164.384  15
   1   7  -2 3773.97 153.783 156
  -1   7   2 3823.24 156.844 152
   1   7  -2 4257.15 175.926 164
  -1   7   2 4397.73 164.490  10
   1   7  -2 4228.25 159.882  10
   1   7  -2 4301.99 153.475  11
  -1   7   2 4735.78 166.027  13
  -1   7   2 4382.77 157.835  11
   1   7  -1 658.329 70.5537 121
  -1   7   1 629.890 69.6513 121
  -1   7   1 931.113 91.3282  15
  -1   7   1 646.751 74.1956 152
   1   7  -1 803.394 81.7717  11
   1   7  -1 883.127 92.3708  10
  -1   7   1 957.951 92.9489  13
   1   7   0 2614.51 121.169 121
  -1   7   0 2553.49 119.039 121
   1   7   0 2887.91 134.870  15
  -1   7   0 2841.38 133.966  15
  -1   7   0 2460.87 131.005 164
   1   7   0 2415.07 112.584 152
  -1   7   0 2450.46 121.395 152
  -1   7   0 2727.32 131.646  10
  -1   7   0 2793.57 132.354  13
  -1   7   0 2810.66 126.034  11
   1   7   0 2884.79 132.230  13
   1   7   1 2862.74 127.709 121
  -1   7  -1 2827.88 123.780 121
  -1   7  -1 2591.74 110.058 122
   1   7   1 3215.44 139.329  15
  -1   7  -1 2821.85 139.103 164
  -1   7  -1 2978.45 132.090 170
   1   7   1 2741.53 119.650 152
  -1   7  -1 2648.97 123.514 152
   1   7   1 2911.12 116.587 153
   1   7   1 3204.38 136.043  13
  -1   7  -1 2892.00 133.528  10
  -1   7  -1 2833.13 125.110  11
  -1   7  -2 3030.57 126.243 121
  -1   7  -2 2954.52 120.524 122
   1   7   2 3533.71 142.964  15
  -1   7  -2 3566.71 141.361  15
  -1   7  -2 2979.53 130.250 170
  -1   7  -2 2982.39 137.662 156
  -1   7  -2 2712.48 139.449 164
   1   7   2 2987.54 122.669 153
  -1   7  -2 2914.77 126.487 152
   1   7   2 2980.03 125.254 152
  -1   7  -2 3341.81 135.591  13
   1   7   2 3217.52 131.911  11
  -1   7  -2 3155.46 129.370  11
   1   7   2 3443.51 139.522  13
  -1   7  -2 3290.96 136.676  10
   1   7   2 3472.09 142.886  10
  -1   7  -3 2067.48 95.9596 122
  -1   7  -3 1961.75 95.8608 121
   1   7   3 2435.56 113.239  15
  -1   7  -3 2262.27 108.227  15
  -1   7  -3 2006.17 114.871 164
   1   7   3 1970.89 98.8166 152
  -1   7  -3 2107.68 98.7489 170
  -1   7  -3 1922.55 107.182 156
  -1   7  -3 1980.25 96.6740 152
   1   7   3 1730.84 92.7574 169
   1   7   3 2114.02 101.596 153
   1   7   3 2329.83 105.530  11
  -1   7  -3 2141.38 100.580  11
   1   7   3 2164.70 108.268  13
  -1   7  -3 2175.64 106.561  10
  -1   7  -3 2274.94 106.022  13
  -1   7  -4 5790.08 186.903 130
  -1   7  -4 6577.58 194.631 122
   1   7   4 6577.69 197.849 121
   1   7   4 6720.18 195.607  15
  -1   7  -4 7120.48 196.124  15
  -1   7  -4 6606.43 190.353 170
  -1   7  -4 6483.52 215.937 164
  -1   7  -4 6349.40 188.061 152
   1   7   4 5863.03 192.137 169
   1   7   4 6282.52 195.398 152
   1   7   4 6509.89 199.629 153
  -1   7  -4 6349.17 207.668 156
   1   7   4 6978.41 195.213  13
   1   7   4 6882.77 190.486  11
  -1   7  -4 7162.57 192.342  13
  -1   7  -4 6645.14 190.561  10
  -1   7  -4 6716.70 185.479  11
   1   7   5 474.689 55.2902 121
  -1   7  -5 473.106 52.8291 130
  -1   7  -5 526.897 54.9799 122
   1   7   5 415.742 55.4418 169
  -1   7  -5 483.973 66.0038 164
   1   7   5 555.403 58.9365 153
   1   7   5 395.553 56.5882  13
  -1   7  -5 429.296 51.8506  11
   1   7   6 249.570 45.0867 169
  -1   7  -6 355.128 48.0116 130
   1   7   6 290.630 43.0996 121
  -1   7  -6 329.073 46.5735 122
   1   7   7 723.724 55.6122 153
  -1   7  -7 860.120 60.4082 156
   1   7   7 714.148 51.6319 169
   1   7   7 773.852 48.5667 121
  -1   7  -7 704.364 53.6644 130
  -2  -6  13 1042.73 56.5156 132
   2  -6 -12 1895.46 77.4887 129
  -2  -6  12 1867.52 73.2280  96
   2  -6 -11 4136.77 132.870  88
  -2  -6  11 4077.84 144.614  73
   2  -6 -10 2186.72 97.3411  88
  -2  -6  10 2436.66 113.328  68
   2  -6  -9 1606.82 86.8991  88
  -2  -6   9 1782.09 175.070  57
   2  -6  -8 5375.75 307.028  51
  -2  -6   8 5622.11 317.835  47
  -2  -6   7 4875.99 304.160  42
   2  -6  -7 5472.10 311.782  51
   2  -6  -7 5579.25 339.949  44
   2  -6  -7 5466.93 313.439  48
  -2  -6   6 4196.67 283.620  42
   2  -6  -6 4544.69 286.191  48
   2  -6  -5 5060.65 300.334  51
  -2  -6   5 4754.99 297.696  42
   2  -6  -4 1692.68 204.382  34
  -2  -6   4 1785.17 198.810  36
   2  -6  -4 1645.99 182.051  51
   2  -6  -4 1729.59 209.142  38
  -2  -6   4 1592.27 176.586  42
   2  -6  -3 6040.24 355.982  34
  -2  -6   3 6026.23 339.253  36
   2  -6  -3 5154.66 318.966  37
   2  -6  -3 6277.65 369.530  38
   2  -6  -2 8975.50 437.404  34
  -2  -6   2 7912.64 389.251  36
   2  -6  -2 9329.56 454.622  38
   2  -6  -2 8392.63 409.467  37
  -2  -6   2 8631.75 411.719  37
   2  -6  -1 636.640 153.828  34
   2  -6  -1 535.074 140.412  36
  -2  -6   1 477.169 134.211  37
   2  -6  -1 855.646 157.882  37
   2  -6   0 14680.3 567.092  36
   2  -6   0 15641.5 602.059  34
  -2  -6   0 15284.9 575.219  34
   2  -6   0 15376.3 586.608  37
   2  -6   1 8304.84 412.383  36
   2  -6   1 8716.41 420.507  37
  -2  -6  -1 8046.05 411.603  38
   2  -6   2 3523.22 271.996  36
   2  -6   2 3477.98 269.476  37
   2  -6   3 1358.30 189.306  36
   2  -6   3 1231.91 160.683  42
   2  -6   3 1177.96 181.015  37
   2  -6   4 2719.92 225.941  42
   2  -6   5 3043.67 238.683  54
   2  -6   5 2642.52 224.322  42
  -2  -6  -5 2520.16 215.552  48
  -2  -6  -5 2690.74 237.337  44
   2  -6   6 6131.93 321.031  54
  -2  -6  -6 5113.04 302.793  48
   2  -6   7 1727.99 174.675  54
  -2  -6  -7 1608.09 166.590  58
   2  -6   7 1948.72 94.4956 138
   2  -6   8 2211.66 187.925  55
   2  -6   9 6134.95 176.887 108
  -2  -6  -9 6005.91 184.554  74
   2  -6  10 3040.37 110.234 109
  -2  -6 -10 2756.30 104.664  87
   2  -6  11 1335.30 60.8719 109
   2  -6  12 5136.54 140.981  99
   2  -6  12 5047.59 139.022  96
   2  -5 -16 565.021 46.6187 129
  -2  -5  16 570.020 47.2698 132
  -2  -5  15 1849.49 86.5755 197
  -2  -5  15 2156.14 81.5077  99
   2  -5 -15 2108.22 95.6342  87
  -2  -5  15 2120.44 88.0546  96
  -2  -5  15 2223.43 98.7283  79
  -2  -5  15 2170.73 100.970 132
   2  -5 -15 2074.74 88.7018 137
  -2  -5  14 230.214 54.0057 197
   2  -5 -14 287.524 52.8057 137
   2  -5 -14 334.442 57.9784  87
  -2  -5  14 313.858 52.9566  99
  -2  -5  14 273.692 52.8380  96
  -2  -5  14 326.824 60.2444  79
   2  -5 -14 274.667 56.8432  74
  -2  -5  14 288.624 57.8466  73
  -2  -5  14 283.628 58.6162  68
   2  -5 -13 714.092 133.323  51
  -2  -5  13 668.075 77.1842 197
   2  -5 -13 777.029 72.8887 137
   2  -5 -13 818.994 80.0652  87
   2  -5 -13 896.282 82.6281  74
   2  -5 -13 830.838 142.597  58
  -2  -5  13 824.542 84.3316  79
  -2  -5  13 675.182 132.475  57
  -2  -5  13 824.840 80.0173  73
  -2  -5  13 736.505 78.3931  68
  -2  -5  13 557.190 113.682  55
   2  -5 -12 469.459 74.5711  87
  -2  -5  12 409.205 126.101  42
   2  -5 -12 585.722 138.347  44
  -2  -5  12 449.092 119.427  55
  -2  -5  12 458.010 76.2093  68
   2  -5 -12 513.924 77.1454  74
   2  -5 -12 411.527 128.953  58
  -2  -5  12 534.438 133.034  57
  -2  -5  11 6929.98 219.727 109
   2  -5 -11 7239.84 388.413  51
   2  -5 -11 7494.45 396.204  48
   2  -5 -11 8188.08 410.315  44
  -2  -5  11 7501.07 395.737  47
   2  -5 -11 7507.90 253.646  74
  -2  -5  11 7200.40 356.416  55
  -2  -5  11 7177.72 378.992  57
   2  -5 -11 7465.49 388.940  58
   2  -5 -10 2921.88 258.663  48
   2  -5 -10 2932.46 251.829  38
  -2  -5  10 3091.48 269.146  42
  -2  -5  10 2864.40 257.237  47
   2  -5 -10 3250.19 276.265  44
   2  -5 -10 3540.44 285.362  51
  -2  -5  10 2839.25 232.322  55
  -2  -5  10 3001.20 255.196  57
   2  -5 -10 3253.60 160.877  74
   2  -5 -10 3097.69 262.352  58
   2  -5  -9 1966.92 233.718  44
   2  -5  -9 1445.05 201.467  38
   2  -5  -9 1760.33 220.786  51
   2  -5  -9 1824.55 219.590  48
  -2  -5   9 1733.85 192.091  55
  -2  -5   9 1675.56 171.818  54
   2  -5  -9 1668.24 211.147  58
   2  -5  -8 16705.5 646.630  38
   2  -5  -8 18084.0 673.901  48
   2  -5  -8 16113.5 613.098  34
  -2  -5   8 16896.7 577.936  54
   2  -5  -8 16885.4 639.558  58
   2  -5  -7 6831.73 392.064  48
   2  -5  -7 7285.60 404.454  38
   2  -5  -7 6535.22 370.141  34
   2  -5  -7 7116.76 385.830  58
  -2  -5   7 6873.09 345.809  54
   2  -5  -6 5071.57 342.408  38
   2  -5  -6 5211.99 335.171  48
  -2  -5   6 5000.35 338.208  24
   2  -5  -6 4653.44 319.279  34
   2  -5  -6 5103.54 320.198  58
   2  -5  -5 13455.1 534.519  37
   2  -5  -5 15363.0 592.321  48
   2  -5  -5 14572.7 601.161  38
  -2  -5   5 14543.4 587.867  24
   2  -5  -5 15146.0 590.788  34
   2  -5  -5 14776.7 557.200  58
   2  -5  -4 18530.3 667.787  51
   2  -5  -4 18730.5 644.277  37
   2  -5  -4 18610.1 658.630  48
   2  -5  -4 19089.1 696.586  38
   2  -5  -4 19223.8 680.851  34
  -2  -5   4 16964.0 649.225  24
   2  -5  -4 17671.8 609.738  36
   2  -5  -4 17265.9 659.070  23
   2  -5  -4 17648.4 615.696  58
   2  -5  -3 14754.1 564.412  51
   2  -5  -3 14411.3 547.626  48
   2  -5  -3 14214.7 550.100  37
  -2  -5   3 12082.6 537.522  23
   2  -5  -3 14144.4 533.701  36
   2  -5  -3 14858.5 584.223  34
  -2  -5   3 13724.8 548.685  24
   2  -5  -3 13967.3 566.599  23
   2  -5  -2 3971.83 278.149  37
   2  -5  -2 3595.71 259.783  51
   2  -5  -2 3436.50 249.741  48
  -2  -5   2 3250.25 264.052  23
   2  -5  -2 3278.98 269.866  23
   2  -5  -2 3565.14 260.978  36
  -2  -5   2 3262.00 253.049  24
   2  -5  -1 30140.3 903.589  37
   2  -5  -1 30309.0 855.487  51
  -2  -5   1 26442.7 831.328  24
   2  -5  -1 29131.5 908.330  23
   2  -5  -1 29581.1 884.448  36
  -2  -5   1 27495.4 882.885  23
   2  -5   0 12090.4 504.598  37
   2  -5   0 10948.5 434.497  42
  -2  -5   0 10293.4 471.393  23
   2  -5   0 11511.3 488.122  36
   2  -5   0 10150.5 478.818  23
   2  -5   1 12442.5 490.759  42
  -2  -5  -1 13715.8 506.202  37
  -2  -5  -1 12561.3 478.139  36
   2  -5   1 13163.5 539.101  36
  -2  -5  -1 12056.8 511.396  23
  -2  -5  -2 2560.05 203.628  37
   2  -5   2 2464.44 218.611  42
  -2  -5  -2 2684.20 233.445  34
   2  -5   2 2720.63 243.200  36
  -2  -5  -2 2518.11 229.461  23
   2  -5   2 2088.32 228.405  23
  -2  -5  -3 168.715 119.305  38
   2  -5   3 286.430 127.842  42
  -2  -5  -3 233.332 124.770  34
   2  -5   3 233.906 118.526  23
  -2  -5  -3 250.055 115.950  23
   2  -5   3 131.527 129.416  36
   2  -5   4 917.335 164.481  42
  -2  -5  -4 950.586 169.763  38
   2  -5   4 702.280 157.042  23
   2  -5   5 315.701 136.698  42
  -2  -5  -5 359.366 131.112  38
  -2  -5  -5 288.038 145.267  31
   2  -5   6 4486.35 316.140  42
  -2  -5  -6 4031.74 317.576  31
   2  -5   7 19862.7 725.126  42
  -2  -5  -7 19449.3 719.363  44
  -2  -5  -7 19579.3 730.435  31
   2  -5   7 20930.0 712.261  54
  -2  -5  -8 3497.42 290.120  44
   2  -5   8 4220.06 309.286  42
   2  -5   8 3900.72 294.830  36
   2  -5   8 4149.64 288.463  54
   2  -5   9 977.283 174.544  42
  -2  -5  -9 894.768 167.301  44
   2  -5   9 668.138 150.998  36
   2  -5   9 737.686 153.494  55
   2  -5   9 925.448 86.4973  82
   2  -5   9 1224.32 169.168  54
   2  -5  10 12010.4 496.362  55
   2  -5  10 11608.3 329.746  82
   2  -5  10 13030.6 492.724  54
   2  -5  10 11823.9 501.151  47
  -2  -5 -10 11711.7 494.373  44
   2  -5  11 13233.0 519.866  47
   2  -5  11 13687.8 356.927 108
   2  -5  11 13224.2 355.459  82
   2  -5  11 14466.4 531.370  55
   2  -5  11 13641.4 497.703  54
  -2  -5 -11 14189.0 533.864  58
   2  -5  12 514.020 56.9696 108
  -2  -5 -12 454.264 56.7227 100
   2  -5  12 565.888 66.8376 109
   2  -5  12 667.964 75.6049  73
   2  -5  12 476.202 123.470  57
   2  -5  12 513.468 121.696  55
  -2  -5 -12 519.937 123.426  58
   2  -5  12 504.722 60.8020  82
   2  -5  13 4371.34 158.643  99
   2  -5  13 4421.07 146.504 109
  -2  -5 -13 3760.33 128.975 100
   2  -5  13 3767.27 123.385 108
   2  -5  13 3920.53 150.589  73
   2  -5  13 3951.22 133.379  82
   2  -5  13 4248.92 153.773  68
  -2  -5 -13 4234.39 153.215  74
   2  -5  13 3961.38 150.219  79
  -2  -5 -14 6094.39 182.742  87
   2  -5  14 6084.62 169.718 109
   2  -5  14 6227.54 184.071  96
   2  -5  14 6491.24 185.935  99
   2  -5  14 5997.72 184.866 132
   2  -5  15 787.302 48.0125  96
  -2  -4  18 9954.74 243.988 132
   2  -4 -18 9758.08 248.128 148
   2  -4 -18 9674.71 236.245 129
   2  -4 -18 9905.48 242.394 137
  -2  -4  17 218.632 43.5448 199
  -2  -4  17 276.961 56.1483 197
  -2  -4  17 298.363 56.5833 132
   2  -4 -17 207.628 53.2564 137
  -2  -4  17 187.942 37.5061  99
  -2  -4  17 237.297 46.1996  96
   2  -4 -17 163.287 39.2448 100
  -2  -4  17 244.269 51.8630  79
  -2  -4  17 212.435 49.6226  73
   2  -4 -17 168.905 47.1571  74
  -2  -4  16 7666.79 237.396 199
  -2  -4  16 8337.17 260.190 197
  -2  -4  16 7151.42 222.976 157
   2  -4 -16 8393.88 255.348 137
  -2  -4  16 8305.44 254.484 132
   2  -4 -16 7748.39 230.177 100
  -2  -4  16 8544.32 244.703  96
  -2  -4  16 8387.47 231.737  99
   2  -4 -16 8463.45 253.353  87
  -2  -4  16 7910.07 243.522  66
  -2  -4  16 8458.07 249.084  68
   2  -4 -16 8157.32 247.727  74
  -2  -4  16 8374.85 248.461  79
  -2  -4  16 8187.69 247.830  73
  -2  -4  15 868.333 80.3399 157
  -2  -4  15 875.948 99.8730 197
   2  -4 -15 879.269 144.463  51
   2  -4 -15 915.793 73.7132 112
  -2  -4  15 886.776 86.2393  96
   2  -4 -15 998.214 94.9929  87
  -2  -4  15 957.931 74.5495 109
  -2  -4  15 1067.10 87.6966  99
   2  -4 -15 790.911 79.0944 100
  -2  -4  15 1099.34 95.6070  68
   2  -4 -15 902.875 159.979  58
  -2  -4  15 1067.18 166.897  57
   2  -4 -15 784.837 78.2460  76
  -2  -4  15 1055.30 95.9078  79
  -2  -4  15 946.101 90.6550  73
  -2  -4  14 2446.77 238.596  47
   2  -4 -14 2504.96 224.061  43
  -2  -4  14 2621.21 231.949  42
   2  -4 -14 2415.39 232.261  48
   2  -4 -14 2533.56 233.406  51
  -2  -4  14 2371.02 128.317 157
   2  -4 -14 2335.90 119.009 112
   2  -4 -14 2525.15 132.106 100
   2  -4 -14 2925.07 155.161  87
  -2  -4  14 2694.36 125.630 109
  -2  -4  14 2731.42 146.763  68
  -2  -4  14 2483.81 240.471  57
   2  -4 -14 2722.52 149.173  74
  -2  -4  14 2781.79 124.249  82
  -2  -4  14 2310.51 219.398  55
  -2  -4  14 2631.29 146.332  79
  -2  -4  14 2879.22 150.118  73
   2  -4 -14 2649.58 130.517  76
   2  -4 -13 690.241 156.475  51
   2  -4 -13 897.372 171.128  48
  -2  -4  13 997.588 172.680  42
   2  -4 -13 902.081 155.511  38
   2  -4 -13 896.642 175.097  44
  -2  -4  13 661.228 151.925  39
  -2  -4  13 784.721 85.9500 157
  -2  -4  13 854.465 82.9837 109
   2  -4 -13 917.175 84.7622 112
   2  -4 -13 793.192 87.1319 100
  -2  -4  13 919.042 82.5395  82
   2  -4 -13 752.890 82.6177  76
  -2  -4  13 896.757 99.6290  73
  -2  -4  13 829.909 100.121  68
  -2  -4  13 795.700 157.385  55
  -2  -4  13 1049.28 178.204  57
   2  -4 -12 55.5348 117.957  48
   2  -4 -12 28.5625 114.835  38
  -2  -4  12 31.0654 123.486  39
   2  -4 -12 65.0660 135.842  44
   2  -4 -12 56.6596 53.7867 112
  -2  -4  12 96.2465 59.5911 109
   2  -4 -12 67.7138 61.8564 100
  -2  -4  12 96.5531 106.907  55
  -2  -4  12 193.559 102.071  54
  -2  -4  12 74.2224 122.757  57
  -2  -4  12 67.3400 74.7398  68
  -2  -4  12 72.6513 51.3881  82
   2  -4 -12 11.2292 123.499  58
   2  -4 -12 40.9413 59.0102  76
   2  -4 -12 93.8393 107.475  28
  -2  -4  12 102.505 107.273  30
   2  -4 -12 32.2596 117.464  31
  -2  -4  11 6908.37 391.247  39
   2  -4 -11 6700.59 397.390  44
   2  -4 -11 6238.92 370.528  38
  -2  -4  11 6603.97 227.018  82
  -2  -4  11 7125.12 381.132  55
  -2  -4  11 6943.45 342.627  54
  -2  -4  11 7611.00 410.739  57
   2  -4 -11 6638.14 234.242  76
   2  -4 -11 7009.26 414.067  58
   2  -4 -11 7272.37 407.645  31
   2  -4 -11 6878.12 388.076  28
   2  -4 -11 6877.57 358.638  34
  -2  -4  11 7254.06 396.573  30
   2  -4 -10 12670.0 525.083  50
  -2  -4  10 12809.3 537.552  39
   2  -4 -10 13043.4 542.964  38
   2  -4 -10 12776.6 560.236  44
  -2  -4  10 12424.3 515.624  55
  -2  -4  10 12046.3 341.890  82
   2  -4 -10 11926.6 346.631  76
  -2  -4  10 12677.7 480.862  54
   2  -4 -10 12419.0 503.757  34
   2  -4 -10 14126.3 578.108  31
  -2  -4  10 13155.7 560.769  24
   2  -4 -10 12259.4 525.969  28
  -2  -4  10 12067.2 524.411  30
   2  -4 -10 12216.7 517.608  25
  -2  -4   9 4673.35 307.822  39
   2  -4  -9 4536.81 326.696  44
   2  -4  -9 4469.57 309.894  38
   2  -4  -9 4513.78 289.950  50
  -2  -4   9 4297.24 169.091  82
   2  -4  -9 4380.91 172.155  76
  -2  -4   9 5112.28 284.678  54
   2  -4  -9 4256.23 288.769  34
  -2  -4   9 4822.04 313.069  30
  -2  -4   9 4898.53 325.497  24
   2  -4  -9 4201.38 290.982  28
   2  -4  -8 3595.06 250.638  50
  -2  -4   8 3591.09 260.931  39
   2  -4  -8 3516.05 274.357  38
  -2  -4   8 3656.92 241.190  54
   2  -4  -8 3178.41 251.477  34
   2  -4  -8 3611.83 259.098  28
  -2  -4   8 3557.14 263.631  30
   2  -4  -7 5719.66 298.938  50
   2  -4  -7 5318.44 286.293  37
   2  -4  -7 6038.94 357.780  38
  -2  -4   7 6059.96 326.852  39
   2  -4  -7 5747.93 331.382  34
  -2  -4   7 5846.24 347.584  24
   2  -4  -7 5766.04 312.292  28
  -2  -4   7 6138.34 327.652  30
   2  -4  -6 3585.36 235.568  37
   2  -4  -6 4008.50 230.798  36
   2  -4  -6 3919.29 287.131  38
   2  -4  -6 3794.07 230.402  50
  -2  -4   6 3438.10 238.199  39
  -2  -4   6 3868.65 255.226  30
  -2  -4   6 4037.29 282.975  20
   2  -4  -6 3924.99 269.855  34
   2  -4  -6 3782.75 241.355  28
  -2  -4   6 4178.34 286.246  24
   2  -4  -5 4391.59 291.113  38
  -2  -4   5 3895.73 242.601  39
   2  -4  -5 3774.66 244.098  37
  -2  -4   5 4489.80 285.155  20
   2  -4  -5 3867.88 261.820  23
  -2  -4   5 4250.01 252.378  30
   2  -4  -5 3740.45 264.669  34
   2  -4  -5 3659.87 225.617  28
   2  -4  -5 4020.83 236.597  36
  -2  -4   5 4270.94 283.479  24
  -2  -4   4 960.276 132.439  39
   2  -4  -4 1424.95 159.862  37
  -2  -4   4 1198.13 143.090  30
  -2  -4   4 1305.67 157.873  20
   2  -4  -4 956.195 139.459  36
   2  -4  -4 1082.01 161.406  18
   2  -4  -4 1194.88 170.355  34
   2  -4  -4 1077.56 154.577  23
   2  -4  -4 1023.72 122.791  28
  -2  -4   4 1231.89 144.457  21
  -2  -4   4 1165.67 160.170  24
  -2  -4   3 27669.2 762.095  39
   2  -4  -3 28526.4 812.965  37
   2  -4  -3 28541.5 829.385  23
  -2  -4   3 27351.8 741.748  26
  -2  -4   3 26998.4 782.703  21
  -2  -4   3 27807.3 837.377  20
   2  -4  -3 28369.7 797.028  36
  -2  -4   3 28207.0 771.128  30
   2  -4  -3 27784.4 833.913  18
  -2  -4   3 27558.2 824.940  24
  -2  -4   3 26471.8 809.282  18
   2  -4  -2 513.748 100.477  42
   2  -4  -2 394.064 106.863  48
   2  -4  -2 501.504 126.750  37
   2  -4  -2 539.367 125.574  18
  -2  -4   2 472.905 114.406  20
  -2  -4   2 640.316 123.645  18
   2  -4  -2 555.097 129.247  23
  -2  -4   2 400.039 90.4820  30
  -2  -4   2 450.550 115.691  24
  -2  -4   2 544.342 113.952  21
   2  -4  -2 448.623 118.444  36
   2  -4  -1 822.230 119.323  42
   2  -4  -1 750.687 121.016  48
  -2  -4   1 871.464 125.814  21
  -2  -4   1 802.250 122.827  20
  -2  -4   1 608.714 117.212  24
   2  -4  -1 625.831 132.439  18
  -2  -4   1 554.161 120.054  18
   2  -4  -1 713.660 133.616  36
   2  -4  -1 806.069 139.536  23
   2  -4   0 37461.0 946.428  51
   2  -4   0 36119.5 949.050  42
   2  -4   0 35885.1 923.993  48
  -2  -4   0 34929.9 949.322  21
  -2  -4   0 34874.1 956.673  20
  -2  -4   0 36807.2 1016.77  19
   2  -4   0 35273.7 989.389  18
  -2  -4   0 35697.1 976.589  18
   2  -4   0 35798.5 988.501  23
  -2  -4   0 35292.1 938.634  24
   2  -4   1 19456.5 618.283  42
   2  -4   1 20044.4 575.341  51
  -2  -4  -1 18082.1 587.103  20
  -2  -4  -1 19213.2 624.195  18
  -2  -4  -1 18071.3 566.239  24
   2  -4   1 19756.5 616.830  24
  -2  -4  -1 20435.0 667.242  19
  -2  -4  -1 18524.1 571.425  28
  -2  -4  -1 18542.6 607.875  23
   2  -4   2 1454.49 166.893  42
   2  -4   2 1291.81 158.744  23
  -2  -4  -2 1251.67 123.345  24
  -2  -4  -2 1170.37 165.888  19
   2  -4   2 1605.04 167.578  24
  -2  -4  -2 1423.51 144.441  28
  -2  -4  -2 1269.55 153.681  18
  -2  -4  -2 1196.76 135.186  20
  -2  -4  -2 1189.15 146.485  23
   2  -4   3 3987.28 267.076  42
  -2  -4  -3 3832.81 217.157  37
  -2  -4  -3 3947.87 243.311  28
   2  -4   3 4069.51 261.652  24
  -2  -4  -3 3953.17 237.848  23
  -2  -4  -3 3431.33 245.284  18
  -2  -4  -3 3875.45 206.565  36
   2  -4   4 26848.9 823.656  42
  -2  -4  -4 27042.8 794.238  38
  -2  -4  -4 24765.9 780.945  18
  -2  -4  -4 26444.8 762.064  23
  -2  -4  -4 26311.4 756.266  34
  -2  -4  -4 25429.6 778.730  28
   2  -4   5 7810.98 393.596  42
  -2  -4  -5 7084.44 350.027  38
   2  -4   5 7143.25 308.969  39
  -2  -4  -5 7116.83 357.740  28
  -2  -4  -5 7079.60 326.252  34
  -2  -4  -5 6773.06 323.336  23
  -2  -4  -5 7875.55 399.836  31
   2  -4   6 20508.1 648.667  39
  -2  -4  -6 21644.5 696.320  38
   2  -4   6 22861.0 765.450  42
   2  -4   6 22064.2 527.353  78
  -2  -4  -6 21289.8 720.171  28
   2  -4   6 21782.0 653.440  30
  -2  -4  -6 22561.3 761.330  31
  -2  -4  -7 46162.9 1249.10  38
  -2  -4  -7 45620.8 1278.99  50
  -2  -4  -7 48720.4 1337.31  44
   2  -4   7 47281.7 1235.28  39
   2  -4   7 51798.3 1358.22  42
   2  -4   7 49377.9 1057.27  78
   2  -4   7 50930.2 1324.89  54
   2  -4   7 47285.7 1226.48  30
  -2  -4  -7 48085.9 1312.42  28
  -2  -4  -7 51230.9 1357.71  31
  -2  -4  -8 5295.26 327.828  50
  -2  -4  -8 5905.27 362.539  44
  -2  -4  -8 4992.96 295.680  38
   2  -4   8 5278.39 300.718  39
   2  -4   8 5035.56 294.206  30
  -2  -4  -8 5793.50 349.629  28
  -2  -4  -8 6065.35 367.560  31
  -2  -4  -8 5249.97 341.606  25
  -2  -4  -8 5049.76 189.710  67
   2  -4   8 5323.19 336.090  54
   2  -4   9 24824.1 603.311 138
  -2  -4  -9 25035.0 839.950  28
   2  -4   9 24709.1 775.811  30
  -2  -4  -9 25098.7 839.608  25
  -2  -4  -9 27242.3 879.105  31
   2  -4   9 26597.0 837.224  54
  -2  -4  -9 24345.9 604.381  67
   2  -4   9 25397.1 790.403  39
  -2  -4  -9 25074.7 831.483  50
  -2  -4  -9 26658.8 861.955  44
   2  -4  10 15065.1 426.789 197
   2  -4  10 15431.6 606.296  47
   2  -4  10 15692.1 574.368  39
  -2  -4 -10 15928.1 619.350  44
   2  -4  10 15630.2 622.737  42
  -2  -4 -10 14634.9 598.554  50
  -2  -4 -10 14186.2 408.671  71
   2  -4  10 15546.6 595.689  54
  -2  -4 -10 14108.8 395.764  67
   2  -4  10 14998.0 605.821  55
  -2  -4 -10 15042.9 610.145  28
   2  -4  10 14105.6 551.577  30
  -2  -4 -10 15899.0 629.483  31
  -2  -4 -11 612.283 159.744  31
   2  -4  11 474.452 85.1425 197
   2  -4  11 492.640 126.949  39
   2  -4  11 511.937 150.916  42
  -2  -4 -11 779.029 158.614  50
   2  -4  11 673.209 159.264  47
  -2  -4 -11 540.128 152.954  44
   2  -4  11 631.451 77.3417 157
   2  -4  11 572.083 82.1431 108
  -2  -4 -11 476.394 71.5372  67
   2  -4  11 552.025 83.9454  82
  -2  -4 -11 631.717 83.1771  71
   2  -4  11 463.872 138.949  54
   2  -4  11 481.170 155.641  57
   2  -4  11 430.073 141.414  55
   2  -4  12 5125.29 216.214 197
  -2  -4 -12 5646.06 341.106  50
   2  -4  12 5587.65 340.239  42
   2  -4  12 5192.43 318.321  39
   2  -4  12 4976.27 323.163  47
  -2  -4 -12 5776.05 355.266  43
  -2  -4 -12 5584.80 341.321  44
   2  -4  12 5282.76 200.405 157
  -2  -4 -12 5144.83 195.196 101
   2  -4  12 5555.77 206.733 108
   2  -4  12 5581.31 211.527  82
   2  -4  12 6136.12 352.221  55
   2  -4  12 5945.21 333.906  54
  -2  -4 -12 5645.69 209.161  71
   2  -4  12 5794.38 223.686  68
   2  -4  12 6270.69 365.559  57
  -2  -4 -12 5333.35 210.138  76
  -2  -4 -12 5349.85 192.391  67
   2  -4  13 197.555 70.9121 197
   2  -4  13 161.319 109.151  42
  -2  -4 -13 186.509 115.649  43
  -2  -4 -13 240.576 115.963  50
   2  -4  13 236.590 116.405  47
  -2  -4 -13 169.553 105.866  44
   2  -4  13 116.307 65.0362 109
   2  -4  13 175.548 57.6687 108
  -2  -4 -13 157.491 56.1301 101
   2  -4  13 181.603 69.4980  79
   2  -4  13 236.151 71.4929  73
   2  -4  13 56.2374 111.186  57
   2  -4  13 252.704 64.8418  82
  -2  -4 -13 259.022 70.5986  76
  -2  -4 -13 244.939 64.2201  71
   2  -4  13 221.676 69.5828  68
   2  -4  13 218.091 122.453  55
   2  -4  13 149.949 54.4651 157
   2  -4  14 463.733 75.6580 197
   2  -4  14 485.045 64.7290 157
   2  -4  14 567.412 80.6849  99
  -2  -4 -14 492.898 58.2165 101
  -2  -4 -14 443.138 70.7731 112
   2  -4  14 560.270 75.6790 109
   2  -4  14 501.460 63.1682 108
   2  -4  14 523.421 78.7542  96
   2  -4  14 514.655 130.844  57
  -2  -4 -14 565.022 72.7235  76
   2  -4  14 572.853 77.9451  73
  -2  -4 -14 490.551 123.797  58
  -2  -4 -14 495.901 65.3031  71
   2  -4  14 554.416 77.2620  79
   2  -4  14 572.044 75.9179  68
   2  -4  14 505.167 68.9219  82
   2  -4  14 665.175 134.370  55
   2  -4  15 876.563 80.0834 197
   2  -4  15 953.686 85.8982 132
   2  -4  15 783.071 66.4815 157
   2  -4  15 1101.44 82.0208  73
   2  -4  15 1083.17 81.8842  79
   2  -4  15 1111.42 82.7895  68
   2  -4  15 1018.44 75.4658  82
  -2  -4 -15 1217.14 85.0002  74
  -2  -4 -15 1042.53 78.6913  76
   2  -4  15 1023.44 79.5641 109
  -2  -4 -15 943.040 75.4783 112
  -2  -4 -15 1071.98 81.7093 100
   2  -4  15 1072.34 87.1111  99
   2  -4  15 1162.71 89.1139  96
  -2  -4 -15 990.663 62.8355 101
  -2  -4 -16 2143.41 89.1479 112
  -2  -4 -16 2201.24 98.9513  87
   2  -4  16 2338.44 102.325  99
  -2  -4 -16 2025.29 93.9125 100
   2  -4  16 2246.78 102.202  96
   2  -4  16 2231.77 103.436 132
  -2  -4 -16 2350.07 106.940 137
   2  -4  17 2871.86 95.8373  96
  -2  -3  19 3894.15 131.144 120
   2  -3 -19 3743.54 135.283 148
  -2  -3  19 3726.43 131.751 132
  -2  -3  19 3911.88 131.783 157
   2  -3 -19 3705.88 126.199 100
   2  -3 -19 3516.36 116.263 112
  -2  -3  19 3470.28 129.784 199
  -2  -3  19 3627.36 135.718 197
  -2  -3  18 11603.4 299.552 189
   2  -3 -18 11025.2 304.987 187
  -2  -3  18 12466.8 339.042 197
  -2  -3  18 12036.5 331.874 199
  -2  -3  18 12972.0 328.910 120
   2  -3 -18 11734.0 288.911 119
   2  -3 -18 12677.2 338.106 148
  -2  -3  18 13259.5 332.510 132
  -2  -3  18 12458.8 330.342 157
  -2  -3  18 13190.5 322.637  96
  -2  -3  18 12973.6 309.426 102
  -2  -3  18 12628.6 297.942  99
   2  -3 -18 13022.2 324.195 100
   2  -3 -18 12938.2 320.963  87
   2  -3 -18 12288.2 313.281 112
   2  -3 -18 12481.6 308.840  74
  -2  -3  17 7226.40 252.735 197
   2  -3 -17 6537.33 226.941 187
  -2  -3  17 6841.23 229.279 189
  -2  -3  17 7412.34 248.824 157
  -2  -3  17 7105.05 239.537 132
   2  -3 -17 6430.66 206.440 119
   2  -3 -17 7133.19 245.648 137
  -2  -3  17 7009.18 216.969  99
   2  -3 -17 7384.25 238.079 100
   2  -3 -17 6949.35 227.155 112
  -2  -3  17 7197.24 233.594  96
   2  -3 -17 6960.10 233.074  87
   2  -3 -17 7284.74 234.279  76
  -2  -3  17 6964.98 223.469  66
   2  -3 -17 6778.12 224.385  74
   2  -3 -17 6282.68 319.326  58
  -2  -3  17 7009.74 221.972  70
  -2  -3  16 734.189 131.508  52
   2  -3 -16 623.726 129.754  48
  -2  -3  16 819.353 106.509 197
  -2  -3  16 695.321 94.7693 132
   2  -3 -16 840.386 94.7577  87
  -2  -3  16 887.621 92.9509  96
  -2  -3  16 827.088 85.5623  99
   2  -3 -16 696.180 86.2582 112
   2  -3 -16 653.035 75.3992 101
  -2  -3  16 583.100 74.4585 109
   2  -3 -16 752.444 91.2683 100
   2  -3 -16 884.104 92.0391  76
  -2  -3  16 663.729 84.1306  66
   2  -3 -16 561.810 137.863  58
  -2  -3  16 602.898 73.3102  64
  -2  -3  16 677.937 87.3477  68
  -2  -3  16 798.917 94.8404  79
  -2  -3  16 761.105 89.2367  73
   2  -3 -16 730.662 88.3033  74
  -2  -3  15 10679.4 328.580  96
   2  -3 -15 10461.4 331.313 100
  -2  -3  15 10058.5 313.738  99
   2  -3 -15 9548.03 300.518 101
   2  -3 -15 9985.87 321.187 112
  -2  -3  15 10004.0 306.861 109
   2  -3 -15 9472.43 424.218  43
  -2  -3  15 10460.8 486.626  39
  -2  -3  15 9805.58 429.578  42
   2  -3 -15 10276.7 454.264  48
   2  -3 -15 9928.76 445.022  38
   2  -3 -15 10200.9 438.119  51
  -2  -3  15 10554.6 490.114  57
   2  -3 -15 11355.2 492.793  58
  -2  -3  15 10347.2 327.302  68
   2  -3 -15 10380.1 327.613  76
  -2  -3  15 10693.7 313.939  82
  -2  -3  15 10682.6 329.625  79
  -2  -3  15 10558.6 329.582  73
   2  -3 -15 10375.2 328.213  74
  -2  -3  14 13646.2 569.335  47
   2  -3 -14 12620.3 521.034  38
   2  -3 -14 13053.3 546.122  48
   2  -3 -14 13264.8 533.184  51
  -2  -3  14 12988.7 527.270  42
   2  -3 -14 12678.1 517.894  43
  -2  -3  14 14211.8 584.422  39
   2  -3 -14 12987.2 382.507  71
   2  -3 -14 13480.5 570.029  58
  -2  -3  14 13790.2 578.082  57
  -2  -3  14 12987.3 387.979  68
  -2  -3  14 13355.3 554.585  55
   2  -3 -14 12813.1 386.319  76
  -2  -3  14 13003.6 388.907  73
  -2  -3  14 13163.0 390.897  79
  -2  -3  14 13316.0 373.851  82
  -2  -3  14 12728.6 375.156  99
   2  -3 -14 12053.2 361.823 101
  -2  -3  14 12918.6 368.990 109
   2  -3 -14 12460.7 387.025 100
  -2  -3  14 12662.7 381.656  96
   2  -3 -14 12708.0 382.976 112
  -2  -3  14 13641.4 570.075  30
  -2  -3  14 12381.7 510.835  35
   2  -3 -14 12544.6 543.675  31
   2  -3 -14 12708.4 565.446  28
  -2  -3  13 442.383 132.656  35
   2  -3 -13 552.819 148.382  31
   2  -3 -13 476.693 157.414  28
  -2  -3  13 679.885 159.068  30
  -2  -3  13 644.100 166.613  39
   2  -3 -13 719.731 159.474  38
  -2  -3  13 629.910 166.473  47
   2  -3 -13 621.699 160.417  48
   2  -3 -13 566.001 158.821  50
   2  -3 -13 627.131 88.7332 178
   2  -3 -13 562.255 83.3677 101
   2  -3 -13 608.560 90.6402 112
  -2  -3  13 609.494 86.2356 109
   2  -3 -13 584.221 159.106  58
  -2  -3  13 637.710 92.0417  68
   2  -3 -13 706.318 98.9727  76
  -2  -3  13 507.800 90.6068  73
  -2  -3  13 692.110 85.1313  82
  -2  -3  13 629.884 159.000  55
   2  -3 -13 656.065 88.0226  71
  -2  -3  13 585.773 156.136  57
   2  -3 -12 11905.2 527.409  28
   2  -3 -12 9989.80 433.040  25
  -2  -3  12 12187.0 486.123  35
  -2  -3  12 11701.1 518.790  30
   2  -3 -12 11582.3 508.368  31
   2  -3 -12 10909.4 452.519  34
   2  -3 -12 11161.0 488.231  38
   2  -3 -12 11864.8 534.530  50
   2  -3 -12 11291.3 515.662  48
  -2  -3  12 11367.9 519.056  39
   2  -3 -12 10900.0 339.959 178
   2  -3 -12 10508.2 322.797 101
  -2  -3  12 11071.1 329.762 109
  -2  -3  12 11275.7 497.364  55
   2  -3 -12 11632.9 345.019  71
  -2  -3  12 11184.8 449.376  54
   2  -3 -12 11126.5 524.239  58
   2  -3 -12 10932.2 343.434  76
  -2  -3  12 11164.7 330.218  82
  -2  -3  12 10887.5 512.412  57
  -2  -3  12 10881.9 345.986  68
  -2  -3  11 19035.7 675.651  30
  -2  -3  11 17530.8 634.188  24
   2  -3 -11 17679.8 607.152  34
   2  -3 -11 17966.8 658.088  31
   2  -3 -11 17762.1 661.435  28
   2  -3 -11 16284.4 581.962  25
  -2  -3  11 17441.2 608.564  35
  -2  -3  11 17650.0 660.896  39
   2  -3 -11 17931.5 672.488  50
   2  -3 -11 17683.4 638.776  38
   2  -3 -11 16720.9 464.710 178
   2  -3 -11 16211.6 444.128 101
  -2  -3  11 17519.4 633.846  55
   2  -3 -11 16884.0 465.604  76
   2  -3 -11 17799.3 465.407  71
  -2  -3  11 17992.0 457.079  82
  -2  -3  11 17580.7 586.953  54
  -2  -3  11 18351.9 662.170  57
  -2  -3  10 256.178 122.001  39
   2  -3 -10 251.081 124.781  50
   2  -3 -10 462.572 133.685  38
   2  -3 -10 314.022 125.449  34
   2  -3 -10 326.215 136.467  31
  -2  -3  10 391.403 115.302  24
   2  -3 -10 336.573 127.262  28
   2  -3 -10 185.921 98.1624  25
  -2  -3  10 207.467 107.053  20
  -2  -3  10 169.675 102.584  35
  -2  -3  10 262.150 123.907  30
  -2  -3  10 200.957 96.3569  54
   2  -3 -10 197.166 61.1057  71
  -2  -3  10 221.501 58.1966  82
   2  -3 -10 237.123 69.4567  76
   2  -3 -10 262.046 56.5500  67
  -2  -3  10 294.624 119.452  55
  -2  -3   9 16563.5 596.479  39
   2  -3  -9 15716.4 578.990  38
   2  -3  -9 16129.0 593.927  50
   2  -3  -9 15231.8 525.925  19
  -2  -3   9 16731.0 599.856  30
   2  -3  -9 16281.7 590.800  28
   2  -3  -9 15629.1 555.717  34
  -2  -3   9 16921.6 555.653  35
  -2  -3   9 17043.6 593.839  20
   2  -3  -9 16427.7 598.925  31
  -2  -3   9 16414.2 594.434  24
   2  -3  -9 16065.4 416.209  71
   2  -3  -9 15529.6 397.927  67
  -2  -3   9 15462.6 408.053  82
  -2  -3   9 16778.1 573.422  55
  -2  -3   9 16803.5 539.048  54
   2  -3  -8 40352.5 1093.95  38
   2  -3  -8 41083.0 1089.22  50
  -2  -3   8 40391.3 1047.97  46
   2  -3  -8 36374.1 985.324  37
  -2  -3   8 41816.8 1099.62  39
  -2  -3   8 42192.1 1106.67  20
   2  -3  -8 40864.4 1102.69  31
   2  -3  -8 42167.4 1097.28  28
  -2  -3   8 42504.5 1116.76  24
   2  -3  -8 38049.8 1050.72  34
   2  -3  -8 39916.0 1041.04  19
  -2  -3   8 42365.8 1053.98  35
  -2  -3   8 43710.4 1106.46  30
   2  -3  -8 39149.0 888.394  71
  -2  -3   8 40002.6 1023.86  54
   2  -3  -7 15833.3 485.527  36
  -2  -3   7 17513.0 581.622  39
   2  -3  -7 17508.9 573.308  50
   2  -3  -7 15963.8 513.320  37
   2  -3  -7 17379.2 586.224  38
  -2  -3   7 16661.1 540.045  46
  -2  -3   7 18387.7 589.493  30
[truncated: 3,204,378 more chars]
