# Supplementary material for: 4-Amino-5-(4-bromo­benzo­yl)-3-(benzo[d]thia­zol-2-yl)-2-[(2′,3′,4′,6′-tetra-O-acetyl-β-d-galacto­pyran­osyl­)sulfanyl]­thio­phene
Source: IUCrdata. 2022 Apr 28;7(Pt 4):x220412. doi: 10.1107/S2414314622004126 (PMC9462023; doi:10.1107/S2414314622004126)
Supplement: Supplementary file 2 [file x-07-x220412-Isup2.hkl]

data_I                                                                          
_shelx_title ' elg_8f in P2(1)'                                                 
_shelx_refln_list_code          4                                               
_shelx_F_calc_maximum      208.75                                               
_exptl_crystal_F_000       796.00                                               
_reflns_d_resolution_high  0.7887                                               
                                                                                
loop_                                                                           
 _space_group_symop_operation_xyz                                               
 'x, y, z'                                                                      
 '-x, y+1/2, -z'                                                                
                                                                                
_cell_length_a    16.9926                                                       
_cell_length_b     6.0264                                                       
_cell_length_c    17.4076                                                       
_cell_angle_alpha  90.000                                                       
_cell_angle_beta  107.831                                                       
_cell_angle_gamma  90.000                                                       
                                                                                
_shelx_F_squared_multiplier     1.000                                           
                                                                                
loop_                                                                           
 _refln_index_h                                                                 
 _refln_index_k                                                                 
 _refln_index_l                                                                 
 _refln_F_squared_calc                                                          
 _refln_F_squared_meas                                                          
 _refln_F_squared_sigma                                                         
 _refln_observed_status                                                         
   3  -7   0         59.65         51.76         4.34 o                         
   5  -7   0         83.16         79.05         4.56 o                         
   6  -7   0        113.28        100.00         4.74 o                         
   7  -7   0        224.25        199.67         8.65 o                         
   8  -7   0          1.46          1.18         1.82 o                         
   0  -6   0       1357.75       1260.29        26.65 o                         
   1  -6   0        352.89        346.44        10.43 o                         
   2  -6   0       1195.44       1161.61        22.19 o                         
   3  -6   0        697.06        658.64        18.66 o                         
   4  -6   0        115.53        107.60         8.39 o                         
   5  -6   0         12.50         16.91         3.27 o                         
   6  -6   0        279.78        286.67         6.85 o                         
   7  -6   0        432.49        463.96         6.98 o                         
   8  -6   0        284.79        325.44         4.99 o                         
   9  -6   0        555.04        600.94         6.20 o                         
  10  -6   0        263.56        272.95         3.37 o                         
  11  -6   0        362.15        415.77         4.40 o                         
  12  -6   0        113.27        122.62         2.19 o                         
   1  -5   0        339.89        314.27        10.41 o                         
   2  -5   0        869.89        839.43        24.56 o                         
   3  -5   0        139.01        138.46         7.65 o                         
   4  -5   0         96.80        102.32         4.96 o                         
   5  -5   0        319.83        308.69         7.86 o                         
   6  -5   0        601.40        606.64        14.03 o                         
   7  -5   0         27.23         24.15         3.05 o                         
   8  -5   0         81.03         90.22         3.19 o                         
   9  -5   0        150.19        172.88         3.77 o                         
  10  -5   0        563.26        590.90         9.19 o                         
  11  -5   0        468.35        500.71         8.37 o                         
  12  -5   0        685.77        727.28         7.22 o                         
  13  -5   0          6.85          8.77         1.38 o                         
  14  -5   0        238.54        282.92         3.53 o                         
  15  -5   0        218.01        214.03         5.18 o                         
   0  -4   0       6232.83       6042.92        62.43 o                         
   1  -4   0        194.80        176.16         4.49 o                         
   2  -4   0       2748.99       2730.64        23.20 o                         
   3  -4   0       2492.72       2497.60        25.11 o                         
   4  -4   0         17.58          6.44         2.11 o                         
   5  -4   0        500.99        458.66        11.01 o                         
   6  -4   0       2424.88       2445.10        23.89 o                         
   7  -4   0        480.82        459.92         9.36 o                         
   8  -4   0       1617.26       1691.14        17.54 o                         
   9  -4   0       2406.19       2510.34        19.69 o                         
  10  -4   0        670.87        675.97         7.35 o                         
  11  -4   0        289.13        311.34         4.24 o                         
  12  -4   0        121.51        120.73         2.58 o                         
  13  -4   0         26.19         24.95         1.63 o                         
  14  -4   0       1044.30       1156.70        12.99 o                         
  15  -4   0        117.63        123.20         2.28 o                         
  16  -4   0        247.81        282.25         4.79 o                         
  17  -4   0        537.67        513.54        14.52 o                         
   1  -3   0       3634.48       3564.21        45.17 o                         
   2  -3   0       2661.37       2566.59        27.76 o                         
   3  -3   0        229.73        248.19         4.68 o                         
   4  -3   0       4835.51       4904.25        44.60 o                         
   5  -3   0        301.80        300.88         5.57 o                         
   6  -3   0        241.16        232.75         4.76 o                         
   7  -3   0        930.28        873.23        10.36 o                         
   8  -3   0         52.32         58.89         2.58 o                         
   9  -3   0          0.21          2.93         1.42 o                         
  10  -3   0       3937.03       4106.74        27.88 o                         
  11  -3   0        194.28        180.88         3.14 o                         
  12  -3   0        895.28        968.20         7.70 o                         
  13  -3   0        943.65       1001.48         9.59 o                         
  14  -3   0        333.32        351.95         4.82 o                         
  15  -3   0        180.87        177.24         3.49 o                         
  16  -3   0        868.47        910.85         9.17 o                         
  17  -3   0        221.09        224.49         3.99 o                         
  18  -3   0        186.54        182.36         4.38 o                         
   0  -2   0       4477.84       4668.19       101.32 o                         
   1  -2   0        840.93        793.95         8.86 o                         
   2  -2   0       1974.64       1919.86        27.84 o                         
   3  -2   0       1913.46       1836.77        24.90 o                         
   4  -2   0       2330.01       2379.40        27.35 o                         
   5  -2   0       2667.85       2781.51        25.72 o                         
   6  -2   0       4913.62       5246.27        48.17 o                         
   7  -2   0       2955.94       3122.88        23.27 o                         
   8  -2   0       2811.92       2866.78        20.25 o                         
   9  -2   0         48.43         36.92         1.66 o                         
  10  -2   0        211.11        230.42         3.52 o                         
  11  -2   0        749.47        753.60         5.34 o                         
  12  -2   0         68.39         75.96         2.30 o                         
  13  -2   0        468.38        509.37         6.16 o                         
  14  -2   0        190.31        192.23         3.03 o                         
  15  -2   0        604.34        595.05         5.45 o                         
  16  -2   0        227.22        231.02         3.42 o                         
  17  -2   0        153.46        147.77         2.91 o                         
  18  -2   0         17.71         18.54         1.65 o                         
  19  -2   0         26.80         27.41         1.67 o                         
   1  -1   0       2342.29       2195.69        29.31 o                         
   2  -1   0      13622.24      12696.85       153.95 o                         
   3  -1   0       5456.94       5387.72        88.04 o                         
   4  -1   0      10708.59      10303.11        72.17 o                         
   5  -1   0       1226.67       1205.18         9.51 o                         
   6  -1   0        843.24        844.15         7.07 o                         
   7  -1   0        531.20        521.75         5.75 o                         
   8  -1   0       3146.29       3046.96        27.52 o                         
   9  -1   0        124.60        130.63         2.23 o                         
  10  -1   0       1676.04       1663.30        10.93 o                         
  11  -1   0        738.25        689.81         5.18 o                         
  12  -1   0        336.73        349.99         3.25 o                         
  13  -1   0        886.56        879.47         6.43 o                         
  14  -1   0        710.17        700.99         6.23 o                         
  15  -1   0        603.51        648.99         6.14 o                         
  16  -1   0        365.48        396.05         4.85 o                         
  17  -1   0        191.68        181.68         3.93 o                         
  18  -1   0        263.77        260.45         3.32 o                         
  19  -1   0        909.79        905.48         7.76 o                         
  20  -1   0        211.42        199.27         4.58 o                         
   1   0   0        514.02        493.56         5.57 o                         
   2   0   0        540.13        581.72         6.99 o                         
   3   0   0       4796.81       4582.81        31.48 o                         
   4   0   0       2040.87       1723.68        11.31 o                         
   5   0   0        266.35        338.17         3.91 o                         
   6   0   0       6411.65       6072.63        35.92 o                         
   7   0   0       4025.06       3848.26        37.41 o                         
   8   0   0      12280.12      12472.67       105.89 o                         
   9   0   0         42.83         22.03         1.59 o                         
  10   0   0          2.95          3.67         1.11 o                         
  11   0   0       1108.04       1042.52         7.60 o                         
  12   0   0       2711.24       2554.48        14.66 o                         
  13   0   0        278.10        260.55         3.31 o                         
  14   0   0        105.70        105.58         2.86 o                         
  15   0   0          4.80          7.27         1.63 o                         
  16   0   0        667.54        724.46         5.72 o                         
  17   0   0       1162.15       1197.69         7.32 o                         
  18   0   0        472.03        488.79         9.44 o                         
  19   0   0        366.98        411.83         7.67 o                         
  20   0   0        302.31        285.58         4.33 o                         
   1   1   0       2135.51       1993.39        15.60 o                         
   2   1   0      13978.24      13090.90        93.57 o                         
   3   1   0       5443.36       5295.08        42.92 o                         
   4   1   0      10635.19       9868.90        77.14 o                         
   5   1   0       1330.59       1279.95         9.83 o                         
   6   1   0        822.70        809.17         6.98 o                         
   7   1   0        536.71        507.83         5.48 o                         
   8   1   0       3034.15       2980.19        21.75 o                         
   9   1   0        135.75        153.73         3.04 o                         
  10   1   0       1871.48       1835.12        13.15 o                         
  11   1   0        760.80        712.00         7.36 o                         
  12   1   0        426.18        434.13         3.43 o                         
  13   1   0        881.24        845.17         4.95 o                         
  14   1   0        726.96        699.00         4.59 o                         
  15   1   0        530.80        542.69         5.43 o                         
  16   1   0        337.06        359.38         3.06 o                         
  17   1   0        155.17        147.74         2.26 o                         
  18   1   0        253.25        252.88         3.23 o                         
  19   1   0        871.73        862.26        11.60 o                         
  20   1   0        183.92        175.12         5.02 o                         
   0   2   0       4703.42       4738.13        46.35 o                         
   1   2   0        904.21        822.56         9.64 o                         
   2   2   0       1932.01       1860.57        15.40 o                         
   3   2   0       1866.24       1837.21        14.83 o                         
   4   2   0       2171.60       2224.50        21.02 o                         
   5   2   0       2586.13       2671.51        26.64 o                         
   6   2   0       4939.35       5173.61        34.96 o                         
   7   2   0       3218.05       3286.54        25.02 o                         
   8   2   0       2711.03       2690.13        21.30 o                         
   9   2   0         49.87         42.39         1.17 o                         
  10   2   0        205.43        213.90         2.32 o                         
  11   2   0        704.83        678.26         3.92 o                         
  12   2   0         46.91         50.52         1.32 o                         
  13   2   0        475.86        482.02         5.19 o                         
  14   2   0        233.28        233.25         2.42 o                         
  15   2   0        530.12        500.65         3.77 o                         
  16   2   0        259.50        259.15         4.30 o                         
  17   2   0        145.13        140.49         2.64 o                         
  18   2   0         18.81         22.93         1.46 o                         
  19   2   0         26.20         27.45         1.58 o                         
   1   3   0       3626.05       3460.78        31.64 o                         
   2   3   0       2565.63       2393.85        31.24 o                         
   3   3   0        232.73        238.12         7.15 o                         
   4   3   0       4956.51       4826.50        61.76 o                         
   5   3   0        246.42        240.94         6.10 o                         
   6   3   0        239.03        230.68         3.06 o                         
   7   3   0        801.04        716.11         4.50 o                         
   8   3   0         61.86         72.28         1.19 o                         
   9   3   0          0.36          1.77         0.88 o                         
  10   3   0       3850.79       3776.74        17.57 o                         
  11   3   0        230.89        204.91         2.33 o                         
  12   3   0       1000.12        998.24         6.21 o                         
  13   3   0        917.22        908.19         7.28 o                         
  14   3   0        299.21        298.76         3.47 o                         
  15   3   0        153.15        142.73         2.58 o                         
  16   3   0        869.10        881.62         5.94 o                         
  17   3   0        230.05        216.97         2.33 o                         
  18   3   0        223.70        208.12         3.11 o                         
   0   4   0       6025.85       5921.11        65.11 o                         
   1   4   0        191.36        190.02         3.02 o                         
   2   4   0       2653.11       2534.65        10.93 o                         
   3   4   0       2608.82       2506.47        10.39 o                         
   4   4   0         17.69         14.58         1.02 o                         
   5   4   0        506.56        460.08         2.87 o                         
   6   4   0       2628.83       2581.94        12.69 o                         
   7   4   0        476.96        455.31         3.64 o                         
   8   4   0       1498.32       1462.75         6.39 o                         
   9   4   0       2362.50       2268.84        12.26 o                         
  10   4   0        685.97        645.19         4.21 o                         
  11   4   0        339.44        339.48         3.78 o                         
  12   4   0         77.05         69.97         1.63 o                         
  13   4   0         23.98         19.00         1.68 o                         
  14   4   0       1065.47       1059.93         7.63 o                         
  15   4   0        107.21        101.45         1.96 o                         
  16   4   0        219.66        223.74         2.82 o                         
  17   4   0        560.57        529.21         8.52 o                         
   1   5   0        369.75        407.70         4.39 o                         
   2   5   0        768.87        705.72         6.04 o                         
   3   5   0        142.84        131.03         1.98 o                         
   4   5   0        126.90        132.85         2.03 o                         
   5   5   0        320.39        330.16         4.67 o                         
   6   5   0        527.14        518.54         3.34 o                         
   7   5   0         30.13         32.66         1.28 o                         
   8   5   0        123.12        128.93         1.85 o                         
   9   5   0        125.75        130.47         3.03 o                         
  10   5   0        551.66        521.42         6.25 o                         
  11   5   0        465.21        446.26         4.17 o                         
  12   5   0        672.23        630.80         6.61 o                         
  13   5   0          6.37          7.63         1.23 o                         
  14   5   0        227.01        240.63         4.82 o                         
  15   5   0        216.17        191.68         3.21 o                         
   0   6   0       1567.25       1592.52        16.79 o                         
   1   6   0        359.86        375.43         4.33 o                         
   2   6   0       1254.41       1283.46        13.36 o                         
   3   6   0        749.95        768.80         6.41 o                         
   4   6   0         96.09         93.60         1.90 o                         
   5   6   0         13.21         12.80         1.18 o                         
   6   6   0        275.03        280.37         2.72 o                         
   7   6   0        364.60        368.55        10.83 o                         
   8   6   0        287.57        303.53         4.70 o                         
   9   6   0        533.53        529.59         6.63 o                         
  10   6   0        252.08        236.99         4.61 o                         
  11   6   0        340.29        355.12         4.74 o                         
  12   6   0        111.74        106.43         2.06 o                         
   1   7   0        188.62        203.72         3.90 o                         
   2   7   0        356.17        380.98         7.40 o                         
   3   7   0         50.38         53.36         2.28 o                         
   4   7   0        883.67        851.86        24.03 o                         
   5   7   0         85.50         83.35         2.50 o                         
   6   7   0        114.47        109.58         2.57 o                         
   7   7   0        224.48        187.32         4.21 o                         
   8   7   0          3.46          4.63         1.45 o                         
  -8  -7   1        162.62        139.64         3.88 o                         
  -7  -7   1         21.55         21.50         1.99 o                         
  -6  -7   1         27.94         21.72         2.09 o                         
  -4  -7   1         62.41         57.17         4.49 o                         
  -3  -7   1        253.70        215.62         8.02 o                         
   6  -7   1         44.15         39.67         3.10 o                         
   7  -7   1        779.74        755.15        12.89 o                         
 -12  -6   1        376.37        395.89         5.71 o                         
 -11  -6   1         14.67         12.98         1.03 o                         
 -10  -6   1        496.75        563.23         5.83 o                         
  -9  -6   1        302.89        345.19         4.71 o                         
  -8  -6   1        110.34        108.06         2.89 o                         
  -7  -6   1        423.19        463.68         7.85 o                         
  -6  -6   1        967.42       1005.21        19.39 o                         
  -4  -6   1       1228.08       1183.16        27.86 o                         
  -3  -6   1         10.72         12.17         5.52 o                         
  -2  -6   1         48.75         48.88         5.55 o                         
  -1  -6   1        152.10        130.58         6.72 o                         
   0  -6   1        950.66        902.61        18.87 o                         
   1  -6   1        347.87        295.64        10.83 o                         
   2  -6   1        701.10        637.20        18.25 o                         
   3  -6   1        113.95        105.15        11.08 o                         
   4  -6   1        557.17        545.88        12.02 o                         
   5  -6   1        249.09        282.38         8.26 o                         
   6  -6   1        338.34        329.95         6.31 o                         
   7  -6   1        158.24        157.96         3.70 o                         
   8  -6   1        422.00        439.44         6.41 o                         
   9  -6   1         77.58         81.10         2.18 o                         
  10  -6   1        310.44        343.72         4.09 o                         
  11  -6   1        370.46        404.58         5.96 o                         
  12  -6   1         95.97         91.63         3.17 o                         
 -15  -5   1         34.42         25.91         1.21 o                         
 -14  -5   1        802.83        877.05        10.78 o                         
 -13  -5   1        166.77        192.73         2.76 o                         
 -12  -5   1        152.63        171.75         2.93 o                         
 -11  -5   1        741.96        850.89         8.80 o                         
 -10  -5   1        261.37        274.68         6.19 o                         
  -9  -5   1        740.07        783.91        13.19 o                         
  -8  -5   1       2367.29       2485.39        31.00 o                         
  -7  -5   1        633.96        661.39        12.05 o                         
  -6  -5   1        415.10        438.28        10.18 o                         
  -5  -5   1       1833.21       1777.85        35.70 o                         
  -4  -5   1        497.93        504.41        18.03 o                         
  -3  -5   1        640.44        592.31        12.11 o                         
  -2  -5   1       2164.85       2200.97        42.45 o                         
  -1  -5   1        543.39        553.69        11.54 o                         
   0  -5   1       4519.66       4261.27        58.03 o                         
   1  -5   1        425.26        432.42        10.09 o                         
   2  -5   1        995.43        975.54        19.95 o                         
   3  -5   1       2615.39       2551.67        32.43 o                         
   4  -5   1        616.15        618.71        18.19 o                         
   5  -5   1         62.32         60.01         3.98 o                         
   6  -5   1        890.54        921.81        14.38 o                         
   7  -5   1        213.03        209.74         6.08 o                         
   8  -5   1        345.85        357.90         6.06 o                         
   9  -5   1        911.33        978.34        13.61 o                         
  10  -5   1          6.99         10.03         1.63 o                         
  11  -5   1        154.97        155.41         2.98 o                         
  12  -5   1        784.47        911.95         7.88 o                         
  13  -5   1        205.20        230.29         3.16 o                         
  14  -5   1         53.73         56.61         1.84 o                         
 -17  -4   1        267.36        304.29         4.83 o                         
 -16  -4   1        462.63        474.14        14.46 o                         
 -15  -4   1        443.69        466.37         4.95 o                         
 -14  -4   1        110.56        129.69         2.59 o                         
 -13  -4   1        529.32        548.08         5.37 o                         
 -12  -4   1        638.56        688.17         9.63 o                         
 -11  -4   1        557.04        626.47        10.53 o                         
 -10  -4   1       1117.96       1193.66        11.07 o                         
  -9  -4   1        913.78        978.89        10.22 o                         
  -8  -4   1        125.05        134.57         5.05 o                         
  -7  -4   1       2519.76       2595.91        27.30 o                         
  -6  -4   1       2390.36       2385.62        26.08 o                         
  -5  -4   1        364.06        350.42         7.62 o                         
  -4  -4   1       1220.44       1241.97        13.63 o                         
  -3  -4   1        144.37        151.16         4.58 o                         
  -2  -4   1         67.72         56.49         3.18 o                         
  -1  -4   1       1201.16       1095.35        11.81 o                         
   0  -4   1       2259.72       2250.89        22.20 o                         
   1  -4   1       1673.54       1644.18        18.10 o                         
   2  -4   1       1551.31       1456.54        19.69 o                         
   3  -4   1        384.12        369.76         8.05 o                         
   4  -4   1        762.22        793.91        17.49 o                         
   5  -4   1        405.27        402.64        13.41 o                         
   6  -4   1        182.93        195.29         7.07 o                         
   7  -4   1        434.36        448.47         8.12 o                         
   8  -4   1       1612.23       1748.59        15.06 o                         
   9  -4   1        710.39        720.61         7.29 o                         
  10  -4   1         76.00         86.38         2.45 o                         
  11  -4   1        519.90        573.26         5.66 o                         
  12  -4   1         72.43         84.60         2.35 o                         
  13  -4   1        125.87        130.43         3.04 o                         
  14  -4   1        158.44        163.67         2.89 o                         
  15  -4   1         21.44         23.42         1.50 o                         
  16  -4   1        147.92        139.07         5.17 o                         
 -19  -3   1        154.67        151.38         4.42 o                         
 -18  -3   1         89.48        117.02         3.80 o                         
 -17  -3   1         72.23         71.76         2.44 o                         
 -16  -3   1        804.88        901.45         7.33 o                         
 -15  -3   1        335.32        346.75         4.44 o                         
 -14  -3   1         62.29         67.33         2.06 o                         
 -13  -3   1        186.59        211.30         3.03 o                         
 -12  -3   1          5.87         10.85         1.45 o                         
 -11  -3   1        243.63        244.47         3.77 o                         
 -10  -3   1        825.23        902.33         8.34 o                         
  -9  -3   1        480.38        504.53         5.95 o                         
  -8  -3   1       1651.02       1651.61        17.39 o                         
  -7  -3   1        884.56        996.20        10.86 o                         
  -6  -3   1         13.12         19.16         2.14 o                         
  -5  -3   1       1117.27       1193.88        12.81 o                         
  -4  -3   1        142.16        134.93         3.61 o                         
  -3  -3   1        345.86        386.86         6.34 o                         
  -2  -3   1       2781.21       2709.74        23.55 o                         
  -1  -3   1       1755.70       1917.75        17.02 o                         
   0  -3   1        979.41        945.64         9.91 o                         
   1  -3   1       1497.72       1365.35        15.94 o                         
   2  -3   1         33.16         39.21         1.97 o                         
   3  -3   1        288.82        328.05         5.34 o                         
   4  -3   1       6446.53       6586.66        82.49 o                         
   5  -3   1        262.51        249.36         5.26 o                         
   6  -3   1       2317.36       2375.10        21.17 o                         
   7  -3   1       2286.61       2284.99        20.86 o                         
   8  -3   1        679.21        802.16         7.56 o                         
   9  -3   1         68.47         63.46         1.96 o                         
  10  -3   1       1630.93       1592.60        14.78 o                         
  11  -3   1         81.92         84.39         2.32 o                         
  12  -3   1        945.59       1033.18        10.85 o                         
  13  -3   1        515.72        541.14         5.87 o                         
  14  -3   1       1068.07       1129.70         8.11 o                         
  15  -3   1        616.26        627.57         5.65 o                         
  16  -3   1          9.01          8.40         1.28 o                         
  17  -3   1        155.18        181.75         4.81 o                         
  18  -3   1        292.49        287.84         6.47 o                         
 -20  -2   1        665.51        635.13        20.98 o                         
 -19  -2   1        175.63        171.00         2.70 o                         
 -18  -2   1       1227.08       1299.15        12.88 o                         
 -17  -2   1        407.72        422.42         4.73 o                         
 -16  -2   1        288.55        270.28         5.48 o                         
 -15  -2   1        568.04        624.34         5.85 o                         
 -14  -2   1        727.04        754.39         6.07 o                         
 -13  -2   1       2146.02       2135.51        11.65 o                         
 -12  -2   1        431.46        428.25         3.77 o                         
 -11  -2   1       1209.83       1229.67         9.52 o                         
 -10  -2   1       5160.76       5151.34        41.53 o                         
  -9  -2   1        297.88        295.16         3.54 o                         
  -8  -2   1         87.78         97.22         2.48 o                         
  -7  -2   1       3180.57       3048.78        43.18 o                         
  -6  -2   1        614.27        609.02         6.30 o                         
  -5  -2   1        549.37        561.76         9.56 o                         
  -4  -2   1        921.13        789.29         9.06 o                         
  -3  -2   1       3219.71       3367.67        42.75 o                         
  -2  -2   1       4038.39       4037.46        38.20 o                         
  -1  -2   1       4063.71       3967.10        35.46 o                         
   0  -2   1          7.65         10.48         3.01 o                         
   1  -2   1        125.91        118.49         2.41 o                         
   2  -2   1       7973.22       7873.94        81.62 o                         
   3  -2   1         47.49         62.64         2.40 o                         
   4  -2   1       7971.94       8203.88       103.90 o                         
   5  -2   1       1101.62       1084.27         9.13 o                         
   6  -2   1       2006.06       2215.73        22.14 o                         
   7  -2   1       1467.82       1477.71        11.12 o                         
   8  -2   1        144.86        126.62         2.45 o                         
   9  -2   1        221.24        199.62         2.64 o                         
  10  -2   1       3883.24       3880.55        28.02 o                         
  11  -2   1        480.05        453.62         3.90 o                         
  12  -2   1        252.95        271.25         3.06 o                         
  13  -2   1       1507.10       1518.67        10.09 o                         
  14  -2   1        177.77        181.34         2.94 o                         
  15  -2   1         95.36        101.78         2.64 o                         
  16  -2   1       1118.11       1186.45        13.15 o                         
  17  -2   1        244.42        260.97         3.83 o                         
  18  -2   1        234.91        265.77         5.49 o                         
  19  -2   1        882.21        902.89         9.84 o                         
 -20  -1   1        182.58        173.77         4.97 o                         
 -19  -1   1        133.88        142.69         2.01 o                         
 -18  -1   1        179.52        191.33         2.98 o                         
 -17  -1   1       1100.69       1151.34         9.76 o                         
 -16  -1   1       1123.13       1139.73         8.90 o                         
 -15  -1   1         53.87         42.76         2.03 o                         
 -14  -1   1       1502.78       1512.55         9.90 o                         
 -13  -1   1         70.19         79.19         1.84 o                         
 -12  -1   1        344.28        342.50         4.12 o                         
 -11  -1   1       2280.78       2197.91        10.35 o                         
 -10  -1   1       1831.76       1786.44        10.23 o                         
  -9  -1   1       1826.50       1729.78        15.45 o                         
  -8  -1   1       1299.69       1097.54         7.81 o                         
  -7  -1   1       3477.13       3468.31        29.81 o                         
  -6  -1   1       2172.19       2022.68        12.77 o                         
  -5  -1   1       1493.91       1251.97        13.97 o                         
  -4  -1   1       3313.80       3297.51        25.65 o                         
  -3  -1   1       3296.57       3127.18        42.36 o                         
  -2  -1   1       5596.05       5403.14        71.03 o                         
  -1  -1   1       7123.72       6905.44        74.93 o                         
   0  -1   1       1541.29       1561.99        17.74 o                         
   1  -1   1       7269.51       7108.41        86.17 o                         
   2  -1   1       3167.68       3039.54        32.11 o                         
   3  -1   1       3364.35       3176.78        27.75 o                         
   4  -1   1       1316.62       1224.75        11.46 o                         
   5  -1   1        686.79        679.60         6.22 o                         
   6  -1   1       7478.02       7309.43        53.71 o                         
   7  -1   1       5602.70       5530.76        45.71 o                         
   8  -1   1       2165.93       2054.10        21.38 o                         
   9  -1   1       2507.41       2494.99        19.72 o                         
  10  -1   1       2184.14       2124.72        14.00 o                         
  11  -1   1          1.38          3.09         1.02 o                         
  12  -1   1       2499.88       2492.63        13.03 o                         
  13  -1   1       1299.60       1254.91         7.49 o                         
  14  -1   1       2759.89       2815.96        15.13 o                         
  15  -1   1       1763.06       1794.45        11.87 o                         
  16  -1   1        327.45        345.02         4.35 o                         
  17  -1   1        535.44        558.12         6.70 o                         
  18  -1   1        373.80        387.34         3.96 o                         
  19  -1   1        211.99        217.93         3.87 o                         
 -20   0   1        399.26        382.13        10.77 o                         
 -19   0   1          4.65          4.28         1.10 o                         
 -18   0   1        546.01        544.88         4.11 o                         
 -17   0   1          1.50          1.72         1.25 o                         
 -16   0   1        289.81        313.79         5.09 o                         
 -15   0   1        157.61        170.43         2.70 o                         
 -14   0   1        285.12        321.42        10.61 o                         
 -13   0   1        118.43        126.14         4.34 o                         
 -12   0   1       2297.16       2232.63        18.56 o                         
 -11   0   1        140.76        156.08         1.90 o                         
 -10   0   1        356.77        361.34         6.15 o                         
  -9   0   1       2415.43       2359.51        21.94 o                         
  -8   0   1        880.77        986.26        11.41 o                         
  -7   0   1        551.47        509.01         5.02 o                         
  -6   0   1      11131.42      10627.72        79.54 o                         
  -5   0   1       3426.63       3439.87        26.11 o                         
  -4   0   1        466.47        476.35         3.96 o                         
  -3   0   1        348.79        268.99         2.88 o                         
  -2   0   1       3502.31       3315.42        25.84 o                         
  -1   0   1       3523.25       3248.90        26.95 o                         
   0   0   1        886.15        904.54        13.61 o                         
   1   0   1       5346.33       4912.39        44.61 o                         
   2   0   1       3580.58       3261.05        27.74 o                         
   3   0   1       3392.58       3058.21        23.09 o                         
   4   0   1       4847.45       4455.07        30.94 o                         
   5   0   1         57.71         33.22         1.65 o                         
   6   0   1        292.10        197.26         2.86 o                         
   7   0   1       1121.45       1161.64         8.63 o                         
   8   0   1       4980.57       4756.00        29.53 o                         
   9   0   1       2673.42       2449.23        18.12 o                         
  10   0   1       2345.78       2333.42        13.30 o                         
  11   0   1       2061.42       1970.64        14.81 o                         
  12   0   1       2167.55       2291.78        25.12 o                         
  13   0   1         44.55         49.32         2.06 o                         
  14   0   1       2017.90       1884.31        11.61 o                         
  15   0   1         30.01         22.56         1.79 o                         
  16   0   1         23.77         24.68         1.63 o                         
  17   0   1       1493.42       1479.58         9.71 o                         
  18   0   1        128.48        125.30         3.30 o                         
  19   0   1         24.94         19.38         5.11 o                         
  20   0   1        196.95        169.02        11.55 o                         
 -20   1   1        174.01        164.73         3.41 o                         
 -19   1   1        112.73        113.19         2.05 o                         
 -18   1   1        144.60        152.66         3.35 o                         
 -17   1   1       1115.30       1155.09         6.74 o                         
 -16   1   1       1119.89       1108.91         6.40 o                         
 -15   1   1         57.93         48.75         1.41 o                         
 -14   1   1       1700.26       1713.00         8.87 o                         
 -13   1   1         72.72         77.74         1.67 o                         
 -12   1   1        344.93        337.69         4.29 o                         
 -11   1   1       2247.76       2134.64        10.90 o                         
 -10   1   1       1865.19       1786.74        10.07 o                         
  -9   1   1       1935.78       1866.95        15.44 o                         
  -8   1   1       1222.64       1024.10        10.35 o                         
  -7   1   1       3563.10       3569.66        31.76 o                         
  -6   1   1       2298.15       2158.06        13.56 o                         
  -5   1   1       1561.52       1319.44        10.52 o                         
  -4   1   1       3449.30       3328.81        26.16 o                         
  -3   1   1       2970.26       2840.91        27.63 o                         
  -2   1   1       6219.52       5917.34        43.02 o                         
  -1   1   1       7149.03       6757.20        56.42 o                         
   0   1   1       2079.26       2057.54        17.22 o                         
   1   1   1       7630.36       7352.28        50.05 o                         
   2   1   1       3223.90       3062.83        18.40 o                         
   3   1   1       3730.90       3518.00        19.75 o                         
   4   1   1       1384.24       1254.24         8.82 o                         
   5   1   1        725.97        698.84         5.24 o                         
   6   1   1       6869.66       6741.57        39.99 o                         
   7   1   1       5279.59       5316.15        32.63 o                         
   8   1   1       2203.82       2159.23        15.51 o                         
   9   1   1       2264.51       2227.48        16.19 o                         
  10   1   1       2172.26       2036.24        12.35 o                         
  11   1   1          0.91          2.94         0.97 o                         
  12   1   1       2558.38       2501.88        10.93 o                         
  13   1   1       1223.95       1148.67         6.05 o                         
  14   1   1       2621.48       2631.93        11.69 o                         
  15   1   1       1840.42       1840.30        10.70 o                         
  16   1   1        282.44        284.56         2.93 o                         
  17   1   1        563.29        566.56         9.18 o                         
  18   1   1        373.78        388.03         6.00 o                         
  19   1   1        199.87        206.94         4.38 o                         
 -20   2   1        651.83        594.55        15.23 o                         
 -19   2   1        170.55        164.22         2.17 o                         
 -18   2   1       1237.68       1262.26         8.87 o                         
 -17   2   1        424.63        436.01         4.95 o                         
 -16   2   1        295.27        272.60         6.37 o                         
 -15   2   1        582.19        632.18         5.75 o                         
 -14   2   1        810.30        799.60         4.87 o                         
 -13   2   1       2302.75       2186.00         9.41 o                         
 -12   2   1        350.27        328.34         3.45 o                         
 -11   2   1       1228.44       1199.71         7.67 o                         
 -10   2   1       5104.12       4842.98        32.77 o                         
  -9   2   1        348.70        347.12         2.47 o                         
  -8   2   1         66.10         69.63         2.19 o                         
  -7   2   1       3146.95       2970.92        23.13 o                         
  -6   2   1        743.92        735.57         8.10 o                         
  -5   2   1        532.06        537.49        10.01 o                         
  -4   2   1        725.80        576.28         8.10 o                         
  -3   2   1       3091.58       3161.04        22.89 o                         
  -2   2   1       4111.86       3993.10        27.93 o                         
  -1   2   1       3936.49       3697.81        41.54 o                         
   0   2   1          1.30          7.67         3.32 o                         
   1   2   1        107.35         94.63         3.42 o                         
   2   2   1       8013.53       7853.44        52.17 o                         
   3   2   1         60.41         74.84         2.42 o                         
   4   2   1       8085.70       8105.46        46.25 o                         
   5   2   1        996.72        943.50         9.82 o                         
   6   2   1       2095.25       2267.59        16.71 o                         
   7   2   1       1569.48       1558.23        12.28 o                         
   8   2   1        135.17        112.29         2.12 o                         
   9   2   1        236.73        203.56         1.90 o                         
  10   2   1       3923.12       3761.38        20.98 o                         
  11   2   1        518.11        478.76         4.18 o                         
  12   2   1        288.62        295.95         2.62 o                         
  13   2   1       1436.17       1382.45         6.97 o                         
  14   2   1        135.73        130.00         1.94 o                         
  15   2   1         97.58        105.33         1.89 o                         
  16   2   1       1050.19       1084.20         9.37 o                         
  17   2   1        238.20        245.64         3.27 o                         
  18   2   1        237.33        245.06         7.13 o                         
  19   2   1        942.45        858.43        10.73 o                         
 -19   3   1        148.61        127.07         3.91 o                         
 -18   3   1        100.22        104.97         5.10 o                         
 -17   3   1         73.96         70.50         1.65 o                         
 -16   3   1        779.37        821.00         6.67 o                         
 -15   3   1        328.79        317.99         4.53 o                         
 -14   3   1         45.05         47.78         1.74 o                         
 -13   3   1        180.11        189.65         2.54 o                         
 -12   3   1          3.53          6.93         1.28 o                         
 -11   3   1        233.89        216.14         2.41 o                         
 -10   3   1        948.26        951.80         5.39 o                         
  -9   3   1        458.00        444.93         3.15 o                         
  -8   3   1       1677.38       1612.35         6.46 o                         
  -7   3   1        901.76        960.53         5.70 o                         
  -6   3   1         33.16         33.10         2.53 o                         
  -5   3   1       1035.82       1086.01        14.14 o                         
  -4   3   1        118.54        108.45         4.04 o                         
  -3   3   1        376.41        407.00         7.23 o                         
  -2   3   1       2812.81       2613.41        23.72 o                         
  -1   3   1       1712.65       1809.21        25.14 o                         
   0   3   1        969.03        927.43        22.22 o                         
   1   3   1       1472.03       1318.05        23.12 o                         
   2   3   1         28.10         33.24         4.47 o                         
   3   3   1        292.34        314.90         6.05 o                         
   4   3   1       6387.85       6339.50        57.67 o                         
   5   3   1        279.41        266.66         4.93 o                         
   6   3   1       2400.17       2298.93        10.32 o                         
   7   3   1       2190.35       2117.94        10.59 o                         
   8   3   1        741.29        832.98         4.47 o                         
   9   3   1         77.79         71.34         1.42 o                         
  10   3   1       1568.67       1491.06        12.08 o                         
  11   3   1         82.63         80.55         1.69 o                         
  12   3   1        963.14        986.58         7.61 o                         
  13   3   1        581.44        556.13         5.32 o                         
  14   3   1       1116.19       1134.29         7.95 o                         
  15   3   1        622.69        613.49         5.41 o                         
  16   3   1          2.81          2.74         1.08 o                         
  17   3   1        126.98        127.76         3.56 o                         
  18   3   1        284.95        264.92         4.35 o                         
 -17   4   1        266.73        276.30         2.88 o                         
 -16   4   1        464.38        457.10         6.77 o                         
 -15   4   1        434.20        413.78         3.92 o                         
 -14   4   1        119.24        130.76         2.39 o                         
 -13   4   1        444.57        425.92         4.45 o                         
 -12   4   1        614.34        594.23         4.41 o                         
 -11   4   1        570.29        612.48         8.08 o                         
 -10   4   1       1221.74       1187.01         6.21 o                         
  -9   4   1        893.23        919.28         5.57 o                         
  -8   4   1        123.19        121.75         1.64 o                         
  -7   4   1       2412.88       2432.09        12.26 o                         
  -6   4   1       2488.99       2373.85         9.53 o                         
  -5   4   1        379.04        362.06         2.78 o                         
  -4   4   1       1182.71       1202.63         8.72 o                         
  -3   4   1        188.73        213.97         4.40 o                         
  -2   4   1         49.66         37.56         1.12 o                         
  -1   4   1       1074.39        986.39         5.13 o                         
   0   4   1       2295.48       2229.77         8.91 o                         
   1   4   1       1675.23       1734.96        13.28 o                         
   2   4   1       1477.81       1457.31        13.38 o                         
   3   4   1        363.64        365.84         4.77 o                         
   4   4   1        793.74        800.64         4.06 o                         
   5   4   1        389.30        357.94         2.61 o                         
   6   4   1        180.91        188.66         1.83 o                         
   7   4   1        451.50        438.76         2.83 o                         
   8   4   1       1495.45       1532.01         6.64 o                         
   9   4   1        712.46        696.02         5.54 o                         
  10   4   1         41.43         50.82         1.40 o                         
  11   4   1        585.19        584.72         4.74 o                         
  12   4   1         90.96         99.21         1.98 o                         
  13   4   1        137.58        138.31         2.51 o                         
  14   4   1        140.55        130.79         4.57 o                         
  15   4   1         17.84         15.54         1.16 o                         
  16   4   1        153.35        139.49         2.67 o                         
  17   4   1        434.52        393.81         8.88 o                         
 -15   5   1         37.24         26.64         0.99 o                         
 -14   5   1        840.67        832.41         6.47 o                         
 -13   5   1        156.61        161.49         2.41 o                         
 -12   5   1        156.61        157.77         2.61 o                         
 -11   5   1        714.48        724.11         6.11 o                         
 -10   5   1        325.90        318.37         3.50 o                         
  -9   5   1        805.90        790.36         5.28 o                         
  -8   5   1       2421.27       2381.37        13.19 o                         
  -7   5   1        672.95        683.51         4.76 o                         
  -6   5   1        473.13        492.14         3.87 o                         
  -5   5   1       1937.07       1890.77        12.57 o                         
  -4   5   1        475.81        464.95         3.79 o                         
  -3   5   1        580.96        587.04         6.43 o                         
  -2   5   1       2350.17       2347.48        14.83 o                         
  -1   5   1        513.62        538.95         3.61 o                         
   0   5   1       4229.38       4151.29        18.86 o                         
   1   5   1        451.74        448.57         3.28 o                         
   2   5   1        954.30        922.58         6.18 o                         
   3   5   1       2598.22       2538.63        10.65 o                         
   4   5   1        601.24        585.68         3.79 o                         
   5   5   1         87.11         85.63         1.68 o                         
   6   5   1        757.31        749.92         5.09 o                         
   7   5   1        192.06        190.89         2.24 o                         
   8   5   1        321.03        309.46         2.79 o                         
   9   5   1        957.14        967.34         5.99 o                         
  10   5   1         16.42         19.15         1.44 o                         
  11   5   1        144.77        131.71         2.23 o                         
  12   5   1        753.59        757.89         5.95 o                         
  13   5   1        201.57        204.39         2.47 o                         
  14   5   1         49.11         45.00         1.34 o                         
  15   5   1        239.78        209.85         7.35 o                         
 -12   6   1        418.85        403.55         8.56 o                         
 -11   6   1         14.23         10.73         1.23 o                         
 -10   6   1        473.08        476.47         5.99 o                         
  -9   6   1        308.04        320.51         3.76 o                         
  -8   6   1        111.45        108.02         2.04 o                         
  -7   6   1        492.29        475.27         7.32 o                         
  -6   6   1        981.94        964.72         9.68 o                         
  -5   6   1        197.46        190.97         2.39 o                         
  -4   6   1       1340.39       1354.59        11.65 o                         
  -3   6   1         33.57         40.62         1.43 o                         
  -2   6   1         69.01         61.24         1.67 o                         
  -1   6   1        132.74        138.72         2.35 o                         
   0   6   1       1045.48       1079.84         8.55 o                         
   1   6   1        342.99        325.92         3.81 o                         
   2   6   1        708.59        716.33         5.70 o                         
   3   6   1        113.32        121.78         2.11 o                         
   4   6   1        528.05        537.21         4.13 o                         
   5   6   1        239.80        266.00         6.08 o                         
   6   6   1        293.80        293.73         4.65 o                         
   7   6   1        142.91        135.40         4.54 o                         
   8   6   1        440.49        436.33         4.60 o                         
   9   6   1         72.55         70.19         1.94 o                         
  10   6   1        294.36        293.57         3.89 o                         
  11   6   1        347.70        352.30         5.47 o                         
  12   6   1         97.47         83.61         3.04 o                         
  -8   7   1        164.57        129.86         2.25 o                         
  -7   7   1         17.81         18.76         1.80 o                         
  -6   7   1         29.82         22.01         2.09 o                         
  -5   7   1        256.08        253.84         7.04 o                         
  -4   7   1         77.05         84.04         3.40 o                         
  -3   7   1        223.79        226.21         3.32 o                         
  -2   7   1        399.64        423.98         8.66 o                         
  -1   7   1         58.48         59.35         3.83 o                         
   0   7   1         21.87         19.84         1.49 o                         
   1   7   1        204.44        218.78         3.09 o                         
   2   7   1         28.34         30.65         1.83 o                         
   3   7   1        777.93        793.62        12.75 o                         
   4   7   1        713.63        720.51        15.02 o                         
   5   7   1         62.13         59.07         2.06 o                         
   6   7   1         45.33         47.48         2.31 o                         
   7   7   1        721.43        672.90         6.78 o                         
  -8  -7   2        135.35        130.96         5.17 o                         
  -7  -7   2        113.01         98.30         3.33 o                         
  -5  -7   2        106.90         95.94         5.50 o                         
  -4  -7   2        530.75        499.07        14.07 o                         
   5  -7   2        252.63        212.29         7.48 o                         
   6  -7   2        134.89        121.03         8.36 o                         
 -12  -6   2         21.81         26.67         1.23 o                         
 -11  -6   2        401.48        423.69         4.40 o                         
 -10  -6   2        377.04        414.47         4.49 o                         
  -9  -6   2         49.96         52.08         2.18 o                         
  -8  -6   2        215.06        230.51         5.21 o                         
  -7  -6   2        256.54        264.28         7.18 o                         
  -6  -6   2        119.85        122.47         7.45 o                         
  -5  -6   2         71.66         65.49         6.13 o                         
  -4  -6   2         35.73         41.52         3.83 o                         
  -3  -6   2        567.23        530.50        11.16 o                         
  -2  -6   2        690.02        657.34        15.30 o                         
  -1  -6   2        845.50        817.07        21.13 o                         
   0  -6   2        165.36        155.70         8.22 o                         
   1  -6   2        784.70        722.83        19.65 o                         
   2  -6   2        341.16        266.82        14.59 o                         
   3  -6   2        487.46        476.01        19.18 o                         
   4  -6   2        250.44        260.11        11.27 o                         
   5  -6   2        897.25        949.32        18.51 o                         
   6  -6   2       1252.89       1317.49        23.40 o                         
   7  -6   2        630.28        671.54         8.70 o                         
   8  -6   2         54.78         58.32         2.12 o                         
   9  -6   2        426.85        474.75         5.14 o                         
  10  -6   2        146.29        148.23         2.96 o                         
  11  -6   2        299.09        325.84         5.03 o                         
 -15  -5   2         47.12         44.89         1.40 o                         
 -14  -5   2        600.65        661.99         9.58 o                         
 -13  -5   2        282.35        297.39         3.57 o                         
 -12  -5   2        499.40        573.85         6.59 o                         
 -11  -5   2        499.34        525.24         8.66 o                         
 -10  -5   2        108.46        118.12         4.01 o                         
  -9  -5   2        682.03        752.93        13.48 o                         
  -8  -5   2       1021.91       1091.06        19.80 o                         
  -7  -5   2        773.21        765.48        13.31 o                         
  -6  -5   2       1000.85        958.25        35.13 o                         
  -5  -5   2        174.58        161.17         7.80 o                         
  -4  -5   2        494.95        497.16        13.98 o                         
  -3  -5   2       2745.55       2696.04        62.68 o                         
  -2  -5   2        283.65        265.82         7.54 o                         
  -1  -5   2        293.49        279.60         8.91 o                         
   0  -5   2       2466.63       2269.89        27.74 o                         
   1  -5   2        149.20        137.10         7.17 o                         
   2  -5   2        187.02        191.97         7.00 o                         
   3  -5   2       3042.57       2948.57        42.80 o                         
   4  -5   2         14.25         12.45         4.18 o                         
   5  -5   2        201.80        208.35         5.87 o                         
   6  -5   2        197.92        194.44         5.03 o                         
   7  -5   2        433.08        448.82         6.93 o                         
   8  -5   2       1730.86       1804.35        15.12 o                         
   9  -5   2       1041.80       1129.93        10.50 o                         
  10  -5   2          3.27          7.34         1.54 o                         
  11  -5   2        843.19        902.20         8.40 o                         
  12  -5   2        212.71        222.35         3.19 o                         
  13  -5   2        175.56        181.62         2.75 o                         
  14  -5   2        566.96        591.84        10.92 o                         
 -17  -4   2        849.73        929.08        13.08 o                         
 -16  -4   2        679.10        740.33        11.40 o                         
 -15  -4   2        172.05        172.95         3.95 o                         
 -14  -4   2        869.78        908.13         8.85 o                         
 -13  -4   2        573.05        621.37         5.87 o                         
 -12  -4   2        592.84        619.21         8.11 o                         
 -11  -4   2        904.73        982.07        11.44 o                         
 -10  -4   2        261.95        313.43         4.99 o                         
  -9  -4   2        372.84        397.12         6.43 o                         
  -8  -4   2        178.08        162.12         6.64 o                         
  -7  -4   2       1262.46       1316.51        15.78 o                         
  -6  -4   2        898.59        912.93        13.08 o                         
  -5  -4   2        148.57        150.72         4.58 o                         
  -4  -4   2       1148.20       1136.96        14.48 o                         
  -3  -4   2        243.49        265.13         5.35 o                         
  -2  -4   2         42.29         37.90         2.60 o                         
  -1  -4   2        315.18        294.02         4.71 o                         
   0  -4   2       1174.31       1173.19        13.14 o                         
   1  -4   2        317.98        304.45         6.10 o                         
   2  -4   2        116.59        100.46         3.79 o                         
   3  -4   2        252.13        253.82         5.60 o                         
   4  -4   2        959.70        937.68        16.64 o                         
   5  -4   2        155.36        167.16         5.03 o                         
   6  -4   2       1628.20       1786.48        23.08 o                         
   7  -4   2       1316.27       1358.40        14.42 o                         
   8  -4   2        122.54        124.18         3.13 o                         
   9  -4   2         44.36         41.72         1.95 o                         
  10  -4   2        980.96       1022.62        10.18 o                         
  11  -4   2         69.05         79.99         2.27 o                         
  12  -4   2        355.69        360.03         5.02 o                         
  13  -4   2        788.21        871.86         8.43 o                         
  14  -4   2        139.46        149.69         3.23 o                         
  15  -4   2        610.48        607.57        14.44 o                         
  16  -4   2        267.75        267.76        18.54 o                         
 -19  -3   2         90.00        103.80         2.70 o                         
 -18  -3   2        530.70        565.45         6.33 o                         
 -17  -3   2        119.50        131.37         2.87 o                         
 -16  -3   2         59.28         65.00         1.80 o                         
 -15  -3   2        385.52        418.26         4.54 o                         
 -14  -3   2       2452.28       2551.69        15.83 o                         
 -13  -3   2        129.97        150.10         2.57 o                         
 -12  -3   2       1628.87       1670.18        15.80 o                         
 -11  -3   2        655.45        711.89         7.54 o                         
 -10  -3   2        557.23        547.08         8.14 o                         
  -9  -3   2        145.05        147.64         3.63 o                         
  -8  -3   2       1114.09       1164.98        10.47 o                         
  -7  -3   2       2034.67       2146.73        21.80 o                         
  -6  -3   2       4210.57       4367.06        37.83 o                         
  -5  -3   2       2774.91       3037.59        23.22 o                         
  -4  -3   2       5118.46       5479.17        39.60 o                         
  -3  -3   2        615.30        619.90         7.50 o                         
  -2  -3   2        184.25        164.55         3.61 o                         
  -1  -3   2       1166.54       1160.98        11.48 o                         
   0  -3   2        598.12        687.88         6.90 o                         
   1  -3   2        238.96        246.85         4.10 o                         
   2  -3   2       6520.94       6609.92        78.89 o                         
   3  -3   2        442.87        423.43         9.14 o                         
   4  -3   2         44.55         47.21         2.15 o                         
   5  -3   2       2757.23       2861.36        47.29 o                         
   6  -3   2         56.08         52.31         2.35 o                         
   7  -3   2         33.29         39.11         1.88 o                         
   8  -3   2        873.06        898.02         8.30 o                         
   9  -3   2        987.75       1074.37        11.82 o                         
  10  -3   2        545.67        601.21         8.30 o                         
  11  -3   2        236.94        263.11         3.87 o                         
  12  -3   2        321.14        320.60         4.32 o                         
  13  -3   2        160.09        165.14         2.89 o                         
  14  -3   2        425.55        429.17         4.44 o                         
  15  -3   2        570.42        578.07         5.31 o                         
  16  -3   2        484.69        519.43         8.18 o                         
  17  -3   2        245.19        261.60         4.99 o                         
  18  -3   2         42.09         46.43         2.91 o                         
 -20  -2   2        555.22        609.51        11.37 o                         
 -19  -2   2        120.49        127.79         2.37 o                         
 -18  -2   2        411.64        436.70         4.88 o                         
 -17  -2   2        642.36        667.43         6.66 o                         
 -16  -2   2       2647.45       2689.82        24.88 o                         
 -15  -2   2         40.48         33.03         1.58 o                         
 -14  -2   2         58.28         50.88         1.64 o                         
 -13  -2   2       1103.09       1105.61         7.23 o                         
 -12  -2   2        573.72        591.90         4.94 o                         
 -11  -2   2        526.65        538.17         4.86 o                         
 -10  -2   2       3132.22       2940.56        16.71 o                         
  -9  -2   2        184.41        177.94         2.85 o                         
  -8  -2   2       2432.90       2404.41        16.32 o                         
  -7  -2   2       3746.50       3890.18        30.64 o                         
  -6  -2   2        883.49        961.67         9.00 o                         
  -5  -2   2        555.04        582.58         6.66 o                         
  -4  -2   2       4814.40       4793.65        40.88 o                         
  -3  -2   2       1350.24       1334.61        14.44 o                         
  -2  -2   2       3753.28       3631.23        26.79 o                         
  -1  -2   2       3773.99       3706.55        28.94 o                         
   0  -2   2        689.74        712.94         8.22 o                         
   1  -2   2       4025.76       3808.00        38.20 o                         
   2  -2   2        707.44        698.11         8.96 o                         
   3  -2   2       3847.67       3797.38        72.05 o                         
   4  -2   2       4524.22       4430.15        39.01 o                         
   5  -2   2       3374.07       3156.31        31.40 o                         
   6  -2   2       1558.46       1684.90        17.13 o                         
   7  -2   2       6704.34       6788.70        42.92 o                         
   8  -2   2        660.09        663.45         5.53 o                         
   9  -2   2       1275.46       1301.18        11.45 o                         
  10  -2   2       1157.90       1176.52        12.71 o                         
  11  -2   2       1199.25       1199.14         8.58 o                         
  12  -2   2       1310.82       1318.85        10.00 o                         
  13  -2   2       2781.05       2792.95        18.29 o                         
  14  -2   2         28.90         37.28         1.91 o                         
  15  -2   2        522.85        558.24         5.58 o                         
  16  -2   2        357.58        339.20         5.00 o                         
  17  -2   2         89.11        108.63         2.84 o                         
  18  -2   2         32.34         31.13         2.08 o                         
  19  -2   2        876.33        864.57        20.96 o                         
 -20  -1   2        769.05        763.05         7.88 o                         
 -19  -1   2        103.55        115.13         2.16 o                         
 -18  -1   2        263.25        246.78         3.62 o                         
 -17  -1   2        156.42        166.65         3.07 o                         
 -16  -1   2        410.28        415.48         5.07 o                         
 -15  -1   2        202.78        190.80         4.27 o                         
 -14  -1   2       3348.16       3329.52        15.91 o                         
 -13  -1   2        453.06        457.53         4.02 o                         
 -12  -1   2       4283.12       4131.58        18.01 o                         
 -11  -1   2        783.12        752.35         4.49 o                         
 -10  -1   2        204.19        206.89         2.48 o                         
  -9  -1   2       4016.06       4031.91        31.08 o                         
  -8  -1   2       2152.02       2056.36        12.78 o                         
  -7  -1   2       2351.78       2447.50        14.66 o                         
  -6  -1   2       8794.50       8439.70        63.02 o                         
  -5  -1   2       3634.14       3588.56        31.64 o                         
  -4  -1   2       4159.35       4011.89        30.90 o                         
  -3  -1   2      10849.03      10565.09        80.95 o                         
  -2  -1   2       6040.09       6005.23        55.82 o                         
  -1  -1   2       3920.66       3925.78        37.95 o                         
   0  -1   2       6167.58       6063.84        43.99 o                         
   1  -1   2       5549.95       5288.24        36.42 o                         
   2  -1   2       6041.31       5756.58        37.37 o                         
   3  -1   2      11862.47      11034.41       132.86 o                         
   4  -1   2        644.10        642.54         7.55 o                         
   5  -1   2       5101.02       5256.58        31.54 o                         
   6  -1   2        529.72        454.14         5.09 o                         
   7  -1   2        576.48        494.88         5.11 o                         
   8  -1   2         94.68        129.20         2.31 o                         
   9  -1   2       2866.41       2789.53        23.00 o                         
  10  -1   2        808.81        890.93         6.76 o                         
  11  -1   2       2795.66       2819.42        18.73 o                         
  12  -1   2        470.32        442.87         3.92 o                         
  13  -1   2        217.89        209.45         3.03 o                         
  14  -1   2        113.67        106.51         3.00 o                         
  15  -1   2        426.00        437.77         4.97 o                         
  16  -1   2        244.12        246.80         2.91 o                         
  17  -1   2       1277.66       1354.20        11.70 o                         
  18  -1   2         28.47         33.70         1.61 o                         
  19  -1   2         38.72         40.97         1.82 o                         
 -20   0   2        413.30        444.66         3.61 o                         
 -19   0   2        174.96        172.54         2.17 o                         
 -18   0   2       1179.92       1220.67         5.78 o                         
 -17   0   2        181.73        198.25         2.75 o                         
 -16   0   2       1109.49       1079.72         7.90 o                         
 -15   0   2        118.54        114.59         2.41 o                         
 -14   0   2       5831.25       5594.10        24.36 o                         
 -13   0   2       1447.97       1443.19         9.21 o                         
 -12   0   2       2100.51       2030.20        19.72 o                         
 -11   0   2       2409.98       2430.93        19.83 o                         
 -10   0   2       1297.28       1153.14        10.17 o                         
  -9   0   2        122.69         97.34         2.21 o                         
  -8   0   2       2241.84       2019.85        16.24 o                         
  -7   0   2        420.75        394.52         4.56 o                         
  -6   0   2       1766.91       1798.69        16.99 o                         
  -5   0   2        625.50        589.85         4.78 o                         
  -4   0   2        470.58        409.97         3.88 o                         
  -3   0   2        664.64        732.14         6.02 o                         
  -2   0   2          7.32          8.89         1.06 o                         
  -1   0   2       3994.30       3894.38        65.36 o                         
   0   0   2       2871.63       2777.97        25.97 o                         
   1   0   2          9.70         11.11         1.09 o                         
   2   0   2         52.56         30.42         1.57 o                         
   3   0   2       1547.28       1420.57        10.65 o                         
   4   0   2        188.06        197.13         2.83 o                         
   5   0   2       1457.12       1354.37         8.87 o                         
   6   0   2       2958.12       2742.58        16.97 o                         
   7   0   2        289.88        260.34         3.08 o                         
   8   0   2       2152.63       2279.29        14.85 o                         
   9   0   2       1017.35        985.97         7.47 o                         
  10   0   2        685.07        767.70         4.87 o                         
  11   0   2        997.11        979.27         6.78 o                         
  12   0   2        920.18        946.81         6.68 o                         
  13   0   2        366.68        368.30         4.18 o                         
  14   0   2        540.00        508.25         4.74 o                         
  15   0   2        991.70       1016.39         8.49 o                         
  16   0   2          1.73          3.63         1.35 o                         
  17   0   2          3.17          6.39         1.36 o                         
  18   0   2        299.02        282.13         3.80 o                         
  19   0   2        104.45        103.41         2.86 o                         
 -20   1   2        806.05        792.47         5.35 o                         
 -19   1   2        107.12        116.12         2.11 o                         
 -18   1   2        275.06        263.20         3.29 o                         
 -17   1   2        139.49        148.81         2.09 o                         
 -16   1   2        440.26        457.11         3.61 o                         
 -15   1   2        204.12        192.17         2.52 o                         
 -14   1   2       3161.86       3112.42        17.67 o                         
 -13   1   2        483.95        482.56         4.14 o                         
 -12   1   2       4309.81       4103.25        19.67 o                         
 -11   1   2        885.27        845.46         5.13 o                         
 -10   1   2        173.02        160.64         2.68 o                         
  -9   1   2       3920.25       3971.13        29.49 o                         
  -8   1   2       2419.00       2384.80        23.45 o                         
  -7   1   2       2482.46       2548.25        36.11 o                         
  -6   1   2       8676.83       8204.58        44.76 o                         
  -5   1   2       3727.42       3679.72        24.05 o                         
  -4   1   2       4470.39       4270.47        27.73 o                         
  -3   1   2      10676.41      10111.02        57.11 o                         
  -2   1   2       5893.88       5591.77        37.23 o                         
  -1   1   2       4221.95       4131.29        23.11 o                         
   0   1   2       7064.20       6963.26        35.53 o                         
   1   1   2       5732.95       5350.29        24.84 o                         
   2   1   2       5367.20       5055.50        28.10 o                         
   3   1   2      11751.29      10717.05        71.86 o                         
   4   1   2        615.05        606.75         4.81 o                         
   5   1   2       4925.70       4957.12        26.13 o                         
   6   1   2        499.89        419.78         4.03 o                         
   7   1   2        612.45        530.16         4.79 o                         
   8   1   2        181.22        240.09         3.54 o                         
   9   1   2       2801.38       2743.20        19.39 o                         
  10   1   2        791.67        847.34         4.83 o                         
  11   1   2       3031.15       3000.58        14.15 o                         
  12   1   2        484.73        451.46         3.66 o                         
  13   1   2        248.62        238.75         2.60 o                         
  14   1   2         57.09         49.78         1.76 o                         
  15   1   2        349.89        350.68         3.24 o                         
  16   1   2        263.16        261.40         2.79 o                         
  17   1   2       1258.49       1306.16        10.11 o                         
  18   1   2         25.95         29.76         2.31 o                         
  19   1   2         35.62         34.41         1.62 o                         
 -20   2   2        473.48        458.97        11.02 o                         
 -19   2   2        122.03        124.58         1.94 o                         
 -18   2   2        428.65        448.65         5.89 o                         
 -17   2   2        642.16        658.92         5.37 o                         
 -16   2   2       2555.40       2530.25        16.73 o                         
 -15   2   2         29.89         22.13         1.22 o                         
 -14   2   2         35.48         30.84         1.31 o                         
 -13   2   2       1278.47       1248.21         6.45 o                         
 -12   2   2        520.30        507.93         4.22 o                         
 -11   2   2        594.34        586.40         4.36 o                         
 -10   2   2       3019.34       2693.67        17.75 o                         
  -9   2   2        186.00        181.60         1.96 o                         
  -8   2   2       2377.59       2271.15        16.63 o                         
  -7   2   2       3912.11       3925.35        42.03 o                         
  -6   2   2        953.35       1037.88        11.33 o                         
  -5   2   2        529.66        544.01         6.55 o                         
  -4   2   2       4458.15       4243.85        42.96 o                         
  -3   2   2       1354.32       1289.64        12.59 o                         
  -2   2   2       4036.92       3800.02        34.61 o                         
  -1   2   2       3993.53       3755.07        39.60 o                         
   0   2   2        671.48        684.70         6.80 o                         
   1   2   2       3954.75       3742.06        25.31 o                         
   2   2   2        586.61        569.83         5.27 o                         
   3   2   2       3959.95       3853.70        24.07 o                         
   4   2   2       4453.12       4249.40        27.32 o                         
   5   2   2       3360.81       3079.35        22.32 o                         
   6   2   2       1692.12       1782.25        13.65 o                         
   7   2   2       6689.80       6613.16        41.19 o                         
   8   2   2        621.76        611.65         4.23 o                         
   9   2   2       1294.35       1310.11         7.97 o                         
  10   2   2       1079.96       1047.63        10.18 o                         
  11   2   2       1224.59       1186.95         5.81 o                         
  12   2   2       1216.02       1153.94         6.65 o                         
  13   2   2       2919.56       2802.06        15.36 o                         
  14   2   2         30.06         37.79         1.50 o                         
  15   2   2        571.77        579.90         4.81 o                         
  16   2   2        369.18        338.97         5.25 o                         
  17   2   2        103.23        103.88         3.54 o                         
  18   2   2         31.76         26.93         1.73 o                         
  19   2   2        906.10        860.72        14.64 o                         
 -19   3   2         86.97         92.68         2.42 o                         
 -18   3   2        482.28        483.24         3.97 o                         
 -17   3   2        102.43        108.06         2.29 o                         
 -16   3   2         73.81         75.40         3.80 o                         
 -15   3   2        407.85        425.27         3.81 o                         
 -14   3   2       2317.21       2280.05        13.28 o                         
 -13   3   2         96.15        104.34         2.07 o                         
 -12   3   2       1843.09       1810.92        20.06 o                         
 -11   3   2        549.03        540.67         4.35 o                         
 -10   3   2        511.67        511.15         9.90 o                         
  -9   3   2        137.41        132.69         1.67 o                         
  -8   3   2       1158.34       1147.01         5.36 o                         
  -7   3   2       2127.95       2181.53        11.63 o                         
  -6   3   2       4088.21       4092.64        30.36 o                         
  -5   3   2       2975.05       3176.79        31.76 o                         
  -4   3   2       5431.32       5590.29        57.42 o                         
  -3   3   2        609.84        590.98        12.55 o                         
  -2   3   2        160.36        145.63         6.53 o                         
  -1   3   2       1233.52       1168.88        18.46 o                         
   0   3   2        707.31        797.79        14.24 o                         
   1   3   2        158.06        175.05         5.17 o                         
   2   3   2       6553.04       6537.31        51.62 o                         
   3   3   2        408.27        385.04         5.98 o                         
   4   3   2         30.14         27.96         2.72 o                         
   5   3   2       2890.38       2970.93        26.20 o                         
   6   3   2         70.68         69.09         1.26 o                         
   7   3   2         20.80         26.14         1.00 o                         
   8   3   2        932.44        902.52         4.56 o                         
   9   3   2        847.81        862.86         5.04 o                         
  10   3   2        563.60        574.87         6.39 o                         
  11   3   2        160.85        169.81         2.30 o                         
  12   3   2        317.81        306.69         3.86 o                         
  13   3   2        156.35        151.47         3.35 o                         
  14   3   2        441.63        415.28         4.19 o                         
  15   3   2        613.27        589.34         5.17 o                         
  16   3   2        496.60        508.48         5.98 o                         
  17   3   2        234.89        233.94         4.20 o                         
  18   3   2         48.69         54.45         2.69 o                         
 -17   4   2        883.43        901.00         7.05 o                         
 -16   4   2        729.08        761.48         6.42 o                         
 -15   4   2        163.69        154.52         2.56 o                         
 -14   4   2        799.53        769.17         5.55 o                         
 -13   4   2        522.66        536.90         4.35 o                         
 -12   4   2        559.02        522.28         4.17 o                         
 -11   4   2        892.62        871.21         5.70 o                         
 -10   4   2        274.30        300.65         3.06 o                         
  -9   4   2        346.65        324.83         3.61 o                         
  -8   4   2        219.34        230.12         4.29 o                         
  -7   4   2       1289.19       1326.00         6.56 o                         
  -6   4   2        866.05        833.48         4.29 o                         
  -5   4   2        156.25        175.53         2.05 o                         
  -4   4   2       1052.02       1028.75         5.55 o                         
  -3   4   2        246.40        241.70         2.53 o                         
  -2   4   2          6.55          4.53         0.86 o                         
  -1   4   2        360.71        372.39         5.01 o                         
   0   4   2       1205.70       1155.07         4.98 o                         
   1   4   2        398.91        421.28         4.83 o                         
   2   4   2        104.88        106.89         1.90 o                         
   3   4   2        244.85        238.14         1.93 o                         
   4   4   2       1046.96       1013.46         6.71 o                         
   5   4   2        164.07        190.77         4.21 o                         
   6   4   2       1681.76       1698.78         9.25 o                         
   7   4   2       1291.15       1256.25         6.22 o                         
   8   4   2        119.81        114.25         1.62 o                         
   9   4   2         80.19         79.92         1.54 o                         
  10   4   2        895.56        879.02         6.98 o                         
  11   4   2         38.93         44.92         1.56 o                         
  12   4   2        393.52        363.91         3.96 o                         
  13   4   2        755.52        755.40         5.93 o                         
  14   4   2        148.56        145.35         2.64 o                         
  15   4   2        614.74        566.37         6.23 o                         
  16   4   2        253.26        250.82         7.45 o                         
 -15   5   2         51.13         45.21         1.48 o                         
 -14   5   2        635.92        634.93        10.95 o                         
 -13   5   2        298.73        280.68         3.20 o                         
 -12   5   2        470.38        471.33         4.87 o                         
 -11   5   2        475.57        430.59         4.67 o                         
 -10   5   2        123.75        124.94         2.43 o                         
  -9   5   2        654.19        662.81         5.37 o                         
  -8   5   2       1036.89       1027.18         7.59 o                         
  -7   5   2        781.40        763.09         4.57 o                         
  -6   5   2        985.96        946.14         5.18 o                         
  -5   5   2        192.24        187.23         2.31 o                         
  -4   5   2        525.78        540.65         4.17 o                         
  -3   5   2       2737.59       2737.14        13.04 o                         
  -2   5   2        326.18        324.75         2.82 o                         
  -1   5   2        287.32        296.69         2.51 o                         
   0   5   2       2371.53       2286.96        14.43 o                         
   1   5   2        151.84        144.40         1.75 o                         
   2   5   2        188.59        190.16         2.04 o                         
   3   5   2       3131.21       3081.37        13.26 o                         
   4   5   2          9.81          9.99         1.06 o                         
   5   5   2        245.20        254.60         2.34 o                         
   6   5   2        205.69        201.57         2.04 o                         
   7   5   2        383.86        376.60         2.88 o                         
   8   5   2       1719.84       1715.41         8.48 o                         
   9   5   2        971.61        985.06         6.17 o                         
  10   5   2          6.90         11.68         1.26 o                         
  11   5   2        832.40        801.72         5.57 o                         
  12   5   2        201.32        186.11         3.99 o                         
  13   5   2        172.31        156.44         2.56 o                         
  14   5   2        545.07        501.64         6.94 o                         
 -13   6   2         46.14         48.53         3.50 o                         
 -12   6   2         38.87         38.85         1.19 o                         
 -11   6   2        379.95        373.46         6.90 o                         
 -10   6   2        375.02        358.98         3.89 o                         
  -9   6   2         60.50         52.14         1.82 o                         
  -8   6   2        155.90        150.53         2.84 o                         
  -7   6   2        220.87        211.51         3.72 o                         
  -6   6   2        123.07        137.94         1.95 o                         
  -5   6   2         49.57         62.74         1.52 o                         
  -4   6   2         73.99         86.52         1.82 o                         
  -3   6   2        561.37        573.57         4.46 o                         
  -2   6   2        640.27        636.43         5.14 o                         
  -1   6   2        797.56        784.86         8.23 o                         
   0   6   2        155.69        159.61         2.24 o                         
   1   6   2        768.31        758.50         6.71 o                         
   2   6   2        341.12        315.50         3.39 o                         
   3   6   2        541.38        568.76         5.17 o                         
   4   6   2        289.46        303.44         2.87 o                         
   5   6   2        806.81        814.78        11.89 o                         
   6   6   2       1250.82       1285.56        19.35 o                         
   7   6   2        647.29        646.76         5.46 o                         
   8   6   2         44.24         47.48         1.80 o                         
   9   6   2        435.52        445.81         6.92 o                         
  10   6   2        152.46        130.35         2.79 o                         
  11   6   2        291.87        292.09         4.55 o                         
  -8   7   2        153.19        140.31         2.88 o                         
  -7   7   2         90.24         68.00         3.49 o                         
  -6   7   2          2.56          2.51         1.52 o                         
  -5   7   2         95.43         87.99         4.01 o                         
  -4   7   2        600.97        606.56        15.34 o                         
  -3   7   2        369.35        353.78         5.33 o                         
  -2   7   2         31.27         34.31         1.93 o                         
  -1   7   2        299.84        321.52         5.42 o                         
   0   7   2         24.12         29.92         1.26 o                         
   1   7   2        233.24        240.99         4.30 o                         
   2   7   2        616.10        637.60        14.10 o                         
   3   7   2         43.54         42.01         1.38 o                         
   4   7   2        211.89        216.16         5.73 o                         
   5   7   2        247.69        230.25         4.34 o                         
   6   7   2        132.31        116.43         3.16 o                         
   7   7   2        375.96        327.28         9.81 o                         
  -7  -7   3        728.97        717.68        17.53 o                         
  -6  -7   3         96.10         85.33         4.21 o                         
  -5  -7   3         72.17         73.33         4.84 o                         
   4  -7   3         12.97         11.31         2.27 o                         
   5  -7   3        282.04        257.78         8.32 o                         
 -13  -6   3        293.70        281.28         4.84 o                         
 -12  -6   3         99.26         96.30         2.17 o                         
 -11  -6   3        694.79        754.83         7.02 o                         
 -10  -6   3        309.84        343.06         4.57 o                         
  -9  -6   3        166.76        196.55         3.46 o                         
  -8  -6   3        601.75        640.45         8.56 o                         
  -7  -6   3        277.03        289.19         9.45 o                         
  -6  -6   3        444.78        457.43        15.60 o                         
  -5  -6   3        996.92       1033.78        27.95 o                         
  -4  -6   3        587.31        597.78        14.73 o                         
  -3  -6   3        663.71        651.65        19.89 o                         
  -2  -6   3        471.87        446.96        16.08 o                         
  -1  -6   3        632.25        613.50        15.61 o                         
   0  -6   3       1256.47       1147.54        22.09 o                         
   1  -6   3        610.12        556.90        16.52 o                         
   2  -6   3        109.85         95.69         7.73 o                         
   3  -6   3        477.66        482.81        33.15 o                         
   4  -6   3         79.98         87.09         6.59 o                         
   5  -6   3         68.80         67.77         3.42 o                         
   6  -6   3        637.57        627.45         8.77 o                         
   7  -6   3        944.15       1017.75        11.67 o                         
   8  -6   3        101.84        101.78         2.61 o                         
   9  -6   3        391.52        427.57         6.25 o                         
  10  -6   3          0.98          2.66         1.36 o                         
  11  -6   3        145.36        148.44         3.39 o                         
 -16  -5   3        359.33        365.89        14.08 o                         
 -15  -5   3         70.66         76.37         1.66 o                         
 -14  -5   3        202.23        235.83         2.64 o                         
 -13  -5   3         58.13         62.53         1.82 o                         
 -12  -5   3        403.16        453.73         5.69 o                         
 -11  -5   3        126.66        143.71         3.63 o                         
 -10  -5   3        682.08        698.04        15.63 o                         
  -9  -5   3        331.28        367.21        12.53 o                         
  -8  -5   3        299.85        345.68         9.43 o                         
  -7  -5   3        533.22        572.44        12.18 o                         
  -6  -5   3        115.69        113.11         6.43 o                         
  -5  -5   3         32.67         28.27         4.61 o                         
  -4  -5   3        485.35        495.61        10.49 o                         
  -3  -5   3        722.56        685.51        12.65 o                         
  -2  -5   3       1066.09       1070.28        16.30 o                         
  -1  -5   3        280.89        276.45         7.10 o                         
   0  -5   3         42.65         38.61         3.79 o                         
   1  -5   3         30.66         42.16         4.56 o                         
   2  -5   3         18.02         16.60         3.81 o                         
   3  -5   3       1480.26       1444.53        25.80 o                         
   4  -5   3         29.37         27.85         3.67 o                         
   5  -5   3        951.21        972.33        31.28 o                         
   6  -5   3        207.48        216.63         4.74 o                         
   7  -5   3         45.34         52.35         2.33 o                         
   8  -5   3        284.29        304.18         6.92 o                         
   9  -5   3         24.61         24.71         1.78 o                         
  10  -5   3        698.86        749.18         9.65 o                         
  11  -5   3       1145.96       1215.70        15.62 o                         
  12  -5   3         65.34         80.64         2.41 o                         
  13  -5   3          5.09          6.97         1.35 o                         
  14  -5   3        204.41        221.42         7.55 o                         
 -18  -4   3        292.68        287.96         7.05 o                         
 -17  -4   3        146.64        152.73         3.30 o                         
 -16  -4   3        730.69        796.83        13.68 o                         
 -15  -4   3        106.39        118.04         2.22 o                         
 -14  -4   3        795.16        837.31         8.40 o                         
 -13  -4   3       1208.43       1257.18        12.29 o                         
 -12  -4   3        470.52        478.44         7.71 o                         
 -11  -4   3        147.82        157.15         4.42 o                         
 -10  -4   3       1149.26       1206.65        12.64 o                         
  -9  -4   3        642.66        690.95        11.49 o                         
  -8  -4   3       2783.29       3005.43        30.61 o                         
  -7  -4   3        809.76        830.40        10.17 o                         
  -6  -4   3       1027.58       1024.21        11.81 o                         
  -5  -4   3       1344.71       1354.93        14.27 o                         
  -4  -4   3        384.30        388.96         7.04 o                         
  -3  -4   3        835.12        814.97         9.89 o                         
  -2  -4   3       2112.54       2115.68        18.35 o                         
  -1  -4   3        240.64        221.97         4.98 o                         
   0  -4   3       1239.17       1218.18        13.44 o                         
   1  -4   3       3099.56       3021.07        28.18 o                         
   2  -4   3        291.36        295.28         6.83 o                         
   3  -4   3       3196.31       3154.13        42.68 o                         
   4  -4   3         21.81         15.17         3.47 o                         
   5  -4   3        390.77        407.21         7.55 o                         
   6  -4   3       1361.55       1407.29        13.94 o                         
   7  -4   3        431.82        449.41         7.03 o                         
   8  -4   3         69.37         81.11         2.54 o                         
   9  -4   3       3924.34       4158.96        22.79 o                         
  10  -4   3        473.67        491.20         5.07 o                         
  11  -4   3        898.39       1007.03        11.00 o                         
  12  -4   3         81.41        101.19         2.51 o                         
  13  -4   3        180.22        188.03         3.91 o                         
  14  -4   3        303.43        333.88         5.98 o                         
  15  -4   3        469.29        487.17         8.58 o                         
  16  -4   3         18.27         15.59         2.63 o                         
 -19  -3   3         51.18         52.31         2.32 o                         
 -18  -3   3        567.47        597.56         8.86 o                         
 -17  -3   3        269.86        280.98         4.46 o                         
 -16  -3   3        900.14        932.36         7.40 o                         
 -15  -3   3        507.81        492.59         5.21 o                         
 -14  -3   3        921.58        913.13         6.97 o                         
 -13  -3   3        126.45        122.68         2.28 o                         
 -12  -3   3       3438.29       3501.53        27.20 o                         
 -11  -3   3        609.04        640.30         7.22 o                         
 -10  -3   3       5885.88       6053.64        38.89 o                         
  -9  -3   3         36.60         34.36         2.11 o                         
  -8  -3   3        473.22        478.40         5.62 o                         
  -7  -3   3       1701.95       1621.18        11.91 o                         
  -6  -3   3        297.83        278.67         4.07 o                         
  -5  -3   3        156.29        154.69         3.70 o                         
  -4  -3   3       7511.00       7836.04        62.63 o                         
  -3  -3   3       1477.94       1543.49        15.59 o                         
  -2  -3   3        735.58        750.91         7.90 o                         
  -1  -3   3       1700.83       1612.16        10.96 o                         
   0  -3   3        270.75        257.51         3.47 o                         
   1  -3   3        910.76        995.50        10.59 o                         
   2  -3   3       1602.16       1704.51        18.09 o                         
   3  -3   3       2167.44       2252.87        25.21 o                         
   4  -3   3       1761.66       1723.29        19.99 o                         
   5  -3   3       2287.01       2194.05        23.61 o                         
   6  -3   3        616.29        597.33         6.72 o                         
   7  -3   3       2182.65       2260.71        22.54 o                         
   8  -3   3        512.09        525.43         4.97 o                         
   9  -3   3        401.44        401.28         6.02 o                         
  10  -3   3       3688.11       3807.13        26.84 o                         
  11  -3   3       1766.53       1762.64        12.45 o                         
  12  -3   3        159.14        160.32         2.82 o                         
  13  -3   3       1363.87       1449.02        10.12 o                         
  14  -3   3         34.99         40.22         1.82 o                         
  15  -3   3         16.07         19.77         1.58 o                         
  16  -3   3        973.53       1015.10        15.22 o                         
  17  -3   3         53.31         55.70         2.60 o                         
 -20  -2   3         99.45         98.34         4.15 o                         
 -19  -2   3        354.22        394.79         5.01 o                         
 -18  -2   3          1.61          4.45         1.56 o                         
 -17  -2   3         83.41         89.78         2.63 o                         
 -16  -2   3        432.15        453.17         4.78 o                         
 -15  -2   3        657.24        698.70         8.57 o                         
 -14  -2   3       2269.04       2250.89        13.89 o                         
 -13  -2   3         51.49         50.69         1.56 o                         
 -12  -2   3        678.57        673.37         5.73 o                         
 -11  -2   3       1017.73        993.42         7.76 o                         
 -10  -2   3        225.80        217.12         2.90 o                         
  -9  -2   3        157.61        148.09         2.73 o                         
  -8  -2   3       1438.75       1410.91        12.30 o                         
  -7  -2   3        885.35        893.21         6.77 o                         
  -6  -2   3       1828.89       1872.57        11.95 o                         
  -5  -2   3       1989.35       1995.39        14.35 o                         
  -4  -2   3       4638.56       4730.44        34.88 o                         
  -3  -2   3        178.74        185.53         3.73 o                         
  -2  -2   3       3693.22       3695.74        24.84 o                         
  -1  -2   3        587.22        647.03         5.75 o                         
   0  -2   3       4788.84       4823.10        34.63 o                         
   1  -2   3       7381.31       7208.10        96.23 o                         
   2  -2   3       1182.86       1188.74        11.23 o                         
   3  -2   3       2432.96       2398.25        18.50 o                         
   4  -2   3       1485.48       1525.94        20.01 o                         
   5  -2   3        883.28        956.71         9.97 o                         
   6  -2   3        589.47        578.62         5.63 o                         
   7  -2   3       2174.06       2078.80        14.03 o                         
   8  -2   3        273.50        279.11         3.21 o                         
   9  -2   3       1231.68       1305.68         9.60 o                         
  10  -2   3         76.34         63.88         1.79 o                         
  11  -2   3        987.74       1013.98         7.12 o                         
  12  -2   3        197.10        199.18         2.89 o                         
  13  -2   3        296.63        270.23         6.42 o                         
  14  -2   3        253.63        255.11         3.44 o                         
  15  -2   3        274.45        281.85         5.63 o                         
  16  -2   3        139.75        144.31         3.34 o                         
  17  -2   3        390.97        408.57         5.75 o                         
  18  -2   3         80.51         86.58         2.14 o                         
 -20  -1   3        484.04        514.76         6.46 o                         
 -19  -1   3        128.26        130.66         2.30 o                         
 -18  -1   3       1363.67       1399.80        14.30 o                         
 -17  -1   3        124.88        145.87         2.68 o                         
 -16  -1   3        308.66        315.95         6.57 o                         
 -15  -1   3        937.97        934.52         7.11 o                         
 -14  -1   3       1054.05        955.02         6.56 o                         
 -13  -1   3       1103.10       1117.93         9.27 o                         
 -12  -1   3       1494.15       1546.53         7.78 o                         
 -11  -1   3        198.28        209.28         2.24 o                         
 -10  -1   3       2059.09       1919.14        10.88 o                         
  -9  -1   3       1916.41       1895.69        10.74 o                         
  -8  -1   3       2195.78       2108.36        12.79 o                         
  -7  -1   3       6365.53       6358.37        44.76 o                         
  -6  -1   3       1282.99       1244.14         9.62 o                         
  -5  -1   3        732.47        692.01         5.05 o                         
  -4  -1   3       4779.96       4705.38        25.12 o                         
  -3  -1   3        645.32        658.26         6.55 o                         
  -2  -1   3       6057.22       6232.52        41.57 o                         
  -1  -1   3       8644.74       8804.61        49.92 o                         
   0  -1   3      12701.58      12824.35        69.31 o                         
   1  -1   3        587.56        624.89         5.78 o                         
   2  -1   3       4213.47       4010.97        68.61 o                         
   3  -1   3        595.38        601.54         7.10 o                         
   4  -1   3       1024.82        971.53         8.46 o                         
   5  -1   3       5600.32       5389.21        32.37 o                         
   6  -1   3       2426.07       2569.83        15.76 o                         
   7  -1   3       3945.31       4079.70        22.95 o                         
   8  -1   3         53.91         37.50         1.59 o                         
   9  -1   3        174.32        188.55         2.53 o                         
  10  -1   3       1194.91       1169.75         7.19 o                         
  11  -1   3       1869.05       1825.20        13.07 o                         
  12  -1   3        628.99        606.90         4.62 o                         
  13  -1   3       1278.04       1294.53         9.02 o                         
  14  -1   3        692.10        668.76         5.99 o                         
  15  -1   3        111.25        137.73         2.66 o                         
  16  -1   3        184.09        188.73         3.72 o                         
  17  -1   3        502.17        506.54         5.81 o                         
  18  -1   3         51.23         60.00         1.83 o                         
  19  -1   3        430.32        413.88         6.96 o                         
 -21   0   3        747.15        713.19        12.41 o                         
 -20   0   3        601.53        568.17         8.14 o                         
 -19   0   3        176.47        174.14         3.55 o                         
 -18   0   3        208.24        226.33         2.70 o                         
 -17   0   3        428.65        457.39         4.44 o                         
 -16   0   3       1076.76       1072.76         7.34 o                         
 -15   0   3        770.76        762.16         5.83 o                         
 -14   0   3       2043.35       2124.44        12.67 o                         
 -13   0   3       4885.35       4790.01        24.99 o                         
 -12   0   3          3.90          8.30         1.32 o                         
 -11   0   3       2346.37       2292.73        13.62 o                         
 -10   0   3       2052.74       2003.79        14.90 o                         
  -9   0   3        126.85        136.02         2.57 o                         
  -8   0   3       2827.88       2642.53        16.69 o                         
  -7   0   3       4403.74       4136.04        29.89 o                         
  -6   0   3      11978.91      11699.13        97.89 o                         
  -5   0   3       6154.71       5796.62        42.87 o                         
  -4   0   3       4701.37       4506.83        33.07 o                         
  -3   0   3       3104.37       2896.77        17.79 o                         
  -2   0   3        127.53         76.98         2.07 o                         
  -1   0   3          6.46          6.58         0.89 o                         
   0   0   3      22121.34      22222.88       140.29 o                         
   1   0   3       3854.64       3683.03        21.93 o                         
   2   0   3       8540.41       8403.13        49.38 o                         
   3   0   3       3461.31       3229.44        20.89 o                         
   4   0   3          2.23          6.43         1.02 o                         
   5   0   3        419.62        379.56         3.86 o                         
   6   0   3       8929.68       8456.86        81.32 o                         
   7   0   3         26.15         13.39         1.36 o                         
   8   0   3         61.65         64.80         1.81 o                         
   9   0   3       9589.83       9440.25        54.84 o                         
  10   0   3         10.95          8.57         1.13 o                         
  11   0   3       6307.17       6342.66        32.71 o                         
  12   0   3       2666.22       2533.95        13.47 o                         
  13   0   3          5.38          6.03         1.43 o                         
  14   0   3        435.45        460.05         8.03 o                         
  15   0   3        691.84        733.50         7.51 o                         
  16   0   3         92.05         90.97         2.44 o                         
  17   0   3       1237.73       1259.40        13.46 o                         
  18   0   3         67.67         69.06         1.97 o                         
  19   0   3        285.26        270.86         5.19 o                         
 -21   1   3        130.59        143.94         3.99 o                         
 -20   1   3        525.25        549.08        11.84 o                         
 -19   1   3        135.60        139.77         2.10 o                         
 -18   1   3       1429.91       1454.88         9.87 o                         
 -17   1   3        174.56        198.02         2.89 o                         
 -16   1   3        290.60        296.20         5.16 o                         
 -15   1   3        975.94        969.60         6.78 o                         
 -14   1   3       1073.31        972.92         9.36 o                         
 -13   1   3       1044.85       1036.97         9.74 o                         
 -12   1   3       1553.51       1602.24         8.99 o                         
 -11   1   3        227.43        235.50         2.80 o                         
 -10   1   3       1908.87       1754.36        11.46 o                         
  -9   1   3       1749.12       1743.05        12.17 o                         
  -8   1   3       2085.06       2024.57        15.32 o                         
  -7   1   3       6034.94       5924.15        51.16 o                         
  -6   1   3       1116.43       1070.09         7.83 o                         
  -5   1   3        733.68        689.55         5.41 o                         
  -4   1   3       4475.44       4344.42        23.48 o                         
  -3   1   3        555.32        550.22         3.91 o                         
  -2   1   3       6254.69       6237.85        43.34 o                         
  -1   1   3       8662.49       8566.32        41.03 o                         
   0   1   3      12617.66      12590.46        56.78 o                         
   1   1   3        597.09        622.19         3.75 o                         
   2   1   3       4179.02       3921.68        20.32 o                         
   3   1   3        464.42        446.96         4.34 o                         
   4   1   3       1023.72        922.13         7.65 o                         
   5   1   3       6165.09       5833.60        34.38 o                         
   6   1   3       2531.15       2623.51        14.74 o                         
   7   1   3       4328.65       4471.41        25.46 o                         
   8   1   3         51.43         34.19         1.75 o                         
   9   1   3        158.95        174.48         2.34 o                         
  10   1   3       1194.58       1125.65         6.95 o                         
  11   1   3       1865.75       1771.54        13.25 o                         
  12   1   3        639.97        605.27         4.18 o                         
  13   1   3       1354.65       1337.51         8.57 o                         
  14   1   3        673.93        645.37         4.89 o                         
  15   1   3         91.89        106.62         1.91 o                         
  16   1   3        175.47        164.06         2.62 o                         
  17   1   3        525.38        534.91         7.48 o                         
  18   1   3         53.88         59.11         2.62 o                         
  19   1   3        439.63        403.31         7.78 o                         
 -20   2   3        106.96         97.22         4.29 o                         
 -19   2   3        385.55        411.37         4.92 o                         
 -18   2   3          2.56          4.97         1.46 o                         
 -17   2   3        100.53        105.36         3.35 o                         
 -16   2   3        440.80        460.84         4.14 o                         
 -15   2   3        637.04        660.89         8.09 o                         
 -14   2   3       2222.94       2166.61        11.22 o                         
 -13   2   3         77.98         79.50         2.25 o                         
 -12   2   3        662.29        645.24         6.81 o                         
 -11   2   3       1083.23       1037.16         6.28 o                         
 -10   2   3        213.02        201.53         1.99 o                         
  -9   2   3        169.51        153.81         1.81 o                         
  -8   2   3       1400.82       1293.00        17.61 o                         
  -7   2   3        856.16        839.18         8.52 o                         
  -6   2   3       1754.90       1755.34        15.49 o                         
  -5   2   3       1848.87       1832.14        19.77 o                         
  -4   2   3       4462.75       4516.68        43.87 o                         
  -3   2   3        182.06        180.75         3.45 o                         
  -2   2   3       3477.18       3439.33        24.78 o                         
  -1   2   3        554.39        611.53         6.98 o                         
   0   2   3       4511.90       4473.56        31.34 o                         
   1   2   3       7576.40       7385.23        45.02 o                         
   2   2   3       1034.50       1022.40         7.96 o                         
   3   2   3       2324.52       2305.40        15.36 o                         
   4   2   3       1399.19       1431.36        14.12 o                         
   5   2   3        896.07        955.40         8.09 o                         
   6   2   3        500.29        476.72         4.85 o                         
   7   2   3       2263.54       2108.05        15.85 o                         
   8   2   3        260.33        262.98         3.02 o                         
   9   2   3       1302.46       1337.81         8.51 o                         
  10   2   3         61.23         51.63         1.31 o                         
  11   2   3       1079.12       1049.50         7.48 o                         
  12   2   3        230.28        224.26         2.52 o                         
  13   2   3        314.99        283.59         7.14 o                         
  14   2   3        284.47        290.19         3.28 o                         
  15   2   3        278.02        299.02         3.77 o                         
  16   2   3        145.57        149.53         3.16 o                         
  17   2   3        372.59        362.03         5.28 o                         
  18   2   3         88.57         89.95         2.41 o                         
 -19   3   3         55.25         50.41         1.74 o                         
 -18   3   3        594.71        603.48         6.53 o                         
 -17   3   3        300.90        296.00         2.89 o                         
 -16   3   3        888.94        895.57         6.18 o                         
 -15   3   3        495.06        466.42         3.93 o                         
 -14   3   3        842.87        806.42         5.33 o                         
 -13   3   3        167.95        152.46         2.67 o                         
 -12   3   3       3546.93       3389.24        19.47 o                         
 -11   3   3        642.90        632.48         4.42 o                         
 -10   3   3       5822.73       5607.41        35.29 o                         
  -9   3   3         36.58         40.35         1.45 o                         
  -8   3   3        491.63        505.19         4.04 o                         
  -7   3   3       1616.30       1540.98        12.68 o                         
  -6   3   3        312.32        296.34         4.27 o                         
  -5   3   3        149.20        143.70         5.17 o                         
  -4   3   3       7328.22       7407.35        72.39 o                         
  -3   3   3       1360.04       1364.37        16.55 o                         
  -2   3   3        639.42        636.73         9.10 o                         
  -1   3   3       1724.10       1588.44        21.48 o                         
   0   3   3        251.71        240.67         7.68 o                         
   1   3   3        824.25        873.54        12.43 o                         
   2   3   3       1841.13       1895.05        17.61 o                         
   3   3   3       1893.26       1907.77        16.12 o                         
   4   3   3       1520.93       1451.94        13.50 o                         
   5   3   3       2358.09       2262.46        13.42 o                         
   6   3   3        589.60        555.00         3.25 o                         
   7   3   3       2183.75       2167.31        10.14 o                         
   8   3   3        490.26        476.10         3.88 o                         
   9   3   3        436.97        418.32         5.58 o                         
  10   3   3       3917.71       3858.47        17.91 o                         
  11   3   3       1635.57       1550.19         7.99 o                         
  12   3   3        154.15        150.68         2.34 o                         
  13   3   3       1490.25       1542.06         9.28 o                         
  14   3   3         30.03         33.22         1.48 o                         
  15   3   3         13.58         12.59         1.83 o                         
  16   3   3        958.11       1000.24        10.56 o                         
  17   3   3         61.67         60.41         2.05 o                         
 -18   4   3        297.29        245.46         8.05 o                         
 -17   4   3        136.84        128.93         2.13 o                         
 -16   4   3        776.03        800.34         6.56 o                         
 -15   4   3         98.24        104.83         1.91 o                         
 -14   4   3        828.12        809.97         6.48 o                         
 -13   4   3       1164.73       1118.50         7.90 o                         
 -12   4   3        454.56        428.63         4.07 o                         
 -11   4   3        141.84        144.23         2.40 o                         
 -10   4   3       1155.01       1105.48         6.54 o                         
  -9   4   3        619.17        602.23         5.72 o                         
  -8   4   3       2709.36       2628.81        23.02 o                         
  -7   4   3        846.47        813.17         7.06 o                         
  -6   4   3       1051.58       1036.53         7.45 o                         
  -5   4   3       1325.08       1323.29         6.38 o                         
  -4   4   3        403.50        414.38         3.17 o                         
  -3   4   3        863.58        819.91         4.36 o                         
  -2   4   3       2126.59       2038.33         8.19 o                         
  -1   4   3        205.89        194.25         2.13 o                         
   0   4   3       1108.05       1103.47         8.72 o                         
   1   4   3       3078.64       2952.48        11.07 o                         
   2   4   3        272.98        273.55         2.25 o                         
   3   4   3       3186.99       3078.00        14.88 o                         
   4   4   3         31.40         38.80         1.15 o                         
   5   4   3        395.55        391.08         2.75 o                         
   6   4   3       1559.95       1531.86         8.21 o                         
   7   4   3        477.12        481.96         4.24 o                         
   8   4   3         72.46         72.10         1.57 o                         
   9   4   3       3887.10       3777.76        20.81 o                         
  10   4   3        509.29        487.55         4.58 o                         
  11   4   3        871.79        892.40        10.71 o                         
  12   4   3         48.93         54.67         1.97 o                         
  13   4   3        173.33        166.11         2.77 o                         
  14   4   3        324.24        330.25         4.85 o                         
  15   4   3        489.41        485.36         5.30 o                         
  16   4   3         18.24         18.74         1.70 o                         
 -16   5   3        356.27        350.34         4.93 o                         
 -15   5   3         89.70         91.85         1.83 o                         
 -14   5   3        201.05        217.34         2.94 o                         
 -13   5   3         60.45         55.67         1.91 o                         
 -12   5   3        395.18        397.37         4.43 o                         
 -11   5   3        114.97        116.28         2.43 o                         
 -10   5   3        720.03        670.33         8.07 o                         
  -9   5   3        344.14        358.58         3.21 o                         
  -8   5   3        231.45        245.39         2.84 o                         
  -7   5   3        570.15        564.42         4.40 o                         
  -6   5   3         86.49         82.22         1.68 o                         
  -5   5   3         23.63         30.86         1.28 o                         
  -4   5   3        465.07        448.54         4.78 o                         
  -3   5   3        737.88        695.66         3.88 o                         
  -2   5   3       1155.85       1142.42         5.47 o                         
  -1   5   3        270.37        257.29         2.12 o                         
   0   5   3         32.92         31.70         1.11 o                         
   1   5   3         24.66         28.68         1.18 o                         
   2   5   3         28.91         29.23         1.12 o                         
   3   5   3       1501.97       1487.69         6.70 o                         
   4   5   3         25.91         22.60         1.19 o                         
   5   5   3       1003.23        982.74         8.57 o                         
   6   5   3        225.27        220.60         2.15 o                         
   7   5   3         43.03         39.90         2.19 o                         
   8   5   3        330.17        351.76         2.98 o                         
   9   5   3         18.93         17.89         1.58 o                         
  10   5   3        694.72        674.76         4.96 o                         
  11   5   3       1155.53       1130.88         8.99 o                         
  12   5   3         53.73         52.49         1.96 o                         
  13   5   3          1.70          1.29         1.55 o                         
  14   5   3        206.75        204.97         3.27 o                         
 -13   6   3        328.91        314.12        11.59 o                         
 -12   6   3         86.17         77.37         2.06 o                         
 -11   6   3        690.80        675.85         9.64 o                         
 -10   6   3        310.40        307.38         3.44 o                         
  -9   6   3        162.32        176.21         2.56 o                         
  -8   6   3        606.12        606.81         5.77 o                         
  -7   6   3        283.73        273.50         5.90 o                         
  -6   6   3        433.58        435.52         4.33 o                         
  -5   6   3        959.65        945.74         7.39 o                         
  -4   6   3        553.80        574.88         4.83 o                         
  -3   6   3        575.54        614.93         4.26 o                         
  -2   6   3        478.09        498.60         4.17 o                         
  -1   6   3        652.64        678.39         6.81 o                         
   0   6   3       1271.34       1291.80        10.73 o                         
   1   6   3        592.33        608.18         5.46 o                         
   2   6   3         96.73         99.98         2.12 o                         
   3   6   3        403.22        419.56         4.92 o                         
   4   6   3         96.46        100.87         1.74 o                         
   5   6   3         67.76         60.90         3.31 o                         
   6   6   3        704.96        687.02         5.93 o                         
   7   6   3       1020.04       1037.64        10.17 o                         
   8   6   3        118.77        109.64         2.35 o                         
   9   6   3        359.92        353.20         4.36 o                         
  10   6   3          1.47          2.72         1.69 o                         
  11   6   3        162.52        150.14         6.08 o                         
  -8   7   3         51.19         39.66         2.08 o                         
  -7   7   3        695.95        606.48         8.06 o                         
  -6   7   3         86.74         87.45         2.77 o                         
  -5   7   3         62.73         64.22         2.02 o                         
  -4   7   3        479.36        464.10         6.74 o                         
  -3   7   3        608.12        598.85        10.92 o                         
  -2   7   3         89.33         84.10         1.74 o                         
  -1   7   3        436.02        441.36         7.25 o                         
   0   7   3        100.85        109.66         1.75 o                         
   1   7   3        160.29        160.35         2.66 o                         
   2   7   3        191.37        186.25         2.34 o                         
   3   7   3        197.92        198.89         2.95 o                         
   4   7   3         13.79         13.68         1.19 o                         
   5   7   3        318.12        292.83         3.47 o                         
   6   7   3         82.11         83.82         4.62 o                         
  -8  -7   4          6.35          4.87         2.11 o                         
  -7  -7   4        272.43        242.66         7.48 o                         
  -6  -7   4         71.91         62.45         3.83 o                         
  -5  -7   4        177.84        172.49         6.42 o                         
  -4  -7   4        147.52        120.32         5.71 o                         
   3  -7   4          6.11          3.61         2.20 o                         
 -13  -6   4          1.45          2.45         1.06 o                         
 -12  -6   4        616.78        645.92         8.75 o                         
 -11  -6   4        802.05        918.71         8.25 o                         
 -10  -6   4        328.79        349.83         5.04 o                         
  -9  -6   4        233.41        260.58         4.82 o                         
  -8  -6   4          2.02          4.54         2.00 o                         
  -7  -6   4        100.73        114.28         7.41 o                         
  -6  -6   4        911.01        921.32        25.69 o                         
  -5  -6   4        433.89        473.47        16.49 o                         
  -4  -6   4        498.52        502.66        19.13 o                         
  -3  -6   4        271.83        259.25        14.84 o                         
  -2  -6   4        149.35        128.41         6.58 o                         
  -1  -6   4        223.40        201.83         8.83 o                         
   0  -6   4        945.98        895.63        18.53 o                         
   1  -6   4        258.01        240.57         9.51 o                         
   2  -6   4        246.99        207.32        17.22 o                         
   3  -6   4         54.31         55.43         5.21 o                         
   4  -6   4         53.75         53.05         3.59 o                         
   5  -6   4        509.07        532.41        10.54 o                         
   6  -6   4         64.38         63.10         3.97 o                         
   7  -6   4        544.99        582.67         7.67 o                         
   8  -6   4        108.86        116.15         2.86 o                         
   9  -6   4        122.47        132.47         3.12 o                         
  10  -6   4          7.69          7.44         1.43 o                         
 -16  -5   4        107.82        109.47         4.24 o                         
 -15  -5   4        542.35        559.70        20.72 o                         
 -14  -5   4        851.81        944.06        10.32 o                         
 -13  -5   4        190.96        237.46         2.79 o                         
 -12  -5   4        153.46        186.48         3.27 o                         
 -11  -5   4        167.63        191.92         4.71 o                         
 -10  -5   4       1467.77       1533.24        35.77 o                         
  -9  -5   4        637.42        689.27        12.62 o                         
  -8  -5   4       1052.41       1006.28        22.77 o                         
  -7  -5   4        339.59        325.34         8.46 o                         
  -6  -5   4       1310.90       1306.07        33.21 o                         
  -5  -5   4        256.45        268.25         8.00 o                         
  -4  -5   4        188.00        195.56         7.91 o                         
  -3  -5   4        202.03        183.58         5.95 o                         
  -2  -5   4       1340.15       1386.27        19.30 o                         
  -1  -5   4        732.52        764.84        13.15 o                         
   0  -5   4       2797.61       2857.29        58.68 o                         
   1  -5   4        593.72        597.11        24.20 o                         
   2  -5   4         62.32         65.90         7.20 o                         
   3  -5   4       1097.26       1162.77        26.77 o                         
   4  -5   4        766.46        797.32        13.50 o                         
   5  -5   4        295.04        290.96         8.50 o                         
   6  -5   4       1306.74       1391.99        14.74 o                         
   7  -5   4        991.52       1063.40        11.19 o                         
   8  -5   4        105.06        123.84         2.91 o                         
   9  -5   4       1856.68       2031.03        19.14 o                         
  10  -5   4          0.73          3.13         1.43 o                         
  11  -5   4         36.70         41.71         1.88 o                         
  12  -5   4        489.70        520.17         6.15 o                         
  13  -5   4        128.36        136.76         3.46 o                         
 -18  -4   4        234.25        251.92         4.63 o                         
 -17  -4   4        663.52        784.31        16.40 o                         
 -16  -4   4         18.61         22.29         1.56 o                         
 -15  -4   4          7.05          7.64         1.35 o                         
 -14  -4   4        534.95        585.76         6.10 o                         
 -13  -4   4        639.96        670.16         7.21 o                         
 -12  -4   4        182.75        196.55         4.74 o                         
 -11  -4   4        639.85        671.33         8.70 o                         
 -10  -4   4        650.82        703.36        10.08 o                         
  -9  -4   4        428.14        444.97         7.83 o                         
  -8  -4   4        252.28        247.66         6.07 o                         
  -7  -4   4       2087.11       2108.61        27.73 o                         
  -6  -4   4       1863.80       1890.75        18.97 o                         
  -5  -4   4        545.83        513.47         6.66 o                         
  -4  -4   4        963.46        977.74         9.62 o                         
  -3  -4   4       1280.00       1281.17        11.73 o                         
  -2  -4   4         78.01         87.54         3.39 o                         
  -1  -4   4        879.15        921.34        10.54 o                         
   0  -4   4        402.29        406.78         6.51 o                         
   1  -4   4        360.36        372.59         6.52 o                         
   2  -4   4       1930.85       1993.33        24.33 o                         
   3  -4   4       1178.96       1120.42        15.33 o                         
   4  -4   4         78.85         76.38         3.94 o                         
   5  -4   4       1444.12       1478.88        21.17 o                         
   6  -4   4        538.89        540.29         7.68 o                         
   7  -4   4         35.30         39.49         1.95 o                         
   8  -4   4         11.49          8.75         1.55 o                         
   9  -4   4       1037.51       1044.91         8.28 o                         
  10  -4   4        298.08        303.26         4.04 o                         
  11  -4   4        852.51        931.19         8.79 o                         
  12  -4   4        140.78        138.37         2.74 o                         
  13  -4   4        250.25        268.20         4.50 o                         
  14  -4   4        138.21        143.95         4.29 o                         
  15  -4   4         50.30         52.96         3.09 o                         
 -19  -3   4        364.11        372.50         6.92 o                         
 -18  -3   4         44.56         46.09         3.99 o                         
 -17  -3   4        137.65        143.75         5.72 o                         
 -16  -3   4       1236.21       1232.48        17.09 o                         
 -15  -3   4        319.48        312.85         3.48 o                         
 -14  -3   4        151.37        153.63         2.48 o                         
 -13  -3   4        201.16        232.16         3.43 o                         
 -12  -3   4         12.47         15.70         1.72 o                         
 -11  -3   4        134.32        137.36         2.94 o                         
 -10  -3   4        407.30        424.87         5.20 o                         
  -9  -3   4       1547.66       1608.41        15.65 o                         
  -8  -3   4        212.94        208.88         3.42 o                         
  -7  -3   4       2279.47       2240.49        15.57 o                         
  -6  -3   4       1285.24       1232.97         9.88 o                         
  -5  -3   4         73.62         68.38         2.28 o                         
  -4  -3   4       1111.86       1181.78        11.38 o                         
  -3  -3   4       1195.16       1200.80        11.91 o                         
  -2  -3   4       1202.70       1195.19        10.69 o                         
  -1  -3   4       1956.47       1881.25        12.61 o                         
   0  -3   4       1347.46       1273.33        11.18 o                         
   1  -3   4       5685.99       5808.72        37.87 o                         
   2  -3   4       1211.60       1211.31        11.62 o                         
   3  -3   4        435.98        437.33         6.80 o                         
   4  -3   4       2515.34       2466.25        28.55 o                         
   5  -3   4        396.02        376.12         5.04 o                         
   6  -3   4       2156.95       2281.74        17.90 o                         
   7  -3   4       1920.06       1894.15        18.24 o                         
   8  -3   4         92.58         90.11         2.07 o                         
   9  -3   4        981.22        995.82         7.32 o                         
  10  -3   4       1527.55       1557.71        12.55 o                         
  11  -3   4         60.95         65.50         1.86 o                         
  12  -3   4         61.09         60.16         1.84 o                         
  13  -3   4       1026.19       1083.25        10.57 o                         
  14  -3   4         90.24         89.21         2.28 o                         
  15  -3   4        421.86        411.17         5.44 o                         
  16  -3   4        464.11        488.20        17.19 o                         
  17  -3   4        195.67        190.50         5.77 o                         
 -20  -2   4       1055.48       1088.17         8.71 o                         
 -19  -2   4         44.07         50.71         1.87 o                         
 -18  -2   4       1374.42       1469.93        12.05 o                         
 -17  -2   4        683.33        721.78         8.31 o                         
 -16  -2   4         67.75         67.34         1.86 o                         
 -15  -2   4        441.52        470.22         4.14 o                         
 -14  -2   4       1552.86       1625.41         8.72 o                         
 -13  -2   4        116.54        114.52         1.83 o                         
 -12  -2   4       2019.74       1995.67        10.94 o                         
 -11  -2   4       3966.42       3908.89        34.44 o                         
 -10  -2   4       2094.47       2047.03        13.03 o                         
  -9  -2   4       2393.63       2302.63        16.89 o                         
  -8  -2   4        817.64        794.37         8.15 o                         
  -7  -2   4       2170.47       2124.37        12.83 o                         
  -6  -2   4       1596.62       1623.36        12.92 o                         
  -5  -2   4       3893.83       3809.42        29.64 o                         
  -4  -2   4       4630.70       4510.58        29.01 o                         
  -3  -2   4       2744.66       2710.24        20.13 o                         
  -2  -2   4       1310.63       1447.33        12.08 o                         
  -1  -2   4       3059.00       3107.23        20.29 o                         
   0  -2   4        767.96        793.88         7.50 o                         
   1  -2   4        188.89        204.71         2.97 o                         
   2  -2   4        790.29        759.80         8.13 o                         
   3  -2   4       3006.21       2899.73        34.14 o                         
   4  -2   4       2682.52       2827.85        30.81 o                         
   5  -2   4       2921.61       2899.39        22.83 o                         
   6  -2   4        923.58        960.96         7.35 o                         
   7  -2   4        306.92        304.60         3.21 o                         
   8  -2   4        918.30        924.11         6.32 o                         
   9  -2   4         35.02         29.04         1.35 o                         
  10  -2   4        644.38        659.57         5.30 o                         
  11  -2   4       1264.17       1258.88         8.92 o                         
  12  -2   4        198.38        214.60         3.10 o                         
  13  -2   4       2857.21       2994.03        18.87 o                         
  14  -2   4         94.46         92.60         2.55 o                         
  15  -2   4         82.90         94.04         2.70 o                         
  16  -2   4        236.30        262.79         4.35 o                         
  17  -2   4         52.15         48.33         1.83 o                         
  18  -2   4         81.53         78.35         3.87 o                         
 -21  -1   4        610.06        614.17        16.10 o                         
 -20  -1   4        314.29        321.40         3.46 o                         
 -19  -1   4        149.52        152.89         4.73 o                         
 -18  -1   4        421.62        452.65         4.98 o                         
 -17  -1   4        314.36        323.35         6.21 o                         
 -16  -1   4       1108.33       1123.64         8.07 o                         
 -15  -1   4       1043.94       1041.35         9.78 o                         
 -14  -1   4       1308.15       1261.64         8.20 o                         
 -13  -1   4       1030.85        963.61         6.13 o                         
 -12  -1   4        838.24        832.46         4.98 o                         
 -11  -1   4        863.28        859.40         5.85 o                         
 -10  -1   4       1554.96       1559.53         8.79 o                         
  -9  -1   4        997.87        971.66         6.12 o                         
  -8  -1   4       3155.36       3099.36        18.12 o                         
  -7  -1   4       6041.08       5814.44        31.26 o                         
  -6  -1   4       1434.06       1473.17        10.60 o                         
  -5  -1   4        805.84        801.02         6.06 o                         
  -4  -1   4       1426.02       1304.67        11.83 o                         
  -3  -1   4      10578.72      10808.19        75.95 o                         
  -2  -1   4       2445.32       2501.16        30.13 o                         
  -1  -1   4      22541.70      22517.46       130.84 o                         
   0  -1   4      11683.80      11673.09        95.24 o                         
   1  -1   4       3300.80       3154.77        43.95 o                         
   2  -1   4        815.54        821.80        11.97 o                         
   3  -1   4       2534.13       2532.66        23.29 o                         
   4  -1   4        814.95        738.16         6.69 o                         
   5  -1   4       3764.58       3668.08        19.40 o                         
   6  -1   4        898.00        809.69         5.82 o                         
   7  -1   4       1938.68       1738.44        11.36 o                         
   8  -1   4         55.44         64.52         1.59 o                         
   9  -1   4       4577.84       4425.98        34.36 o                         
  10  -1   4        796.39        822.42         5.98 o                         
  11  -1   4        486.96        490.70         4.72 o                         
  12  -1   4        430.21        435.63         4.28 o                         
  13  -1   4        263.02        253.12         3.54 o                         
  14  -1   4        550.35        526.08         5.94 o                         
  15  -1   4       1232.36       1264.40        12.46 o                         
  16  -1   4        183.19        201.58         3.48 o                         
  17  -1   4        369.71        383.23         5.93 o                         
  18  -1   4        148.60        154.60         3.96 o                         
 -21   0   4         77.06         90.39         4.19 o                         
 -20   0   4        381.38        415.96        10.19 o                         
 -19   0   4       1036.28       1121.21        12.86 o                         
 -18   0   4          2.82          4.93         1.24 o                         
 -17   0   4        843.98        787.12         6.76 o                         
 -16   0   4          0.35          5.78         1.36 o                         
 -15   0   4        121.64        109.07         2.50 o                         
 -14   0   4        118.69        107.89         3.27 o                         
 -13   0   4        857.76        827.29         6.14 o                         
 -12   0   4       2586.50       2546.32        13.10 o                         
 -11   0   4         14.36         15.71         1.19 o                         
 -10   0   4          5.11          4.87         1.36 o                         
  -9   0   4       2806.57       2592.37        18.37 o                         
  -8   0   4       1257.07       1409.77        11.22 o                         
  -7   0   4        169.95        183.04         2.08 o                         
  -6   0   4         28.34         31.45         1.27 o                         
  -5   0   4       1443.28       1576.57        14.75 o                         
  -4   0   4       3375.99       3343.50        25.94 o                         
  -3   0   4       2039.27       1996.87        11.00 o                         
  -2   0   4       1347.65       1447.42        11.89 o                         
  -1   0   4        597.14        539.64         3.48 o                         
   0   0   4      43574.66      43500.23       278.53 o                         
   1   0   4       2228.45       2140.80        19.93 o                         
   2   0   4        766.45        701.95         6.12 o                         
   3   0   4      18795.13      17807.20       135.39 o                         
   4   0   4         69.66         55.75         1.46 o                         
   5   0   4         15.66         17.05         1.28 o                         
   6   0   4         63.88         47.24         1.44 o                         
   7   0   4         41.28         21.64         1.61 o                         
   8   0   4       1494.93       1647.01        11.19 o                         
   9   0   4         54.13         40.75         1.46 o                         
  10   0   4        539.19        503.52         4.12 o                         
  11   0   4       1816.66       1773.59        19.38 o                         
  12   0   4        254.24        241.64         5.18 o                         
  13   0   4        120.44        116.36         2.36 o                         
  14   0   4         17.88         21.28         1.68 o                         
  15   0   4         42.21         56.70         2.47 o                         
  16   0   4        112.13        129.09         2.76 o                         
  17   0   4        387.24        412.17         4.70 o                         
  18   0   4         23.44         21.24         1.33 o                         
 -21   1   4        607.50        617.68        15.73 o                         
 -20   1   4        283.57        280.65         3.06 o                         
 -19   1   4        138.75        142.72         3.06 o                         
 -18   1   4        431.00        458.61         3.89 o                         
 -17   1   4        266.13        268.76         3.30 o                         
 -16   1   4        913.18        904.40         5.74 o                         
 -15   1   4       1000.62        979.73         7.50 o                         
 -14   1   4       1494.85       1445.54         9.41 o                         
 -13   1   4       1001.28        930.65         6.26 o                         
 -12   1   4        830.52        826.22         8.70 o                         
 -11   1   4        890.69        893.07         7.21 o                         
 -10   1   4       1645.90       1651.92        12.18 o                         
  -9   1   4       1119.73       1106.77        10.26 o                         
  -8   1   4       3122.66       3045.37        23.86 o                         
  -7   1   4       5720.91       5466.08        34.68 o                         
  -6   1   4       1567.72       1599.81        10.23 o                         
  -5   1   4        589.02        577.28         4.47 o                         
  -4   1   4       1320.09       1187.90         7.47 o                         
  -3   1   4      10684.31      10749.02        47.48 o                         
  -2   1   4       2520.64       2549.66        13.71 o                         
  -1   1   4      23452.44      23004.99       122.53 o                         
   0   1   4      12330.01      12186.04        63.31 o                         
   1   1   4       3016.10       2858.72        13.66 o                         
   2   1   4        774.55        781.03         4.97 o                         
   3   1   4       2244.93       2152.07        13.24 o                         
   4   1   4        892.41        789.48         6.53 o                         
   5   1   4       3702.11       3488.65        25.95 o                         
   6   1   4        771.50        675.07         5.53 o                         
   7   1   4       2099.40       1839.94        13.12 o                         
   8   1   4         45.62         52.00         1.58 o                         
   9   1   4       4585.14       4410.21        19.74 o                         
  10   1   4        893.37        897.43         5.64 o                         
  11   1   4        465.08        455.05         4.09 o                         
  12   1   4        503.13        508.93         3.94 o                         
  13   1   4        257.46        240.93         3.44 o                         
  14   1   4        509.65        474.18         4.24 o                         
  15   1   4       1178.84       1184.41         9.47 o                         
  16   1   4        200.62        208.27         3.65 o                         
  17   1   4        365.45        360.23         5.91 o                         
  18   1   4        134.94        122.97         3.70 o                         
 -20   2   4       1047.94       1038.33        10.40 o                         
 -19   2   4         57.75         65.95         1.76 o                         
 -18   2   4       1320.84       1363.37         9.46 o                         
 -17   2   4        727.92        753.37         8.23 o                         
 -16   2   4         99.32        106.05         2.17 o                         
 -15   2   4        493.84        509.81         4.38 o                         
 -14   2   4       1543.84       1573.71        10.40 o                         
 -13   2   4        116.95        111.93         1.81 o                         
 -12   2   4       1850.77       1771.31         8.25 o                         
 -11   2   4       3888.62       3716.61        29.04 o                         
 -10   2   4       2016.23       1918.74        20.45 o                         
  -9   2   4       2473.18       2288.91        24.36 o                         
  -8   2   4        734.99        680.48        10.73 o                         
  -7   2   4       2353.58       2260.90        23.26 o                         
  -6   2   4       1609.49       1618.20        12.25 o                         
  -5   2   4       3934.00       3807.10        27.50 o                         
  -4   2   4       4927.83       4768.15        44.07 o                         
  -3   2   4       3093.02       3081.42        25.47 o                         
  -2   2   4       1298.71       1418.91        12.46 o                         
  -1   2   4       3187.46       3170.70        25.66 o                         
   0   2   4        704.66        718.63         8.80 o                         
   1   2   4        189.17        212.37         3.54 o                         
   2   2   4        753.67        731.02         6.33 o                         
   3   2   4       3120.38       3046.80        18.38 o                         
   4   2   4       2779.48       2925.37        19.46 o                         
   5   2   4       2742.40       2651.00        18.97 o                         
   6   2   4        970.74        986.56         7.95 o                         
   7   2   4        209.44        206.36         2.37 o                         
   8   2   4        831.47        811.45         6.13 o                         
   9   2   4         47.95         41.58         1.46 o                         
  10   2   4        549.80        537.52         3.85 o                         
  11   2   4       1220.19       1154.73         6.74 o                         
  12   2   4        178.04        185.79         2.81 o                         
  13   2   4       2709.50       2720.26        21.99 o                         
  14   2   4        108.91        108.91         2.46 o                         
  15   2   4         82.54         88.00         2.34 o                         
  16   2   4        244.77        238.95         5.79 o                         
  17   2   4         58.14         56.88         1.87 o                         
  18   2   4         88.73         78.38         2.26 o                         
 -19   3   4        383.58        376.62         3.20 o                         
 -18   3   4         42.55         42.17         2.54 o                         
 -17   3   4        124.76        121.30         3.85 o                         
 -16   3   4       1198.37       1176.44         9.77 o                         
 -15   3   4        283.57        262.63         3.17 o                         
 -14   3   4        126.26        122.43         2.19 o                         
 -13   3   4        273.11        291.08         2.86 o                         
 -12   3   4         16.18         19.86         1.27 o                         
 -11   3   4        107.70        103.93         1.98 o                         
 -10   3   4        357.73        340.20         3.42 o                         
  -9   3   4       1523.75       1472.73         7.73 o                         
  -8   3   4        246.71        255.61         2.62 o                         
  -7   3   4       2423.89       2329.43         9.78 o                         
  -6   3   4       1195.14       1127.12         6.68 o                         
  -5   3   4         69.81         58.47         3.33 o                         
  -4   3   4       1087.68       1148.02        12.85 o                         
  -3   3   4       1148.46       1127.57        15.86 o                         
  -2   3   4       1257.18       1238.00        14.73 o                         
  -1   3   4       2123.10       2002.37        22.19 o                         
   0   3   4       1413.00       1332.07        20.05 o                         
   1   3   4       5499.05       5463.73        61.80 o                         
   2   3   4       1212.17       1186.29        12.67 o                         
   3   3   4        428.60        433.00         6.61 o                         
   4   3   4       2598.32       2595.17        16.99 o                         
   5   3   4        405.66        388.20         6.74 o                         
   6   3   4       2215.57       2229.70        11.51 o                         
   7   3   4       1687.93       1575.89         9.02 o                         
   8   3   4         82.07         77.16         1.66 o                         
   9   3   4        970.37        923.56         5.80 o                         
  10   3   4       1530.73       1476.85        11.11 o                         
  11   3   4         60.62         62.73         2.53 o                         
  12   3   4         64.25         59.08         1.67 o                         
  13   3   4        889.85        903.78         8.43 o                         
  14   3   4        102.29         99.39         2.98 o                         
  15   3   4        406.45        386.44         5.05 o                         
  16   3   4        486.16        503.36         7.80 o                         
  17   3   4        197.47        167.84         3.67 o                         
 -18   4   4        204.02        200.55         2.46 o                         
 -17   4   4        622.41        660.85        16.72 o                         
 -16   4   4         19.22         21.95         1.93 o                         
 -15   4   4         14.20         13.98         1.28 o                         
 -14   4   4        554.04        572.52         5.74 o                         
 -13   4   4        641.56        621.32         4.87 o                         
 -12   4   4        153.56        155.73         2.33 o                         
 -11   4   4        705.24        686.46         5.83 o                         
 -10   4   4        671.14        678.06         5.18 o                         
  -9   4   4        490.09        507.79         4.86 o                         
  -8   4   4        325.48        294.64         3.98 o                         
  -7   4   4       1945.97       1925.86         9.71 o                         
  -6   4   4       1890.21       1864.57        10.15 o                         
  -5   4   4        482.94        433.84         4.40 o                         
  -4   4   4        967.63        981.80         5.76 o                         
  -3   4   4       1299.04       1300.20         7.34 o                         
  -2   4   4         97.46        101.24         1.27 o                         
  -1   4   4        805.72        803.20         3.72 o                         
   0   4   4        399.03        380.49         2.25 o                         
   1   4   4        332.52        332.28         2.37 o                         
   2   4   4       1801.92       1801.42         8.22 o                         
   3   4   4       1157.63       1118.25        11.82 o                         
   4   4   4         62.52         58.61         1.22 o                         
   5   4   4       1423.73       1380.33         6.56 o                         
   6   4   4        584.62        557.91         3.69 o                         
   7   4   4         25.62         22.73         1.21 o                         
   8   4   4         23.97         21.01         1.23 o                         
   9   4   4       1066.34       1001.07        11.84 o                         
  10   4   4        302.38        280.85         2.94 o                         
  11   4   4        872.43        883.86         7.79 o                         
  12   4   4        120.33        112.10         2.86 o                         
  13   4   4        219.18        204.95         4.02 o                         
  14   4   4        123.06        121.56         2.59 o                         
  15   4   4         50.45         53.40         1.67 o                         
 -16   5   4         93.88         81.47         1.94 o                         
 -15   5   4        563.02        568.28        16.69 o                         
 -14   5   4        839.23        855.09         8.62 o                         
 -13   5   4        185.84        210.31         2.67 o                         
 -12   5   4        147.57        154.64         2.23 o                         
 -11   5   4        176.15        185.27         2.85 o                         
 -10   5   4       1361.22       1302.03        10.54 o                         
  -9   5   4        658.56        636.94         5.89 o                         
  -8   5   4       1180.61       1136.80         9.67 o                         
  -7   5   4        232.13        224.31         2.72 o                         
  -6   5   4       1370.50       1356.99         7.05 o                         
  -5   5   4        324.78        326.70         2.73 o                         
  -4   5   4        193.14        202.79         2.21 o                         
  -3   5   4        265.08        271.83         2.36 o                         
  -2   5   4       1206.62       1218.85         5.80 o                         
  -1   5   4        869.44        879.92         4.74 o                         
   0   5   4       2973.93       2947.74        12.88 o                         
   1   5   4        503.43        502.89         3.27 o                         
   2   5   4         54.76         67.73         1.42 o                         
   3   5   4       1204.23       1204.60         5.95 o                         
   4   5   4        770.32        771.13         6.27 o                         
   5   5   4        325.12        320.96         5.20 o                         
   6   5   4       1204.29       1192.90        10.28 o                         
   7   5   4       1090.16       1068.88        12.52 o                         
   8   5   4        106.73        112.60         1.95 o                         
   9   5   4       1803.86       1805.36        10.24 o                         
  10   5   4          0.06          0.88         1.31 o                         
  11   5   4         34.13         29.31         1.84 o                         
  12   5   4        464.10        432.52         5.46 o                         
  13   5   4        141.04        125.45         2.77 o                         
 -13   6   4          5.56          5.53         1.15 o                         
 -12   6   4        623.77        625.44        10.89 o                         
 -11   6   4        819.19        836.85        14.59 o                         
 -10   6   4        327.33        309.76         3.66 o                         
  -9   6   4        193.78        193.46         3.18 o                         
  -8   6   4          3.25          4.63         1.42 o                         
  -7   6   4         69.71         68.37         2.06 o                         
  -6   6   4        878.14        865.73         5.93 o                         
  -5   6   4        366.57        394.09         3.43 o                         
  -4   6   4        530.25        535.26         5.05 o                         
  -3   6   4        301.84        306.97         4.11 o                         
  -2   6   4        149.74        151.03         2.49 o                         
  -1   6   4        229.32        243.37         3.06 o                         
   0   6   4        986.17       1016.71         7.95 o                         
   1   6   4        272.84        280.69         3.21 o                         
   2   6   4        280.57        279.84         2.97 o                         
   3   6   4         65.04         70.86         1.73 o                         
   4   6   4         54.31         55.27         1.48 o                         
   5   6   4        492.88        498.94         5.89 o                         
   6   6   4         48.72         48.44         1.56 o                         
   7   6   4        561.60        551.11        10.84 o                         
   8   6   4        106.23        103.40         2.37 o                         
   9   6   4        133.54        138.30         2.97 o                         
  10   6   4          5.66          5.41         1.75 o                         
  -8   7   4          5.53          4.56         1.17 o                         
  -7   7   4        240.97        232.86         3.40 o                         
  -6   7   4         68.98         64.25         1.64 o                         
  -5   7   4        180.82        183.77         2.70 o                         
  -4   7   4        120.52        121.63         2.32 o                         
  -3   7   4        335.43        340.41         5.90 o                         
  -2   7   4        132.54        136.69         2.05 o                         
  -1   7   4          4.60          5.81         1.07 o                         
   0   7   4        450.47        457.62         5.01 o                         
   1   7   4        479.76        501.97         5.20 o                         
   2   7   4         69.45         67.52         1.39 o                         
   3   7   4          2.84          2.99         0.98 o                         
   4   7   4        415.00        386.73         5.82 o                         
   5   7   4          8.45          9.44         2.01 o                         
  -6  -7   5        182.12        182.69         6.28 o                         
  -4  -7   5        312.39        303.83         9.65 o                         
 -13  -6   5        127.16        130.55         3.67 o                         
 -12  -6   5        459.11        478.92         4.45 o                         
 -11  -6   5        472.43        478.42         5.02 o                         
 -10  -6   5         20.89         21.88         1.68 o                         
  -9  -6   5        876.08        946.82        11.08 o                         
  -8  -6   5        119.97        123.67         6.42 o                         
  -7  -6   5        282.78        311.60        12.35 o                         
  -6  -6   5        116.55        115.91         7.87 o                         
  -5  -6   5        105.82        110.98        13.33 o                         
  -4  -6   5        433.36        393.96        24.40 o                         
  -3  -6   5        692.16        645.41        57.28 o                         
  -2  -6   5        409.37        374.35        16.12 o                         
  -1  -6   5        894.84        899.17        53.04 o                         
   0  -6   5        100.42         89.42         7.14 o                         
   1  -6   5         83.06         77.28         5.86 o                         
   2  -6   5        239.44        207.69         8.70 o                         
   3  -6   5         99.99         98.11         7.27 o                         
   4  -6   5        109.38        106.28         5.75 o                         
   5  -6   5        135.88        145.69         6.72 o                         
   6  -6   5        250.85        267.91         4.94 o                         
   7  -6   5        398.84        402.72         6.36 o                         
   8  -6   5         43.11         43.08         2.37 o                         
   9  -6   5        141.53        136.33         4.31 o                         
 -16  -5   5        229.94        234.61         3.81 o                         
 -15  -5   5          6.85          5.77         0.99 o                         
 -14  -5   5        531.85        588.17        11.59 o                         
 -13  -5   5        766.21        840.68         8.37 o                         
 -12  -5   5        363.82        397.73         5.20 o                         
 -11  -5   5        373.43        412.80         6.43 o                         
 -10  -5   5       1019.43       1074.18        18.80 o                         
  -9  -5   5        414.66        420.13        14.68 o                         
  -8  -5   5        600.28        626.51        13.27 o                         
  -7  -5   5       2068.24       2060.36        39.90 o                         
  -6  -5   5        782.55        756.22        28.01 o                         
  -5  -5   5       1509.97       1539.50        19.19 o                         
  -4  -5   5        420.85        432.54         9.26 o                         
  -3  -5   5        885.83        877.93        13.99 o                         
  -2  -5   5       1074.54       1115.19        17.92 o                         
  -1  -5   5        900.12        916.50        15.82 o                         
   0  -5   5       1647.34       1624.58        27.95 o                         
   1  -5   5        743.03        760.72        17.77 o                         
   2  -5   5         22.71         24.56         6.04 o                         
   3  -5   5       2059.88       2178.41        28.86 o                         
   4  -5   5        228.26        248.44         5.81 o                         
   5  -5   5         37.97         40.18         3.18 o                         
   6  -5   5        159.96        167.53         4.09 o                         
   7  -5   5         39.53         41.35         2.29 o                         
   8  -5   5        153.26        158.16         3.07 o                         
   9  -5   5        469.22        532.62         7.26 o                         
  10  -5   5         87.56         95.44         2.63 o                         
  11  -5   5        157.55        181.89         3.83 o                         
  12  -5   5        900.57        978.48        13.04 o                         
  13  -5   5         43.35         50.27         3.66 o                         
 -18  -4   5        154.96        173.83         5.32 o                         
 -17  -4   5        252.26        287.53         5.27 o                         
 -16  -4   5        431.34        477.53         5.16 o                         
 -15  -4   5        756.88        820.58         7.03 o                         
 -14  -4   5        906.86        963.40         7.81 o                         
 -13  -4   5        735.60        769.85         9.12 o                         
 -12  -4   5         19.02         19.28         2.09 o                         
 -11  -4   5        619.56        678.30         8.68 o                         
 -10  -4   5         66.67         69.09         3.34 o                         
  -9  -4   5       1794.79       1843.79        17.54 o                         
  -8  -4   5        851.46        851.53        10.25 o                         
  -7  -4   5       1798.41       1796.87        21.04 o                         
  -6  -4   5        812.50        834.30         9.71 o                         
  -5  -4   5       1446.91       1500.02        14.76 o                         
  -4  -4   5        364.90        369.07         7.40 o                         
  -3  -4   5       1050.40       1064.20        10.50 o                         
  -2  -4   5        261.64        306.51         6.31 o                         
  -1  -4   5       2128.31       2059.50        18.63 o                         
   0  -4   5        454.41        436.55         7.23 o                         
   1  -4   5        603.72        598.95         9.58 o                         
   2  -4   5        569.12        551.14        10.00 o                         
   3  -4   5        257.93        298.00         7.56 o                         
   4  -4   5       1399.42       1459.08        16.42 o                         
   5  -4   5        558.55        557.31         8.00 o                         
   6  -4   5         24.68         27.96         1.86 o                         
   7  -4   5        665.39        694.50         7.04 o                         
   8  -4   5        728.89        769.89         7.06 o                         
   9  -4   5        119.86        131.81         2.60 o                         
  10  -4   5        114.61        123.49         2.64 o                         
  11  -4   5        216.27        246.96         4.77 o                         
  12  -4   5         79.00         83.75         2.56 o                         
  13  -4   5        382.30        379.96         9.23 o                         
  14  -4   5        253.24        238.02        15.96 o                         
  15  -4   5        270.40        223.75         7.98 o                         
 -19  -3   5        265.27        295.73         4.42 o                         
 -18  -3   5        350.06        371.50         5.21 o                         
 -17  -3   5        287.43        310.93         6.63 o                         
 -16  -3   5         38.71         38.86         1.60 o                         
 -15  -3   5         17.93         18.72         1.33 o                         
 -14  -3   5        206.51        229.30         3.15 o                         
 -13  -3   5       1272.65       1359.98        12.70 o                         
 -12  -3   5        954.74        968.59         8.79 o                         
 -11  -3   5       3962.46       4037.00        22.89 o                         
 -10  -3   5        219.37        213.94         4.01 o                         
  -9  -3   5       1143.85       1162.31        10.52 o                         
  -8  -3   5       1182.15       1201.53         9.60 o                         
  -7  -3   5        382.35        388.90         4.84 o                         
  -6  -3   5        161.16        156.11         2.94 o                         
  -5  -3   5       5241.91       5351.54        34.25 o                         
  -4  -3   5       2000.30       2058.06        18.01 o                         
  -3  -3   5       2548.12       2672.35        18.22 o                         
  -2  -3   5        744.15        790.02         7.51 o                         
  -1  -3   5       2466.71       2581.73        17.80 o                         
   0  -3   5        322.61        343.90         4.61 o                         
   1  -3   5       1199.92       1185.78        12.05 o                         
   2  -3   5        914.36        888.50        10.00 o                         
   3  -3   5       1454.68       1487.70        16.17 o                         
   4  -3   5       1070.35       1063.14        12.58 o                         
   5  -3   5        624.05        625.72         6.36 o                         
   6  -3   5         90.61         91.20         2.12 o                         
   7  -3   5        483.51        498.63         4.82 o                         
   8  -3   5        276.09        278.88         3.28 o                         
   9  -3   5        295.78        323.17         3.60 o                         
  10  -3   5        500.56        487.80         4.79 o                         
  11  -3   5        179.75        193.16         2.73 o                         
  12  -3   5        113.95        122.45         2.40 o                         
  13  -3   5        747.24        730.99         8.06 o                         
  14  -3   5         64.17         61.16         2.39 o                         
  15  -3   5         43.94         44.29         2.49 o                         
  16  -3   5        178.41        189.63        10.87 o                         
 -20  -2   5        490.26        484.99         7.81 o                         
 -19  -2   5         52.22         51.43         1.93 o                         
 -18  -2   5        554.80        583.24         6.67 o                         
 -17  -2   5       1387.32       1449.60        11.88 o                         
 -16  -2   5        720.80        707.83         7.68 o                         
 -15  -2   5       1407.50       1445.01         9.01 o                         
 -14  -2   5        471.73        469.69         4.28 o                         
 -13  -2   5       1455.39       1483.76         8.36 o                         
 -12  -2   5        131.26        132.84         2.10 o                         
 -11  -2   5       2125.78       2133.66        12.99 o                         
 -10  -2   5        941.67        973.76         7.76 o                         
  -9  -2   5       1689.15       1556.59        11.48 o                         
  -8  -2   5        767.35        762.80         6.99 o                         
  -7  -2   5       4895.14       4887.28        27.79 o                         
  -6  -2   5        451.96        478.84         4.59 o                         
  -5  -2   5       2277.22       2394.98        14.24 o                         
  -4  -2   5       1826.72       1903.92        17.57 o                         
  -3  -2   5       6300.51       6316.20        38.33 o                         
  -2  -2   5        689.90        726.50         6.35 o                         
  -1  -2   5       1688.87       1582.21        12.73 o                         
   0  -2   5       2849.15       2752.17        23.16 o                         
   1  -2   5        404.35        363.53         4.37 o                         
   2  -2   5        778.78        756.11        11.21 o                         
   3  -2   5        211.53        189.92         3.57 o                         
   4  -2   5        993.38       1006.36         8.61 o                         
   5  -2   5       2330.24       2207.60        18.77 o                         
   6  -2   5        976.54        934.71         6.29 o                         
   7  -2   5       2922.22       2847.97        14.55 o                         
   8  -2   5        726.98        730.83         5.40 o                         
   9  -2   5        384.42        367.44         3.66 o                         
  10  -2   5       1820.68       1818.95        12.76 o                         
  11  -2   5        267.59        250.97         3.10 o                         
  12  -2   5        196.16        191.85         3.11 o                         
  13  -2   5       3327.87       3324.38        21.26 o                         
  14  -2   5        287.87        287.17         4.04 o                         
  15  -2   5        242.07        234.15         3.92 o                         
  16  -2   5        618.15        631.53         6.27 o                         
  17  -2   5        112.08        121.85         2.54 o                         
 -21  -1   5        451.35        470.73         7.05 o                         
 -20  -1   5        335.82        340.52         3.67 o                         
 -19  -1   5        924.35        955.87         7.04 o                         
 -18  -1   5        426.85        447.89         4.46 o                         
 -17  -1   5        705.82        671.55         5.96 o                         
 -16  -1   5        462.09        462.60         4.77 o                         
 -15  -1   5         47.78         51.08         1.92 o                         
 -14  -1   5        799.85        791.66         6.80 o                         
 -13  -1   5        793.89        790.27         4.93 o                         
 -12  -1   5        348.80        330.48         2.70 o                         
 -11  -1   5       2403.11       2308.45        10.51 o                         
 -10  -1   5        972.18        936.62         5.49 o                         
  -9  -1   5        588.21        584.64         4.56 o                         
  -8  -1   5       2503.95       2413.51        14.47 o                         
  -7  -1   5       1612.15       1460.17        10.15 o                         
  -6  -1   5       2217.80       2174.27        13.54 o                         
  -5  -1   5       4250.12       3923.30        23.31 o                         
  -4  -1   5       2192.05       2089.69        14.50 o                         
  -3  -1   5      10601.11      10609.61        58.56 o                         
  -2  -1   5       3491.38       3402.69        20.66 o                         
  -1  -1   5       6390.99       6343.85        46.71 o                         
   0  -1   5      10811.13      10891.84        89.46 o                         
   1  -1   5       1660.84       1537.27        12.19 o                         
   2  -1   5        350.06        338.42         4.63 o                         
   3  -1   5       5228.87       5021.16        32.66 o                         
   4  -1   5        576.51        545.18         5.54 o                         
   5  -1   5       2291.07       2325.03        15.09 o                         
   6  -1   5        820.97        806.11         6.31 o                         
   7  -1   5        416.55        417.54         3.50 o                         
   8  -1   5        387.36        368.91         3.18 o                         
   9  -1   5       1538.28       1472.01         8.68 o                         
  10  -1   5        380.21        372.81         3.76 o                         
  11  -1   5       1138.05       1100.93        10.94 o                         
  12  -1   5        683.61        678.78         7.43 o                         
  13  -1   5        128.35        122.37         2.84 o                         
  14  -1   5        443.33        464.10         5.87 o                         
  15  -1   5        104.63         99.66         2.62 o                         
  16  -1   5         76.15         76.38         2.12 o                         
  17  -1   5        442.09        434.17         5.01 o                         
  18  -1   5        226.88        242.26         5.81 o                         
 -21   0   5        611.45        552.34         6.08 o                         
 -20   0   5        322.75        326.82         3.21 o                         
 -19   0   5         30.04         29.97         1.25 o                         
 -18   0   5        613.65        670.19         6.01 o                         
 -17   0   5         35.10         33.01         1.72 o                         
 -16   0   5         11.63         17.98         1.49 o                         
 -15   0   5        292.52        285.62         5.87 o                         
 -14   0   5       2810.81       2630.99        14.28 o                         
 -13   0   5        546.59        519.74         7.92 o                         
 -12   0   5          2.14          3.98         0.97 o                         
 -11   0   5        129.18        148.27         3.28 o                         
 -10   0   5       2065.83       2083.90        12.35 o                         
  -9   0   5        304.48        375.24         3.88 o                         
  -8   0   5        380.07        328.80         3.07 o                         
  -7   0   5       1854.45       1799.19        15.34 o                         
  -6   0   5        692.17        675.45         7.05 o                         
  -5   0   5       8948.44       9249.43        51.86 o                         
  -4   0   5       3555.04       3550.22        23.15 o                         
  -3   0   5         16.34         26.06         1.23 o                         
  -2   0   5      25469.75      27051.23       139.35 o                         
  -1   0   5         25.20         25.66         1.21 o                         
   0   0   5       8211.30       8674.39        54.09 o                         
   1   0   5       2004.63       1926.21        12.69 o                         
   2   0   5       8168.93       7718.78        84.67 o                         
   3   0   5       1126.96       1118.08        11.54 o                         
   4   0   5       1531.37       1426.14        11.37 o                         
   5   0   5       6455.55       5901.41        34.58 o                         
   6   0   5          1.86          1.97         1.15 o                         
   7   0   5          2.90          7.49         1.21 o                         
   8   0   5       2416.06       2399.89        15.51 o                         
   9   0   5        264.55        251.22         2.79 o                         
  10   0   5         25.81         27.40         1.36 o                         
  11   0   5       1104.30       1015.15         6.71 o                         
  12   0   5         62.37         78.45         2.19 o                         
  13   0   5         14.06         16.04         1.51 o                         
  14   0   5       1012.74        988.85         9.44 o                         
  15   0   5        280.96        255.22         4.89 o                         
  16   0   5         21.25         24.81         1.65 o                         
  17   0   5          6.51          7.98         1.20 o                         
  18   0   5        114.95        109.86         2.75 o                         
 -21   1   5        473.33        473.19        10.27 o                         
 -20   1   5        276.63        281.21         4.52 o                         
 -19   1   5        912.38        923.42         7.20 o                         
 -18   1   5        402.07        413.42         4.00 o                         
 -17   1   5        653.62        610.55         6.28 o                         
 -16   1   5        486.35        485.39         4.67 o                         
 -15   1   5         54.67         58.02         1.77 o                         
 -14   1   5        902.86        903.53         6.22 o                         
 -13   1   5        682.96        683.31         5.67 o                         
 -12   1   5        353.77        335.09         3.43 o                         
 -11   1   5       2273.23       2194.18        10.98 o                         
 -10   1   5       1039.85       1018.08         6.48 o                         
  -9   1   5        615.40        612.05         5.33 o                         
  -8   1   5       2576.27       2522.49        16.97 o                         
  -7   1   5       1640.54       1478.86         9.02 o                         
  -6   1   5       2255.93       2172.11        12.58 o                         
  -5   1   5       4266.37       3848.50        22.49 o                         
  -4   1   5       2116.20       1993.37        10.68 o                         
  -3   1   5      10045.91       9880.51        63.66 o                         
  -2   1   5       3464.54       3321.90        19.39 o                         
  -1   1   5       6268.00       6098.48        32.17 o                         
   0   1   5      11052.23      10999.90        58.82 o                         
   1   1   5       1600.75       1447.92         7.83 o                         
   2   1   5        281.10        273.74         2.66 o                         
   3   1   5       5222.58       4777.70        29.19 o                         
   4   1   5        597.42        545.87         5.03 o                         
   5   1   5       2257.18       2201.24        15.16 o                         
   6   1   5        762.39        733.98         5.54 o                         
   7   1   5        449.73        437.70         3.75 o                         
   8   1   5        399.15        380.48         3.26 o                         
   9   1   5       1356.70       1271.70         7.47 o                         
  10   1   5        326.24        322.74         4.15 o                         
  11   1   5       1194.56       1145.29        13.17 o                         
  12   1   5        774.30        757.12         7.02 o                         
  13   1   5        105.97         99.47         2.13 o                         
  14   1   5        411.04        418.06         4.14 o                         
  15   1   5         93.12         87.46         2.09 o                         
  16   1   5         99.83         96.87         2.17 o                         
  17   1   5        380.74        357.47         4.06 o                         
  18   1   5        230.01        230.29         6.39 o                         
 -20   2   5        473.44        441.40        10.50 o                         
 -19   2   5         52.89         51.92         1.55 o                         
 -18   2   5        555.83        564.79         6.10 o                         
 -17   2   5       1405.84       1419.18        11.65 o                         
 -16   2   5        643.38        626.16         4.93 o                         
 -15   2   5       1280.60       1279.65         7.56 o                         
 -14   2   5        577.40        562.32         4.36 o                         
 -13   2   5       1552.25       1574.01         9.64 o                         
 -12   2   5        155.89        155.23         2.21 o                         
 -11   2   5       2201.94       2145.63        10.05 o                         
 -10   2   5        806.32        774.16         5.39 o                         
  -9   2   5       1507.60       1335.18         9.44 o                         
  -8   2   5        783.63        771.48         8.10 o                         
  -7   2   5       5160.97       5078.96        33.40 o                         
  -6   2   5        527.55        552.17         7.05 o                         
  -5   2   5       2298.89       2379.12        28.45 o                         
  -4   2   5       1553.14       1665.45        16.86 o                         
  -3   2   5       6084.45       6013.95        54.32 o                         
  -2   2   5        734.31        778.64         7.07 o                         
  -1   2   5       1573.59       1447.17        10.92 o                         
   0   2   5       2920.19       2778.06        23.62 o                         
   1   2   5        410.69        376.58         4.66 o                         
   2   2   5        737.70        709.32         6.41 o                         
   3   2   5        212.19        183.59         2.82 o                         
   4   2   5       1036.39       1021.02         8.68 o                         
   5   2   5       2412.66       2234.72        15.34 o                         
   6   2   5        877.23        818.52         6.54 o                         
   7   2   5       2911.04       2741.07        13.73 o                         
   8   2   5        758.99        747.48         4.56 o                         
   9   2   5        410.94        378.29         3.43 o                         
  10   2   5       1913.71       1857.70        12.85 o                         
  11   2   5        297.44        273.37         3.29 o                         
  12   2   5        190.42        182.16         3.14 o                         
  13   2   5       3275.79       3264.83        27.32 o                         
  14   2   5        289.50        278.16         4.95 o                         
  15   2   5        244.80        233.88         3.79 o                         
  16   2   5        561.48        547.32         6.39 o                         
  17   2   5        105.84        102.06         3.47 o                         
 -19   3   5        279.48        280.38         3.38 o                         
 -18   3   5        314.71        312.90         3.63 o                         
 -17   3   5        256.64        275.56         4.98 o                         
 -16   3   5         49.98         51.72         1.90 o                         
 -15   3   5         14.64         18.64         1.41 o                         
 -14   3   5        243.64        271.08         5.38 o                         
 -13   3   5       1276.40       1283.86         9.05 o                         
 -12   3   5        840.80        782.62         5.24 o                         
 -11   3   5       4066.83       3968.43        25.24 o                         
 -10   3   5        222.67        205.41         2.88 o                         
  -9   3   5       1146.81       1105.84         5.30 o                         
  -8   3   5       1213.85       1207.68         5.99 o                         
  -7   3   5        377.77        376.11         2.40 o                         
  -6   3   5        158.02        150.99         1.54 o                         
  -5   3   5       5038.72       5136.33        52.95 o                         
  -4   3   5       1810.51       1829.26        25.91 o                         
  -3   3   5       2763.26       2920.84        39.64 o                         
  -2   3   5        637.22        669.30        10.30 o                         
  -1   3   5       2703.34       2785.54        45.95 o                         
   0   3   5        317.02        324.14         8.70 o                         
   1   3   5       1271.31       1231.82        17.09 o                         
   2   3   5        961.38        911.36        10.00 o                         
   3   3   5       1466.54       1451.68        10.32 o                         
   4   3   5       1070.78       1035.81         6.34 o                         
   5   3   5        654.34        631.98         3.78 o                         
   6   3   5         99.27         95.42         1.64 o                         
   7   3   5        460.75        453.49         7.14 o                         
   8   3   5        273.02        264.66         2.91 o                         
   9   3   5        262.61        270.62         3.70 o                         
  10   3   5        487.87        452.26         4.77 o                         
  11   3   5        196.44        196.06         3.08 o                         
  12   3   5        135.29        144.93         2.89 o                         
  13   3   5        735.60        673.57         9.77 o                         
  14   3   5         66.70         54.12         2.49 o                         
  15   3   5         37.16         39.12         2.03 o                         
  16   3   5        177.40        168.58         2.72 o                         
 -18   4   5        201.96        213.31         3.72 o                         
 -17   4   5        256.55        267.46         4.02 o                         
 -16   4   5        495.20        514.87         4.38 o                         
 -15   4   5        750.25        749.35         5.27 o                         
 -14   4   5        890.96        892.37         6.83 o                         
 -13   4   5        723.40        715.19         6.30 o                         
 -12   4   5         39.97         37.18         1.59 o                         
 -11   4   5        640.40        652.21         6.63 o                         
 -10   4   5         31.92         26.78         1.46 o                         
  -9   4   5       1696.44       1635.74         8.56 o                         
  -8   4   5        853.20        812.79         4.96 o                         
  -7   4   5       1810.62       1769.96        11.78 o                         
  -6   4   5        841.04        884.66         5.34 o                         
  -5   4   5       1486.55       1460.47         9.67 o                         
  -4   4   5        390.47        404.51         3.28 o                         
  -3   4   5       1041.62       1018.07         4.57 o                         
  -2   4   5        227.39        235.73         2.26 o                         
  -1   4   5       2108.91       1997.19         9.33 o                         
   0   4   5        446.68        431.13         2.56 o                         
   1   4   5        732.58        733.32         4.95 o                         
   2   4   5        472.17        436.34         3.04 o                         
   3   4   5        196.28        206.24         1.95 o                         
   4   4   5       1425.64       1410.55        12.64 o                         
   5   4   5        554.47        523.30         4.14 o                         
   6   4   5         15.33         13.94         1.13 o                         
   7   4   5        622.74        608.59         4.44 o                         
   8   4   5        690.85        661.82         4.51 o                         
   9   4   5         90.01         91.26         1.82 o                         
  10   4   5        139.40        147.42         2.69 o                         
  11   4   5        237.22        252.75         3.43 o                         
  12   4   5         85.09         92.28         2.40 o                         
  13   4   5        425.97        415.30         5.73 o                         
  14   4   5        239.00        224.39         3.70 o                         
  15   4   5        283.71        250.20         5.37 o                         
 -16   5   5        217.85        211.83         2.41 o                         
 -15   5   5         12.17          9.89         1.13 o                         
 -14   5   5        564.53        595.99        12.18 o                         
 -13   5   5        728.28        744.79         8.38 o                         
 -12   5   5        372.58        366.22         3.67 o                         
 -11   5   5        331.58        313.96         3.50 o                         
 -10   5   5       1033.28       1008.39         8.19 o                         
  -9   5   5        465.69        467.43         3.87 o                         
  -8   5   5        585.48        589.73         4.64 o                         
  -7   5   5       2100.63       2073.64        16.83 o                         
  -6   5   5        859.77        906.95         7.55 o                         
  -5   5   5       1588.06       1602.34         8.53 o                         
  -4   5   5        444.14        430.80         3.34 o                         
  -3   5   5        937.66        911.72         4.89 o                         
  -2   5   5       1104.36       1084.32         7.47 o                         
  -1   5   5        861.94        889.59         5.57 o                         
   0   5   5       1509.97       1491.94         8.96 o                         
   1   5   5        786.39        761.75         4.64 o                         
   2   5   5          9.30          8.52         1.16 o                         
   3   5   5       2202.85       2196.93        10.42 o                         
   4   5   5        200.11        209.28         2.48 o                         
   5   5   5         26.48         24.61         1.31 o                         
   6   5   5        115.45        116.95         1.97 o                         
   7   5   5         24.34         20.81         1.35 o                         
   8   5   5        124.61        115.03         1.90 o                         
   9   5   5        494.95        520.85         4.91 o                         
  10   5   5         62.27         66.10         2.02 o                         
  11   5   5        170.37        169.62         3.12 o                         
  12   5   5        821.67        816.17         8.14 o                         
  13   5   5         47.23         48.34         1.87 o                         
 -13   6   5        102.84        101.79         4.97 o                         
 -12   6   5        457.56        454.87         4.54 o                         
 -11   6   5        456.30        429.58         7.13 o                         
 -10   6   5         33.41         33.30         1.46 o                         
  -9   6   5        919.89        885.97         9.69 o                         
  -8   6   5         99.71         94.88         2.31 o                         
  -7   6   5        294.89        302.75         3.61 o                         
  -6   6   5        111.37        109.19         1.97 o                         
  -5   6   5        133.68        132.23         2.27 o                         
  -4   6   5        433.47        446.77         3.98 o                         
  -3   6   5        599.20        602.32         4.30 o                         
  -2   6   5        463.22        479.78         4.72 o                         
  -1   6   5        866.25        907.17         8.21 o                         
   0   6   5         76.44         74.70         1.89 o                         
   1   6   5        108.05        104.42         3.46 o                         
   2   6   5        239.69        238.00         2.80 o                         
   3   6   5        132.62        138.17         2.41 o                         
   4   6   5         99.34         91.04         1.91 o                         
   5   6   5         97.29        100.74         1.85 o                         
   6   6   5        232.71        236.44         3.02 o                         
   7   6   5        391.80        365.96         4.42 o                         
   8   6   5         45.04         47.80         2.25 o                         
   9   6   5        165.92        144.82         3.04 o                         
  10   6   5        233.90        191.83         4.93 o                         
  -7   7   5         59.95         54.41         1.71 o                         
  -6   7   5        200.92        203.60         2.62 o                         
  -5   7   5        462.92        441.95         4.63 o                         
  -4   7   5        301.16        293.59         5.42 o                         
  -3   7   5         67.97         69.53         2.26 o                         
  -2   7   5        253.96        247.58         3.10 o                         
  -1   7   5        630.81        629.98         6.88 o                         
   0   7   5         21.50         19.31         1.18 o                         
   1   7   5         30.15         36.04         1.51 o                         
   2   7   5         97.43         87.81         2.40 o                         
   3   7   5        103.25         93.68         2.16 o                         
   4   7   5         23.70         21.99         1.90 o                         
   5   7   5        220.45        176.41         6.15 o                         
  -6  -7   6         55.21         51.68         3.40 o                         
 -13  -6   6        178.10        165.75         3.25 o                         
 -12  -6   6         66.13         70.58         1.41 o                         
 -11  -6   6        311.54        323.91         3.82 o                         
 -10  -6   6        400.08        422.53         6.11 o                         
  -9  -6   6         12.31         17.29         1.89 o                         
  -8  -6   6         22.03         25.70         4.61 o                         
  -7  -6   6        301.05        325.72        12.71 o                         
  -6  -6   6          3.03          3.02         3.54 o                         
  -5  -6   6        536.09        535.42        12.92 o                         
  -4  -6   6        652.17        617.54        26.29 o                         
  -3  -6   6        521.69        473.47        14.66 o                         
  -2  -6   6        384.48        333.55        15.36 o                         
  -1  -6   6        312.75        283.61         9.78 o                         
   0  -6   6        715.01        696.64        15.54 o                         
   1  -6   6       1147.31       1116.07        19.95 o                         
   2  -6   6        419.01        429.82        38.83 o                         
   3  -6   6        483.73        483.35        16.52 o                         
   4  -6   6        106.15        107.98         5.65 o                         
   5  -6   6          2.12          2.46         2.29 o                         
   6  -6   6       1127.75       1180.67        38.32 o                         
   7  -6   6        339.58        341.91         7.83 o                         
   8  -6   6        106.15        107.57         5.88 o                         
   9  -6   6        407.76        396.39        11.41 o                         
 -16  -5   6         26.83         25.61         3.99 o                         
 -15  -5   6        245.12        249.44         3.65 o                         
 -14  -5   6        130.91        145.50         2.44 o                         
 -13  -5   6         81.10         83.31         2.80 o                         
 -12  -5   6        419.25        457.29         7.13 o                         
 -11  -5   6        417.58        434.46         8.59 o                         
 -10  -5   6         15.38         19.07         2.35 o                         
  -9  -5   6        508.99        524.90        12.37 o                         
  -8  -5   6         91.30         84.16         3.01 o                         
  -7  -5   6        227.11        223.36         8.74 o                         
  -6  -5   6        239.31        251.57         7.24 o                         
  -5  -5   6        351.65        338.99         7.30 o                         
  -4  -5   6        330.13        329.43         7.36 o                         
  -3  -5   6        422.08        452.99         9.24 o                         
  -2  -5   6        363.32        381.87        11.27 o                         
  -1  -5   6         63.44         67.23         5.71 o                         
   0  -5   6        421.36        419.18        13.26 o                         
   1  -5   6        158.64        143.43         9.72 o                         
   2  -5   6        312.57        325.64        17.33 o                         
   3  -5   6        234.49        206.49         6.12 o                         
   4  -5   6        763.95        800.76        13.22 o                         
   5  -5   6        522.95        548.44         7.33 o                         
   6  -5   6         50.52         57.81         2.38 o                         
   7  -5   6         26.22         23.36         2.09 o                         
   8  -5   6        233.54        249.67         4.50 o                         
   9  -5   6         46.21         51.50         2.13 o                         
  10  -5   6        105.29        109.77         4.48 o                         
  11  -5   6        101.02        108.49         3.16 o                         
  12  -5   6        197.30        211.30         5.33 o                         
 -18  -4   6        278.21        301.67        20.75 o                         
 -17  -4   6        109.31        120.62         2.95 o                         
 -16  -4   6        234.83        252.43         3.49 o                         
 -15  -4   6        606.21        647.41         5.39 o                         
 -14  -4   6        376.37        404.94         4.21 o                         
 -13  -4   6       1880.14       1991.81        16.36 o                         
 -12  -4   6        334.39        345.41         5.27 o                         
 -11  -4   6       1923.00       1944.80        29.18 o                         
 -10  -4   6        396.49        411.01         6.06 o                         
  -9  -4   6         66.54         68.30         2.94 o                         
  -8  -4   6        711.58        771.76         8.58 o                         
  -7  -4   6       2208.41       2211.73        18.68 o                         
  -6  -4   6        409.91        434.10         7.50 o                         
  -5  -4   6       2782.59       2798.74        21.92 o                         
  -4  -4   6       1260.51       1308.68        13.30 o                         
  -3  -4   6       2205.96       2239.38        19.84 o                         
  -2  -4   6        296.20        292.97         6.10 o                         
  -1  -4   6       1666.93       1679.71        20.41 o                         
   0  -4   6        654.50        631.60        10.94 o                         
   1  -4   6       1760.39       1714.06        19.26 o                         
   2  -4   6       1638.99       1661.70        19.21 o                         
   3  -4   6       5311.14       5480.30        90.11 o                         
   4  -4   6        311.23        298.01         5.84 o                         
   5  -4   6        123.08        126.97         3.62 o                         
   6  -4   6        805.30        876.11         8.25 o                         
   7  -4   6        675.59        711.35         7.09 o                         
   8  -4   6        641.71        707.48         7.68 o                         
   9  -4   6        671.20        707.51         7.50 o                         
  10  -4   6        572.07        624.65         7.15 o                         
  11  -4   6        350.68        335.86         5.67 o                         
  12  -4   6        191.27        195.24         3.70 o                         
  13  -4   6         81.70         80.98         3.17 o                         
  14  -4   6         39.90         42.47         4.27 o                         
 -19  -3   6        468.64        516.24        24.06 o                         
 -18  -3   6        525.82        572.14        12.81 o                         
 -17  -3   6       2854.81       3090.86        37.97 o                         
 -16  -3   6        281.49        292.40         3.71 o                         
 -15  -3   6       1023.50       1045.43         8.41 o                         
 -14  -3   6        426.22        459.55         3.94 o                         
 -13  -3   6        338.23        340.89         3.69 o                         
 -12  -3   6        609.81        621.96         5.83 o                         
 -11  -3   6       1633.88       1656.69        13.49 o                         
 -10  -3   6       2622.93       2614.54        27.37 o                         
  -9  -3   6       1196.45       1203.52        12.98 o                         
  -8  -3   6        937.58        943.51         8.69 o                         
  -7  -3   6       1438.75       1441.95        13.52 o                         
  -6  -3   6         17.27         12.68         1.79 o                         
  -5  -3   6       1163.46       1208.00        11.62 o                         
  -4  -3   6       1147.90       1120.98        10.41 o                         
  -3  -3   6       2618.69       2673.05        19.47 o                         
  -2  -3   6        164.11        160.70         3.77 o                         
  -1  -3   6       4710.31       4779.15        33.29 o                         
   0  -3   6       1502.81       1549.80        15.37 o                         
   1  -3   6       2162.36       2291.48        30.49 o                         
   2  -3   6       1765.20       1839.89        22.70 o                         
   3  -3   6        581.48        553.48         6.74 o                         
   4  -3   6         35.41         33.40         1.84 o                         
   5  -3   6       1818.79       1822.69        12.34 o                         
   6  -3   6        910.22        911.84         7.14 o                         
   7  -3   6        788.33        834.26         6.64 o                         
   8  -3   6        540.76        554.68         5.24 o                         
   9  -3   6          9.05         11.43         1.36 o                         
  10  -3   6        199.19        232.20         3.15 o                         
  11  -3   6        175.49        177.17         2.69 o                         
  12  -3   6        824.45        867.04         7.24 o                         
  13  -3   6        846.80        861.67         7.99 o                         
  14  -3   6        397.87        422.99         5.89 o                         
  15  -3   6        179.23        177.95         4.53 o                         
  16  -3   6        737.75        718.10        12.59 o                         
 -20  -2   6        139.51        165.11         2.65 o                         
 -19  -2   6        210.13        226.09         3.77 o                         
 -18  -2   6         78.48         79.72         2.29 o                         
 -17  -2   6        278.67        292.61         4.81 o                         
 -16  -2   6        725.12        740.54         8.14 o                         
 -15  -2   6         68.80         81.24         2.12 o                         
 -14  -2   6        469.44        479.34         6.94 o                         
 -13  -2   6       3274.83       3267.25        15.48 o                         
 -12  -2   6        201.54        196.17         2.36 o                         
 -11  -2   6         46.74         45.05         1.57 o                         
 -10  -2   6        833.64        817.88         6.37 o                         
  -9  -2   6        493.22        437.37         4.23 o                         
  -8  -2   6        900.11        898.51         7.56 o                         
  -7  -2   6       1086.51       1090.49         8.24 o                         
  -6  -2   6       1052.70       1073.77         7.59 o                         
  -5  -2   6       6719.75       6929.97        55.58 o                         
  -4  -2   6       2649.85       2781.87        28.74 o                         
  -3  -2   6        319.47        393.74         4.92 o                         
  -2  -2   6       3127.32       3548.75        28.72 o                         
  -1  -2   6        672.87        716.54         7.57 o                         
   0  -2   6        429.55        429.11         4.53 o                         
   1  -2   6       1699.14       1604.61        24.58 o                         
   2  -2   6         75.61         84.27         2.45 o                         
   3  -2   6        242.15        252.76         3.91 o                         
   4  -2   6       2935.94       2959.97        19.86 o                         
   5  -2   6        864.03        892.19         6.62 o                         
   6  -2   6        384.20        359.73         3.09 o                         
   7  -2   6        607.25        598.10         4.24 o                         
   8  -2   6         53.78         61.54         1.54 o                         
   9  -2   6        848.14        858.15         6.66 o                         
  10  -2   6        435.85        435.95         3.79 o                         
  11  -2   6        227.52        218.34         2.96 o                         
  12  -2   6        400.21        405.02         4.41 o                         
  13  -2   6        362.95        350.08         4.89 o                         
  14  -2   6        176.59        188.48         3.79 o                         
  15  -2   6        435.57        462.65         5.06 o                         
  16  -2   6        146.63        152.65         2.47 o                         
  17  -2   6         93.52         95.36         2.73 o                         
 -21  -1   6        160.19        182.99         7.05 o                         
 -20  -1   6        322.27        350.10         4.58 o                         
 -19  -1   6        267.61        278.82         3.88 o                         
 -18  -1   6        356.02        350.26         4.15 o                         
 -17  -1   6       1101.89       1152.62         9.17 o                         
 -16  -1   6        160.13        157.24         3.00 o                         
 -15  -1   6       1471.18       1504.88         9.68 o                         
 -14  -1   6       1643.40       1632.48         9.41 o                         
 -13  -1   6        469.34        452.78         3.57 o                         
 -12  -1   6       1320.88       1303.89         7.19 o                         
 -11  -1   6       2536.46       2457.28        10.21 o                         
 -10  -1   6         66.32         70.81         1.29 o                         
  -9  -1   6       7577.40       7408.91        38.45 o                         
  -8  -1   6        333.83        391.84         3.55 o                         
  -7  -1   6       2291.90       2448.54        14.39 o                         
  -6  -1   6       2549.62       2540.59        15.82 o                         
  -5  -1   6        749.00        832.98         6.06 o                         
  -4  -1   6       2622.26       2644.19        29.10 o                         
  -3  -1   6       8563.29       8927.98        45.17 o                         
  -2  -1   6       2915.13       2994.69        16.22 o                         
  -1  -1   6       5509.93       5735.58        29.88 o                         
   0  -1   6       3574.70       4006.63        26.47 o                         
   1  -1   6       1348.68       1325.23         9.51 o                         
   2  -1   6        222.28        222.55         3.12 o                         
   3  -1   6        517.82        457.11         5.40 o                         
   4  -1   6       1889.37       1937.04        11.66 o                         
   5  -1   6       2617.58       2575.20        14.37 o                         
   6  -1   6       1174.64       1139.05         7.87 o                         
   7  -1   6        848.00        830.93         5.74 o                         
   8  -1   6        800.32        740.46         6.26 o                         
   9  -1   6        122.88        118.61         2.22 o                         
  10  -1   6        240.93        231.39         2.90 o                         
  11  -1   6        147.24        145.12         2.52 o                         
  12  -1   6        373.24        367.63         4.19 o                         
  13  -1   6        348.11        372.81         5.84 o                         
  14  -1   6        795.25        819.11         7.51 o                         
  15  -1   6         88.38         92.21         2.23 o                         
  16  -1   6        314.55        317.41         5.37 o                         
  17  -1   6         91.54         91.87         2.22 o                         
 -21   0   6       1481.78       1401.80        12.78 o                         
 -20   0   6        446.78        468.59         4.15 o                         
 -19   0   6        442.93        471.71         7.19 o                         
 -18   0   6       1049.39       1075.51         8.17 o                         
 -17   0   6          9.12         15.80         1.38 o                         
 -16   0   6        957.39        941.50         7.65 o                         
 -15   0   6        752.17        746.03         8.82 o                         
 -14   0   6       2474.30       2477.99        14.72 o                         
 -13   0   6       5976.71       6005.89        25.65 o                         
 -12   0   6        544.38        521.30         4.17 o                         
 -11   0   6       6391.90       6401.37        34.22 o                         
 -10   0   6       3731.95       3764.40        23.75 o                         
  -9   0   6        804.22        790.68         7.52 o                         
  -8   0   6         10.11         17.03         1.22 o                         
  -7   0   6      10402.21      10437.84        64.67 o                         
  -6   0   6        102.27         80.97         1.54 o                         
  -5   0   6       3501.53       3556.47        18.83 o                         
  -4   0   6       4404.74       4291.02        22.09 o                         
  -3   0   6       1499.59       1643.60        10.83 o                         
  -2   0   6        440.25        521.71         4.30 o                         
  -1   0   6       4103.44       3987.44        20.41 o                         
   0   0   6        483.18        525.22         4.70 o                         
   1   0   6       3173.50       3103.72        21.97 o                         
   2   0   6       1082.10        893.55         6.38 o                         
   3   0   6       4776.11       4464.53        69.60 o                         
   4   0   6       1527.64       1393.88        11.18 o                         
   5   0   6        237.72        268.79         2.48 o                         
   6   0   6       2469.79       2412.67        15.15 o                         
   7   0   6        140.00         99.10         1.66 o                         
   8   0   6         33.54         21.84         1.17 o                         
   9   0   6       2036.17       1943.74        11.57 o                         
  10   0   6        639.66        619.89         5.24 o                         
  11   0   6        236.03        247.83         3.62 o                         
  12   0   6       4318.45       4229.14        29.35 o                         
  13   0   6        700.55        698.42         7.06 o                         
  14   0   6          0.69          0.28         1.33 o                         
  15   0   6        702.98        697.19         6.92 o                         
  16   0   6        601.17        605.56         7.84 o                         
  17   0   6        190.55        158.89         2.52 o                         
 -21   1   6        166.85        183.08         6.65 o                         
 -20   1   6        336.05        356.10         3.96 o                         
 -19   1   6        242.51        240.91         3.22 o                         
 -18   1   6        354.43        340.28         3.52 o                         
 -17   1   6        955.88        971.71         6.62 o                         
 -16   1   6        183.34        178.31         2.44 o                         
 -15   1   6       1468.07       1483.00        12.10 o                         
 -14   1   6       1762.62       1732.13         9.66 o                         
 -13   1   6        519.06        498.46         4.10 o                         
 -12   1   6       1446.08       1440.84         7.72 o                         
 -11   1   6       2378.80       2278.84        10.75 o                         
 -10   1   6         45.74         46.39         1.29 o                         
  -9   1   6       7762.49       7573.29        41.38 o                         
  -8   1   6        291.67        353.36         3.56 o                         
  -7   1   6       2126.58       2185.38        14.19 o                         
  -6   1   6       2734.86       2659.75        14.04 o                         
  -5   1   6        681.56        750.04         6.30 o                         
  -4   1   6       2811.25       2874.09        16.79 o                         
  -3   1   6       8059.60       8164.22        49.90 o                         
  -2   1   6       3047.17       3053.52        19.24 o                         
  -1   1   6       5242.45       5289.02        41.56 o                         
   0   1   6       3570.43       3883.99        30.52 o                         
   1   1   6       1251.76       1190.40         9.60 o                         
   2   1   6        175.66        162.38         2.02 o                         
   3   1   6        549.97        467.75         3.85 o                         
   4   1   6       1989.66       1944.95        15.28 o                         
   5   1   6       2277.42       2135.05        16.69 o                         
   6   1   6       1178.82       1108.67         8.29 o                         
   7   1   6        909.53        881.63         6.15 o                         
   8   1   6        711.85        637.77         7.95 o                         
   9   1   6        127.22        114.76         2.28 o                         
  10   1   6        226.45        221.02         3.01 o                         
  11   1   6        101.38         97.81         2.09 o                         
  12   1   6        387.92        378.74         3.68 o                         
  13   1   6        321.60        334.86         3.58 o                         
  14   1   6        786.09        795.52         6.39 o                         
  15   1   6         99.83        100.25         2.29 o                         
  16   1   6        352.81        340.82         3.45 o                         
  17   1   6         88.71         91.04         3.50 o                         
 -20   2   6        137.26        156.27         4.22 o                         
 -19   2   6        194.09        197.91         3.78 o                         
 -18   2   6         75.00         77.90         1.93 o                         
 -17   2   6        289.40        287.06         6.79 o                         
 -16   2   6        724.04        717.41         5.62 o                         
 -15   2   6         63.96         74.38         1.86 o                         
 -14   2   6        500.37        487.92         8.34 o                         
 -13   2   6       3384.59       3320.14        14.90 o                         
 -12   2   6        228.00        219.47         2.38 o                         
 -11   2   6         18.22         15.74         1.05 o                         
 -10   2   6        852.02        818.66         4.30 o                         
  -9   2   6        506.53        422.04         4.56 o                         
  -8   2   6        830.62        815.41         7.47 o                         
  -7   2   6       1022.79       1020.21         9.99 o                         
  -6   2   6       1107.97       1115.60        10.49 o                         
  -5   2   6       6583.63       6781.00        46.87 o                         
  -4   2   6       2656.03       2758.35        19.46 o                         
  -3   2   6        291.66        365.55         4.63 o                         
  -2   2   6       3354.10       3740.80        29.73 o                         
  -1   2   6        699.33        760.62         7.66 o                         
   0   2   6        583.13        575.40         5.84 o                         
   1   2   6       1669.57       1579.54        11.74 o                         
   2   2   6         94.01        105.02         2.63 o                         
   3   2   6        294.99        306.25         4.30 o                         
   4   2   6       2870.23       2835.59        18.47 o                         
   5   2   6        971.41        986.04         6.22 o                         
   6   2   6        345.46        323.87         3.03 o                         
   7   2   6        572.10        546.76         4.03 o                         
   8   2   6         59.57         58.17         1.84 o                         
   9   2   6        866.38        839.25         7.00 o                         
  10   2   6        406.58        393.80         4.00 o                         
  11   2   6        203.53        183.71         3.03 o                         
  12   2   6        351.12        340.07         4.06 o                         
  13   2   6        347.38        341.32         4.11 o                         
  14   2   6        165.73        173.23         3.06 o                         
  15   2   6        432.16        443.75         6.33 o                         
  16   2   6        138.61        140.53         3.45 o                         
  17   2   6        102.03         91.17         2.68 o                         
 -19   3   6        476.41        482.40         9.40 o                         
 -18   3   6        505.48        513.99         7.23 o                         
 -17   3   6       2926.33       2971.93        27.43 o                         
 -16   3   6        315.95        308.37         4.74 o                         
 -15   3   6       1003.57       1033.39         9.56 o                         
 -14   3   6        409.00        426.97         4.36 o                         
 -13   3   6        278.89        268.37         2.83 o                         
 -12   3   6        692.27        674.22         4.37 o                         
 -11   3   6       1507.18       1482.18         9.66 o                         
 -10   3   6       2596.83       2462.97        17.80 o                         
  -9   3   6       1212.15       1197.70        10.39 o                         
  -8   3   6       1034.75       1021.50         6.76 o                         
  -7   3   6       1249.17       1237.21         6.48 o                         
  -6   3   6          3.47          2.42         0.89 o                         
  -5   3   6       1205.68       1247.86         8.24 o                         
  -4   3   6       1321.00       1316.62        11.80 o                         
  -3   3   6       2534.78       2580.38        30.92 o                         
  -2   3   6        197.20        191.95         4.75 o                         
  -1   3   6       4571.51       4436.85        45.69 o                         
   0   3   6       1636.02       1654.38        17.91 o                         
   1   3   6       2223.43       2275.42        13.07 o                         
   2   3   6       1724.91       1728.10        11.42 o                         
   3   3   6        617.76        555.71         4.06 o                         
   4   3   6         36.03         40.93         1.40 o                         
   5   3   6       1807.39       1726.57         8.87 o                         
   6   3   6        868.83        824.63         6.49 o                         
   7   3   6        801.96        826.47         7.36 o                         
   8   3   6        619.47        631.28         5.91 o                         
   9   3   6         19.89         19.24         1.93 o                         
  10   3   6        188.92        213.92         4.62 o                         
  11   3   6        175.33        167.11         3.27 o                         
  12   3   6        823.04        823.59         7.65 o                         
  13   3   6        894.56        903.47         8.97 o                         
  14   3   6        385.39        375.36         6.12 o                         
  15   3   6        162.50        158.38         3.05 o                         
  16   3   6        758.26        664.21        11.70 o                         
 -18   4   6        245.34        253.04         7.05 o                         
 -17   4   6        104.44        101.86         2.99 o                         
 -16   4   6        250.95        259.69         3.39 o                         
 -15   4   6        676.26        681.02         8.29 o                         
 -14   4   6        366.12        355.87         4.05 o                         
 -13   4   6       1903.70       1891.29        12.65 o                         
 -12   4   6        320.43        300.61         3.22 o                         
 -11   4   6       1850.61       1764.41        13.30 o                         
 -10   4   6        495.32        474.66         4.31 o                         
  -9   4   6         62.22         60.14         1.60 o                         
  -8   4   6        813.79        839.44         4.82 o                         
  -7   4   6       2527.91       2497.84        13.43 o                         
  -6   4   6        396.95        393.52         3.74 o                         
  -5   4   6       2863.99       2803.64        13.57 o                         
  -4   4   6       1298.69       1318.88         7.72 o                         
  -3   4   6       2171.72       2095.42         8.68 o                         
  -2   4   6        303.40        278.23         2.18 o                         
  -1   4   6       1548.49       1500.67         6.45 o                         
   0   4   6        588.27        546.32         3.32 o                         
   1   4   6       1726.37       1629.47         8.76 o                         
   2   4   6       1756.26       1709.15         8.95 o                         
   3   4   6       5294.84       5089.23        30.31 o                         
   4   4   6        389.07        368.56         3.63 o                         
   5   4   6        117.20        107.69         2.02 o                         
   6   4   6        832.60        806.76         9.35 o                         
   7   4   6        637.74        633.95         6.68 o                         
   8   4   6        635.82        663.24         6.83 o                         
   9   4   6        764.78        747.30         8.01 o                         
  10   4   6        521.90        512.86         6.27 o                         
  11   4   6        352.50        325.02         4.01 o                         
  12   4   6        217.23        198.89         3.31 o                         
  13   4   6         74.73         74.88         2.62 o                         
  14   4   6         43.47         43.53         1.78 o                         
 -16   5   6         20.15         17.37         1.07 o                         
 -15   5   6        266.47        247.39         3.69 o                         
 -14   5   6        132.54        143.14         2.45 o                         
 -13   5   6         92.58         87.39         2.28 o                         
 -12   5   6        432.06        441.35         3.94 o                         
 -11   5   6        399.79        389.34         3.47 o                         
 -10   5   6         11.15         14.75         1.40 o                         
  -9   5   6        560.03        577.19         5.23 o                         
  -8   5   6         72.63         69.74         1.61 o                         
  -7   5   6        250.03        237.34         3.78 o                         
  -6   5   6        238.46        254.13         2.49 o                         
  -5   5   6        335.29        336.42         2.77 o                         
  -4   5   6        287.04        283.01         2.50 o                         
  -3   5   6        388.96        401.95         3.00 o                         
  -2   5   6        353.22        343.17         2.72 o                         
  -1   5   6         63.86         60.17         1.51 o                         
   0   5   6        423.04        402.24         3.08 o                         
   1   5   6        158.56        153.55         2.43 o                         
   2   5   6        346.07        335.92         3.43 o                         
   3   5   6        249.22        240.25         4.51 o                         
   4   5   6        826.84        836.12         6.42 o                         
   5   5   6        507.15        484.02         5.49 o                         
   6   5   6         63.03         61.98         1.55 o                         
   7   5   6         17.68         14.84         1.36 o                         
   8   5   6        211.94        211.12         2.79 o                         
   9   5   6         49.05         44.69         1.57 o                         
  10   5   6         92.16         94.90         2.15 o                         
  11   5   6         94.61         94.00         2.82 o                         
  12   5   6        220.40        221.16         6.24 o                         
 -13   6   6        205.42        185.27         4.42 o                         
 -12   6   6         59.03         63.35         1.54 o                         
 -11   6   6        324.18        316.55         3.54 o                         
 -10   6   6        430.24        426.48         4.44 o                         
  -9   6   6         15.48         20.72         1.39 o                         
  -8   6   6         18.60         22.66         1.52 o                         
  -7   6   6        327.93        345.97         5.48 o                         
  -6   6   6          8.72          6.98         1.20 o                         
  -5   6   6        518.32        509.86         5.69 o                         
  -4   6   6        643.48        684.55         5.84 o                         
  -3   6   6        477.19        488.90         4.16 o                         
  -2   6   6        426.30        449.84         3.70 o                         
  -1   6   6        308.23        315.53         3.02 o                         
   0   6   6        675.30        684.43         5.85 o                         
   1   6   6       1160.50       1166.00        12.52 o                         
   2   6   6        441.27        437.85         4.13 o                         
   3   6   6        513.48        530.72         7.02 o                         
   4   6   6        113.98        108.26         2.00 o                         
   5   6   6          7.85          7.16         1.38 o                         
   6   6   6       1067.45       1030.95        14.94 o                         
   7   6   6        334.26        309.46         8.72 o                         
   8   6   6        120.96        112.42         2.76 o                         
   9   6   6        403.86        346.10         9.74 o                         
  -7   7   6        444.97        350.72        10.05 o                         
  -6   7   6         84.74         79.14         1.92 o                         
  -5   7   6         83.60         72.10         1.63 o                         
  -4   7   6        139.90        126.52         2.56 o                         
  -3   7   6        676.89        612.31        11.59 o                         
  -2   7   6        137.45        136.55         2.75 o                         
  -1   7   6        938.25        911.80         8.92 o                         
   0   7   6        162.67        151.19         3.51 o                         
   1   7   6         32.34         23.55         1.74 o                         
   2   7   6         86.08         76.99         2.13 o                         
   3   7   6        186.41        174.93         3.51 o                         
   4   7   6         82.25         63.68         5.75 o                         
 -12  -6   7         90.01         86.27         1.94 o                         
 -11  -6   7        398.55        396.99         3.85 o                         
 -10  -6   7        437.69        461.03         5.81 o                         
  -9  -6   7        307.15        307.57         5.20 o                         
  -8  -6   7         96.99        101.09         6.74 o                         
  -7  -6   7        510.64        499.29        16.37 o                         
  -6  -6   7        410.36        415.25        33.21 o                         
  -5  -6   7        506.13        506.20        18.86 o                         
  -4  -6   7        155.72        170.42        17.42 o                         
  -3  -6   7        437.12        452.51        22.43 o                         
  -2  -6   7        419.61        407.60        12.06 o                         
  -1  -6   7        496.35        476.83        11.40 o                         
   0  -6   7        437.43        463.67        12.40 o                         
   1  -6   7         29.19         22.65         4.82 o                         
   2  -6   7        156.27        141.15         8.35 o                         
   3  -6   7        157.33        155.42         4.95 o                         
   4  -6   7         25.72         27.93         2.56 o                         
   5  -6   7        231.26        229.60         6.34 o                         
   6  -6   7        527.22        544.25        13.12 o                         
   7  -6   7        196.38        207.23         5.99 o                         
   8  -6   7         27.35         26.18         3.23 o                         
 -16  -5   7          5.68          4.34         1.53 o                         
 -15  -5   7        721.05        769.10         9.16 o                         
 -14  -5   7        119.51        121.03         2.00 o                         
 -13  -5   7        582.74        656.48         7.44 o                         
 -12  -5   7        273.03        286.37         5.58 o                         
 -11  -5   7        969.58       1072.36        15.91 o                         
 -10  -5   7        937.70        965.73        19.83 o                         
  -9  -5   7        248.07        250.49         4.72 o                         
  -8  -5   7          1.38          2.35         2.07 o                         
  -7  -5   7        353.79        354.19        11.39 o                         
  -6  -5   7        170.81        170.70         5.55 o                         
  -5  -5   7        276.67        271.18         6.34 o                         
  -4  -5   7        545.13        594.37        13.33 o                         
  -3  -5   7         41.43         46.61         3.73 o                         
  -2  -5   7        530.83        527.69        12.88 o                         
  -1  -5   7        954.60        957.21        22.64 o                         
   0  -5   7        374.87        378.20        12.63 o                         
   1  -5   7        998.79       1113.87        27.22 o                         
   2  -5   7       1377.97       1522.98        27.50 o                         
   3  -5   7        317.92        307.80        10.25 o                         
   4  -5   7         60.82         62.51         3.23 o                         
   5  -5   7        155.03        146.98         3.68 o                         
   6  -5   7        590.64        601.67         8.67 o                         
   7  -5   7         24.64         23.10         1.98 o                         
   8  -5   7        469.46        507.13         6.69 o                         
   9  -5   7        940.63        997.02        22.91 o                         
  10  -5   7        222.33        243.71         6.73 o                         
  11  -5   7         20.14         19.06         1.81 o                         
 -18  -4   7         11.63         13.13         1.37 o                         
 -17  -4   7        729.69        779.46        17.74 o                         
 -16  -4   7        403.22        437.02         6.99 o                         
 -15  -4   7        179.84        198.98         3.31 o                         
 -14  -4   7        403.20        439.37         3.94 o                         
 -13  -4   7        294.52        306.02         4.20 o                         
 -12  -4   7        111.71        118.39         2.69 o                         
 -11  -4   7       2110.57       2222.06        15.07 o                         
 -10  -4   7       3008.97       3179.75        22.97 o                         
  -9  -4   7        900.19        958.31         9.07 o                         
  -8  -4   7         95.03        104.34         3.05 o                         
  -7  -4   7        791.01        830.11         8.82 o                         
  -6  -4   7        575.12        639.38         7.98 o                         
  -5  -4   7        465.07        455.13         6.14 o                         
  -4  -4   7       3367.78       3506.86        25.98 o                         
  -3  -4   7       1231.74       1194.88        12.68 o                         
  -2  -4   7        462.91        443.19         8.66 o                         
  -1  -4   7        341.94        395.85         8.35 o                         
   0  -4   7        133.44        141.40         5.32 o                         
   1  -4   7        219.21        209.08         6.53 o                         
   2  -4   7       3638.67       3708.55        44.77 o                         
   3  -4   7        255.54        271.52         7.84 o                         
   4  -4   7        807.39        816.21         9.68 o                         
   5  -4   7        615.24        636.75         7.28 o                         
   6  -4   7        550.04        579.39         7.01 o                         
   7  -4   7         37.40         33.06         2.26 o                         
   8  -4   7         97.22         92.93         2.42 o                         
   9  -4   7         16.72         17.08         1.67 o                         
  10  -4   7        463.63        472.34         7.76 o                         
  11  -4   7        611.76        622.82         7.85 o                         
  12  -4   7        196.41        209.66         3.74 o                         
  13  -4   7         45.68         40.65         2.63 o                         
  14  -4   7        207.06        178.01         6.70 o                         
 -19  -3   7        162.22        164.13         4.13 o                         
 -18  -3   7         69.59         69.97         3.31 o                         
 -17  -3   7        337.99        343.01         5.02 o                         
 -16  -3   7        714.07        745.66        10.60 o                         
 -15  -3   7        623.09        640.82         5.90 o                         
 -14  -3   7        445.93        416.50         5.29 o                         
 -13  -3   7        521.04        548.19         4.58 o                         
 -12  -3   7        876.33        883.55         7.39 o                         
 -11  -3   7       1548.53       1577.79        14.23 o                         
 -10  -3   7        126.00        131.36         3.47 o                         
  -9  -3   7       1303.14       1352.79        14.28 o                         
  -8  -3   7        547.86        560.83         7.02 o                         
  -7  -3   7       1855.89       1851.28        19.52 o                         
  -6  -3   7       1344.41       1409.57        11.29 o                         
  -5  -3   7        965.38       1026.17         9.84 o                         
  -4  -3   7       2594.20       2697.43        24.27 o                         
  -3  -3   7        640.47        636.84         6.92 o                         
  -2  -3   7       1291.58       1317.28        14.10 o                         
  -1  -3   7         40.29         29.38         2.08 o                         
   0  -3   7       1256.61       1184.43        11.24 o                         
   1  -3   7        847.33        901.56        10.65 o                         
   2  -3   7        241.38        234.46         4.31 o                         
   3  -3   7         61.12         55.74         2.08 o                         
   4  -3   7       1406.36       1395.68        12.53 o                         
   5  -3   7       1201.62       1233.38         9.09 o                         
   6  -3   7       1584.69       1587.89        10.91 o                         
   7  -3   7       1819.78       1876.62        12.68 o                         
   8  -3   7       1052.07       1055.75         8.25 o                         
   9  -3   7        322.55        317.80         3.84 o                         
  10  -3   7       1587.21       1635.64        11.71 o                         
  11  -3   7         69.46         72.05         2.21 o                         
  12  -3   7        264.82        282.75         4.53 o                         
  13  -3   7        500.67        495.09         7.50 o                         
  14  -3   7         65.16         62.82         2.38 o                         
  15  -3   7        107.38        117.46         5.27 o                         
 -20  -2   7        404.05        431.79         4.60 o                         
 -19  -2   7        773.43        792.73        11.14 o                         
 -18  -2   7        203.63        184.64         3.04 o                         
 -17  -2   7       1398.04       1469.66        15.74 o                         
 -16  -2   7         93.27         94.80         2.14 o                         
 -15  -2   7         37.62         39.26         1.55 o                         
 -14  -2   7       2624.24       2604.82        15.62 o                         
 -13  -2   7        505.48        501.59         3.79 o                         
 -12  -2   7        763.67        751.84         5.08 o                         
 -11  -2   7       2175.61       2157.70        12.66 o                         
 -10  -2   7        172.41        187.74         2.79 o                         
  -9  -2   7       3038.85       3014.35        19.60 o                         
  -8  -2   7       1735.00       1717.95        13.24 o                         
  -7  -2   7       2462.47       2507.13        22.18 o                         
  -6  -2   7        516.43        530.36         5.21 o                         
  -5  -2   7       2829.76       2923.94        26.41 o                         
  -4  -2   7       1605.02       1771.76        13.44 o                         
  -3  -2   7       1496.40       1443.82        13.69 o                         
  -2  -2   7       4776.58       4891.65        38.55 o                         
  -1  -2   7       7395.59       7772.20        74.59 o                         
   0  -2   7       2920.41       3061.23        30.22 o                         
   1  -2   7        529.48        513.41         5.30 o                         
   2  -2   7       1698.57       1816.32        13.16 o                         
   3  -2   7       1115.54       1039.43        10.35 o                         
   4  -2   7        678.74        670.32         5.65 o                         
   5  -2   7       1425.21       1445.43         9.66 o                         
   6  -2   7        829.33        791.92         5.30 o                         
   7  -2   7        199.03        197.93         2.52 o                         
   8  -2   7         57.78         64.69         1.68 o                         
   9  -2   7        873.14        878.96         6.04 o                         
  10  -2   7        548.86        559.67         5.45 o                         
  11  -2   7        365.21        367.82         3.81 o                         
  12  -2   7        273.08        281.32         4.67 o                         
  13  -2   7        322.34        344.21         4.40 o                         
  14  -2   7         52.78         60.68         2.12 o                         
  15  -2   7          1.88          1.54         1.37 o                         
  16  -2   7        175.52        174.85         5.06 o                         
 -21  -1   7       1269.50       1336.08        11.55 o                         
 -20  -1   7         58.84         66.15         1.80 o                         
 -19  -1   7        240.27        271.30         4.76 o                         
 -18  -1   7        625.14        664.12         9.01 o                         
 -17  -1   7        225.82        229.01         4.17 o                         
 -16  -1   7        228.15        234.96         5.18 o                         
 -15  -1   7       2170.56       2161.12        11.48 o                         
 -14  -1   7        281.87        260.70         2.82 o                         
 -13  -1   7        600.51        590.45         6.47 o                         
 -12  -1   7       1574.87       1566.31         9.55 o                         
 -11  -1   7        841.81        844.68         4.65 o                         
 -10  -1   7        216.56        216.68         2.52 o                         
  -9  -1   7        904.19        896.14         6.52 o                         
  -8  -1   7        425.04        428.29         4.15 o                         
  -7  -1   7       1902.76       1851.13        12.65 o                         
  -6  -1   7       1992.49       1984.02        15.32 o                         
  -5  -1   7        541.73        606.25         5.04 o                         
  -4  -1   7        560.22        565.28         4.15 o                         
  -3  -1   7        164.77        140.48         2.01 o                         
  -2  -1   7       4321.59       4635.49        25.73 o                         
  -1  -1   7       9345.79       9861.98        48.34 o                         
   0  -1   7        235.86        221.21         2.85 o                         
   1  -1   7       4885.49       5182.64        31.67 o                         
   2  -1   7       1785.23       1761.09        10.90 o                         
   3  -1   7       2859.48       2979.82        15.94 o                         
   4  -1   7        370.14        387.53         3.63 o                         
   5  -1   7       2835.73       2820.58        19.11 o                         
   6  -1   7       2681.23       2752.64        14.76 o                         
   7  -1   7       1737.01       1790.34         9.60 o                         
   8  -1   7        308.30        290.67         2.87 o                         
   9  -1   7       1651.23       1660.35        11.70 o                         
  10  -1   7       1546.90       1506.98         8.81 o                         
  11  -1   7        166.62        161.58         2.57 o                         
  12  -1   7         12.85         10.50         1.31 o                         
  13  -1   7         36.34         37.70         1.73 o                         
  14  -1   7        241.23        259.56         4.20 o                         
  15  -1   7        137.79        129.76         3.96 o                         
  16  -1   7        330.69        337.28         4.08 o                         
  17  -1   7          1.37          1.25         1.04 o                         
 -21   0   7        292.58        310.26        12.19 o                         
 -20   0   7        113.82        102.71         1.97 o                         
 -19   0   7       1394.84       1354.97         8.38 o                         
 -18   0   7          8.11          9.57         1.28 o                         
 -17   0   7        127.51        130.99         2.34 o                         
 -16   0   7        202.28        194.46         3.34 o                         
 -15   0   7        349.51        330.14         3.76 o                         
 -14   0   7        380.98        405.65         5.44 o                         
 -13   0   7       3838.11       3768.18        16.63 o                         
 -12   0   7          8.62          5.54         0.97 o                         
 -11   0   7       1812.78       1775.36         9.25 o                         
 -10   0   7       1736.88       1681.79        10.65 o                         
  -9   0   7       1463.86       1491.15        11.13 o                         
  -8   0   7        718.85        686.69         6.33 o                         
  -7   0   7       2347.97       2350.81        26.23 o                         
  -6   0   7        825.49        902.44         5.75 o                         
  -5   0   7       1788.61       1748.51         9.85 o                         
  -4   0   7       4170.77       4186.32        28.90 o                         
  -3   0   7       7992.33       8228.03        59.84 o                         
  -2   0   7        161.90        240.90         2.67 o                         
  -1   0   7          6.86          2.01         1.02 o                         
   0   0   7         21.77         27.46         1.43 o                         
   1   0   7         43.57         63.87         1.52 o                         
   2   0   7        550.23        486.55         3.80 o                         
   3   0   7       1175.43       1092.94         9.31 o                         
   4   0   7       1322.62       1260.47         7.93 o                         
   5   0   7       1484.08       1439.77         9.91 o                         
   6   0   7        228.79        189.73         2.31 o                         
   7   0   7          4.22          4.92         1.07 o                         
   8   0   7        182.49        163.15         2.72 o                         
   9   0   7        190.18        181.72         2.41 o                         
  10   0   7        213.23        202.41         5.02 o                         
  11   0   7        255.78        267.14         3.65 o                         
  12   0   7       1416.70       1483.52         9.56 o                         
  13   0   7          0.59          0.81         1.22 o                         
  14   0   7        301.89        307.96         5.82 o                         
  15   0   7          2.43          2.23         1.14 o                         
  16   0   7        371.97        372.30         4.69 o                         
  17   0   7        100.41         93.46         2.15 o                         
 -21   1   7       1294.16       1277.63        13.62 o                         
 -20   1   7         65.94         69.69         1.77 o                         
 -19   1   7        259.29        288.66         5.52 o                         
 -18   1   7        638.54        682.82         8.60 o                         
 -17   1   7        248.80        241.34         4.13 o                         
 -16   1   7        209.50        214.11         3.38 o                         
 -15   1   7       2143.50       2115.65        10.44 o                         
 -14   1   7        339.92        315.76         3.02 o                         
 -13   1   7        627.71        617.20         5.44 o                         
 -12   1   7       1539.08       1513.73         8.43 o                         
 -11   1   7        821.18        833.21         5.38 o                         
 -10   1   7        245.39        256.14         3.29 o                         
  -9   1   7        844.05        823.05         6.38 o                         
  -8   1   7        423.67        426.71         4.29 o                         
  -7   1   7       1720.54       1625.79        11.32 o                         
  -6   1   7       1892.77       1840.40        10.33 o                         
  -5   1   7        358.67        399.58         3.32 o                         
  -4   1   7        438.80        419.04         4.42 o                         
  -3   1   7        171.23        137.52         1.93 o                         
  -2   1   7       4397.31       4608.26        37.00 o                         
  -1   1   7       9198.57       9469.26       105.57 o                         
   0   1   7        258.15        247.49         2.90 o                         
   1   1   7       4960.01       5030.77        52.02 o                         
   2   1   7       1730.92       1638.30        13.55 o                         
   3   1   7       2792.21       2798.60        20.58 o                         
   4   1   7        360.32        370.88         4.04 o                         
   5   1   7       2844.51       2818.30        16.81 o                         
   6   1   7       2739.71       2762.52        15.01 o                         
   7   1   7       1717.18       1762.06        10.24 o                         
   8   1   7        357.52        343.38         3.72 o                         
   9   1   7       1591.66       1616.65        10.04 o                         
  10   1   7       1670.18       1583.15        13.48 o                         
  11   1   7        164.24        150.92         2.74 o                         
  12   1   7         36.42         34.17         1.51 o                         
  13   1   7         33.11         34.86         1.58 o                         
  14   1   7        224.18        234.16         3.31 o                         
  15   1   7        150.05        144.34         2.88 o                         
  16   1   7        335.05        326.37         4.22 o                         
  17   1   7          0.30         -0.52         1.51 o                         
 -20   2   7        447.65        452.14         4.09 o                         
 -19   2   7        816.65        806.09        14.20 o                         
 -18   2   7        194.35        170.22         2.64 o                         
 -17   2   7       1309.38       1306.93         9.07 o                         
 -16   2   7         87.13         91.71         2.18 o                         
 -15   2   7         75.67         74.87         1.89 o                         
 -14   2   7       2472.59       2417.40        11.84 o                         
 -13   2   7        515.50        506.62         3.68 o                         
 -12   2   7        742.62        718.32         4.25 o                         
 -11   2   7       2219.16       2163.21         9.20 o                         
 -10   2   7        200.88        211.91         1.93 o                         
  -9   2   7       3061.18       2957.19        19.10 o                         
  -8   2   7       1783.26       1706.90        14.14 o                         
  -7   2   7       2448.78       2395.83        25.22 o                         
  -6   2   7        461.46        458.44         6.32 o                         
  -5   2   7       2826.43       2918.31        20.54 o                         
  -4   2   7       1758.84       1916.83        14.40 o                         
  -3   2   7       1591.21       1592.69        14.76 o                         
  -2   2   7       4552.68       4533.76        54.41 o                         
  -1   2   7       7708.44       7914.10        97.31 o                         
   0   2   7       2758.05       2792.29        32.29 o                         
   1   2   7        542.06        512.58         5.66 o                         
   2   2   7       1701.64       1792.45        19.74 o                         
   3   2   7       1124.81       1032.48         8.48 o                         
   4   2   7        648.13        636.86         5.33 o                         
   5   2   7       1350.17       1334.82         7.89 o                         
   6   2   7        889.47        844.57         5.56 o                         
   7   2   7        220.27        211.40         2.54 o                         
   8   2   7         58.13         54.69         1.55 o                         
   9   2   7        895.92        891.52         6.69 o                         
  10   2   7        566.71        546.18         6.73 o                         
  11   2   7        427.80        413.49         4.22 o                         
  12   2   7        281.58        280.35         3.29 o                         
  13   2   7        277.27        271.96         4.98 o                         
  14   2   7         49.32         54.70         2.42 o                         
  15   2   7          3.14          3.04         1.52 o                         
  16   2   7        159.89        133.66         4.17 o                         
 -19   3   7        151.15        136.58         2.17 o                         
 -18   3   7         59.75         59.69         2.30 o                         
 -17   3   7        316.65        300.95         3.58 o                         
 -16   3   7        660.99        627.14         9.93 o                         
 -15   3   7        720.89        713.13         8.22 o                         
 -14   3   7        341.16        304.51         3.55 o                         
 -13   3   7        369.14        377.81         4.42 o                         
 -12   3   7        861.97        819.59         5.80 o                         
 -11   3   7       1493.89       1410.71        15.26 o                         
 -10   3   7        107.95        110.28         1.82 o                         
  -9   3   7       1269.23       1211.34         6.16 o                         
  -8   3   7        556.33        527.81         4.35 o                         
  -7   3   7       1934.14       1872.04         9.70 o                         
  -6   3   7       1151.17       1147.31         6.91 o                         
  -5   3   7        943.87        980.10         5.13 o                         
  -4   3   7       2505.78       2493.26        23.00 o                         
  -3   3   7        622.52        597.08         5.20 o                         
  -2   3   7       1306.33       1336.23         8.09 o                         
  -1   3   7         28.31         21.50         1.19 o                         
   0   3   7       1091.75       1026.01         8.13 o                         
   1   3   7        735.50        762.56         6.04 o                         
   2   3   7        215.89        198.93         2.27 o                         
   3   3   7         74.76         80.93         1.65 o                         
   4   3   7       1507.05       1437.32         9.36 o                         
   5   3   7       1225.21       1206.57         8.21 o                         
   6   3   7       1554.96       1520.45         9.96 o                         
   7   3   7       1786.63       1781.33        11.90 o                         
   8   3   7       1142.77       1084.65         9.48 o                         
   9   3   7        319.12        294.93         5.13 o                         
  10   3   7       1714.37       1672.94        17.83 o                         
  11   3   7         75.18         71.72         2.43 o                         
  12   3   7        293.99        277.58         4.19 o                         
  13   3   7        532.79        524.53         6.27 o                         
  14   3   7         68.46         66.94         2.11 o                         
  15   3   7        109.27         98.53         3.40 o                         
 -18   4   7          9.00          7.12         1.42 o                         
 -17   4   7        702.06        691.01        11.46 o                         
 -16   4   7        433.04        427.00         3.97 o                         
 -15   4   7        202.95        209.41         3.92 o                         
 -14   4   7        348.36        361.24         3.75 o                         
 -13   4   7        326.27        317.79         3.26 o                         
 -12   4   7        111.14        120.13         2.23 o                         
 -11   4   7       2053.33       2030.49        14.29 o                         
 -10   4   7       2938.71       2874.31        13.37 o                         
  -9   4   7        877.61        863.92         5.73 o                         
  -8   4   7         47.43         49.19         1.61 o                         
  -7   4   7        797.51        776.28         6.57 o                         
  -6   4   7        525.60        554.76         3.37 o                         
  -5   4   7        446.18        408.40         3.20 o                         
  -4   4   7       3522.74       3571.03        21.00 o                         
  -3   4   7       1256.81       1210.15         5.70 o                         
  -2   4   7        522.15        492.20         3.14 o                         
  -1   4   7        277.52        316.26         2.37 o                         
   0   4   7        187.59        199.24         2.00 o                         
   1   4   7        240.71        225.26         2.35 o                         
   2   4   7       3636.29       3562.82        21.91 o                         
   3   4   7        194.52        226.81         5.80 o                         
   4   4   7        724.35        670.60         5.63 o                         
   5   4   7        578.72        572.54         5.54 o                         
   6   4   7        674.82        682.15         5.96 o                         
   7   4   7         31.09         21.23         1.65 o                         
   8   4   7        110.75        104.90         2.52 o                         
   9   4   7         26.52         25.90         1.55 o                         
  10   4   7        487.61        486.37         4.97 o                         
  11   4   7        562.87        529.18         5.60 o                         
  12   4   7        165.54        159.07         3.98 o                         
  13   4   7         31.70         25.04         1.93 o                         
  14   4   7        225.59        193.68         7.04 o                         
 -16   5   7          1.36          1.57         1.03 o                         
 -15   5   7        727.02        722.69         8.55 o                         
 -14   5   7         88.54         87.63         1.71 o                         
 -13   5   7        627.75        647.51         4.65 o                         
 -12   5   7        249.23        252.11         2.84 o                         
 -11   5   7        980.79        997.38         8.43 o                         
 -10   5   7        849.89        829.13         5.60 o                         
  -9   5   7        274.92        265.73         3.79 o                         
  -8   5   7          5.47          5.05         1.13 o                         
  -7   5   7        261.30        250.28         2.67 o                         
  -6   5   7        154.61        151.09         1.94 o                         
  -5   5   7        196.85        202.92         2.32 o                         
  -4   5   7        463.32        475.21         3.91 o                         
  -3   5   7         30.53         33.69         1.20 o                         
  -2   5   7        514.77        502.18         4.22 o                         
  -1   5   7        918.39        878.28         5.41 o                         
   0   5   7        410.04        415.75         3.46 o                         
   1   5   7        979.35       1021.71         6.35 o                         
   2   5   7       1362.23       1360.91        14.07 o                         
   3   5   7        323.16        329.84         3.52 o                         
   4   5   7         74.02         72.54         1.77 o                         
   5   5   7        193.82        177.61         2.77 o                         
   6   5   7        629.32        597.58         5.03 o                         
   7   5   7         25.07         19.68         1.30 o                         
   8   5   7        506.11        504.90         4.87 o                         
   9   5   7        921.96        887.00         7.40 o                         
  10   5   7        255.19        247.92         3.79 o                         
  11   5   7         22.38         18.45         1.60 o                         
 -12   6   7         83.81         81.81         1.76 o                         
 -11   6   7        463.86        442.99         5.47 o                         
 -10   6   7        443.52        434.56         4.75 o                         
  -9   6   7        285.14        261.94         4.05 o                         
  -8   6   7         78.59         82.81         2.29 o                         
  -7   6   7        553.05        520.31         4.66 o                         
  -6   6   7        404.84        385.73         3.52 o                         
  -5   6   7        515.79        512.59         4.27 o                         
  -4   6   7        183.74        180.47         3.54 o                         
  -3   6   7        428.54        450.27         3.85 o                         
  -2   6   7        378.95        377.82         3.76 o                         
  -1   6   7        512.52        514.85         4.62 o                         
   0   6   7        388.73        414.27         4.25 o                         
   1   6   7         23.27         26.36         1.63 o                         
   2   6   7        145.02        150.39         3.65 o                         
   3   6   7        121.96        115.09         3.63 o                         
   4   6   7         28.28         35.50         1.96 o                         
   5   6   7        244.36        245.54         3.81 o                         
   6   6   7        537.16        535.93        11.19 o                         
   7   6   7        206.21        207.03         5.57 o                         
   8   6   7         35.71         25.38         1.39 o                         
  -6   7   7        103.55         92.99         3.44 o                         
  -5   7   7         88.42         69.59         2.61 o                         
  -4   7   7         42.07         38.92         1.92 o                         
  -3   7   7        345.58        324.60         5.42 o                         
  -2   7   7          2.54          3.61         1.05 o                         
  -1   7   7        163.13        145.04         2.47 o                         
   0   7   7        553.84        511.73         6.91 o                         
   1   7   7         69.97         57.57         1.88 o                         
   2   7   7         65.66         54.03         2.95 o                         
 -12  -6   8        441.64        442.20         6.77 o                         
 -11  -6   8        307.16        316.25         3.58 o                         
 -10  -6   8        122.82        123.17         2.89 o                         
  -9  -6   8        122.64        127.38         3.20 o                         
  -8  -6   8        792.27        863.19        23.27 o                         
  -7  -6   8        132.81        133.90         7.84 o                         
  -6  -6   8        658.60        690.40        26.02 o                         
  -5  -6   8         59.11         73.56         6.49 o                         
  -4  -6   8         19.30         17.32         5.17 o                         
  -3  -6   8        306.22        301.68        11.40 o                         
  -2  -6   8        426.08        419.03        16.83 o                         
  -1  -6   8         21.02         12.71         4.07 o                         
   0  -6   8        680.19        678.31        13.11 o                         
   1  -6   8         30.58         27.15         3.14 o                         
   2  -6   8        169.83        168.58        14.32 o                         
   3  -6   8         21.21         15.92         3.29 o                         
   4  -6   8          1.53          4.02         2.87 o                         
   5  -6   8        169.49        164.19         5.18 o                         
   6  -6   8        647.99        704.32        18.44 o                         
   7  -6   8        141.68        154.14         3.64 o                         
 -15  -5   8         21.91         21.06         1.20 o                         
 -14  -5   8          5.83          8.28         1.01 o                         
 -13  -5   8        567.34        626.61         7.78 o                         
 -12  -5   8        365.08        412.85         5.34 o                         
 -11  -5   8        123.26        129.07         4.11 o                         
 -10  -5   8       2415.71       2489.23        49.65 o                         
  -9  -5   8         80.40         74.38         3.38 o                         
  -8  -5   8        494.12        499.03         9.05 o                         
  -7  -5   8        662.89        644.52        15.85 o                         
  -6  -5   8         82.30         68.74         3.05 o                         
  -5  -5   8        218.70        204.23         6.85 o                         
  -4  -5   8        929.19        937.12        14.86 o                         
  -3  -5   8        709.67        726.03        13.23 o                         
  -2  -5   8       1260.38       1289.90        21.39 o                         
  -1  -5   8        468.90        485.98        10.76 o                         
   0  -5   8        659.16        658.35        17.70 o                         
   1  -5   8        135.25        148.46         8.49 o                         
   2  -5   8        288.92        301.44        11.26 o                         
   3  -5   8        798.11        829.03        17.03 o                         
   4  -5   8        693.74        747.05        20.19 o                         
   5  -5   8        328.22        363.41         7.40 o                         
   6  -5   8        889.98        917.24        18.62 o                         
   7  -5   8        265.71        281.49         8.13 o                         
   8  -5   8        153.20        173.70         3.82 o                         
   9  -5   8        428.15        442.00         6.18 o                         
  10  -5   8        375.13        420.02         8.79 o                         
  11  -5   8         23.27         17.91         2.45 o                         
 -18  -4   8        229.63        226.70         5.30 o                         
 -17  -4   8        156.67        169.69         4.20 o                         
 -16  -4   8        129.62        131.88         2.53 o                         
 -15  -4   8       1252.66       1411.38        15.78 o                         
 -14  -4   8        766.38        817.74         8.95 o                         
 -13  -4   8         97.69        115.70         2.28 o                         
 -12  -4   8        206.54        221.88         4.60 o                         
 -11  -4   8        522.32        554.09         6.13 o                         
 -10  -4   8         45.75         44.46         2.25 o                         
  -9  -4   8        144.50        139.47         3.93 o                         
  -8  -4   8        431.25        422.38         5.37 o                         
  -7  -4   8        993.77       1050.10        10.04 o                         
  -6  -4   8        550.70        585.46         7.76 o                         
  -5  -4   8         70.09         77.70         3.32 o                         
  -4  -4   8        455.92        438.13         7.62 o                         
  -3  -4   8         37.38         31.23         2.82 o                         
  -2  -4   8        277.74        269.55         7.40 o                         
  -1  -4   8        894.70        959.52        13.77 o                         
   0  -4   8        200.73        218.18         5.45 o                         
   1  -4   8         91.92         90.23         4.45 o                         
   2  -4   8        365.99        405.81         7.21 o                         
   3  -4   8        457.52        473.16         6.10 o                         
   4  -4   8        191.46        218.30         4.91 o                         
   5  -4   8        241.58        262.23         4.67 o                         
   6  -4   8        412.39        408.51         6.77 o                         
   7  -4   8         17.82         17.48         1.96 o                         
   8  -4   8        449.22        483.35         6.64 o                         
   9  -4   8        815.58        849.18        13.47 o                         
  10  -4   8        182.68        166.13         3.06 o                         
  11  -4   8        224.52        239.40         4.19 o                         
  12  -4   8          2.35          2.10         1.60 o                         
  13  -4   8        219.14        216.22         8.31 o                         
 -19  -3   8        525.39        553.25         5.79 o                         
 -18  -3   8        156.76        174.22         4.26 o                         
 -17  -3   8        379.15        384.50         7.30 o                         
 -16  -3   8        493.02        503.70         5.03 o                         
 -15  -3   8          4.53          4.51         1.11 o                         
 -14  -3   8        970.49       1000.40         7.17 o                         
 -13  -3   8        355.96        376.41         3.67 o                         
 -12  -3   8          3.10          5.64         1.42 o                         
 -11  -3   8       1783.61       1876.79        14.84 o                         
 -10  -3   8        383.42        387.75         5.64 o                         
  -9  -3   8        957.11        985.20         9.37 o                         
  -8  -3   8       1435.84       1500.56        11.81 o                         
  -7  -3   8         19.06         15.02         1.63 o                         
  -6  -3   8        325.26        306.86         4.14 o                         
  -5  -3   8        658.84        645.09         8.65 o                         
  -4  -3   8        352.61        333.40         5.45 o                         
  -3  -3   8        105.24        100.26         2.38 o                         
  -2  -3   8       2992.51       3100.01        29.60 o                         
  -1  -3   8        188.34        190.20         3.65 o                         
   0  -3   8        124.78        143.31         3.47 o                         
   1  -3   8       1679.67       1752.38        15.92 o                         
   2  -3   8         35.44         31.36         2.49 o                         
   3  -3   8        297.84        323.15         4.72 o                         
   4  -3   8       2485.76       2545.91        18.92 o                         
   5  -3   8        360.09        360.44         5.05 o                         
   6  -3   8       1910.19       2015.17        13.33 o                         
   7  -3   8        269.20        283.25         3.62 o                         
   8  -3   8       1648.81       1653.15        17.24 o                         
   9  -3   8        755.66        793.39         7.08 o                         
  10  -3   8        237.66        272.52         3.71 o                         
  11  -3   8        153.65        159.67         2.63 o                         
  12  -3   8        278.91        271.24         3.94 o                         
  13  -3   8        131.79        137.80         3.27 o                         
  14  -3   8         59.30         58.33         2.40 o                         
 -20  -2   8        653.36        705.72         6.48 o                         
 -19  -2   8        158.62        168.18         2.70 o                         
 -18  -2   8        168.42        179.48         3.06 o                         
 -17  -2   8       1655.74       1743.79        22.78 o                         
 -16  -2   8         88.60         84.32         2.06 o                         
 -15  -2   8        101.57        114.60         2.24 o                         
 -14  -2   8       1203.28       1240.44         7.96 o                         
 -13  -2   8        598.85        596.35         4.92 o                         
 -12  -2   8        202.70        206.53         2.35 o                         
 -11  -2   8        695.56        672.56         4.76 o                         
 -10  -2   8        353.98        355.58         3.75 o                         
  -9  -2   8        919.34        911.49         6.46 o                         
  -8  -2   8       4078.76       4028.08        27.98 o                         
  -7  -2   8       1180.56       1206.05        11.47 o                         
  -6  -2   8       2824.64       2823.96        18.40 o                         
  -5  -2   8        441.54        504.56         5.07 o                         
  -4  -2   8       2053.75       2227.75        14.86 o                         
  -3  -2   8        896.65        891.69         6.32 o                         
  -2  -2   8       2328.94       2608.20        18.15 o                         
  -1  -2   8       1157.18       1162.95         8.68 o                         
   0  -2   8       9201.95       9708.16        71.17 o                         
   1  -2   8         99.81        114.40         3.05 o                         
   2  -2   8       3691.77       3767.68        24.83 o                         
   3  -2   8       1057.06       1056.89         9.04 o                         
   4  -2   8         19.67         20.08         1.26 o                         
   5  -2   8        326.46        334.76         3.30 o                         
   6  -2   8       4528.71       4594.52        28.26 o                         
   7  -2   8        120.16        117.50         2.15 o                         
   8  -2   8       2617.66       2644.26        17.63 o                         
   9  -2   8       1268.77       1305.27         8.74 o                         
  10  -2   8        841.84        868.00         8.31 o                         
  11  -2   8        204.93        208.55         2.94 o                         
  12  -2   8        335.92        355.37         3.93 o                         
  13  -2   8        221.52        224.95         4.29 o                         
  14  -2   8        223.27        237.02         3.59 o                         
  15  -2   8         82.47         84.58         2.13 o                         
 -21  -1   8        772.82        804.19        12.21 o                         
 -20  -1   8         54.64         54.21         1.56 o                         
 -19  -1   8        927.33        974.84         7.42 o                         
 -18  -1   8       1055.48       1099.46         8.60 o                         
 -17  -1   8       1555.92       1566.22        12.80 o                         
 -16  -1   8        137.25        153.99         2.52 o                         
 -15  -1   8        482.04        462.63         6.79 o                         
 -14  -1   8          6.56          6.86         1.18 o                         
 -13  -1   8       1308.06       1292.73         9.75 o                         
 -12  -1   8       1628.25       1611.97         7.93 o                         
 -11  -1   8       1346.92       1342.76         6.49 o                         
 -10  -1   8       2831.00       2770.84        11.97 o                         
  -9  -1   8       1253.54       1310.74         7.76 o                         
  -8  -1   8       1677.23       1699.43         9.44 o                         
  -7  -1   8       1370.39       1320.43         9.61 o                         
  -6  -1   8         42.76         44.03         1.48 o                         
  -5  -1   8       1169.63       1202.83         7.05 o                         
  -4  -1   8       4412.53       4501.75        19.81 o                         
  -3  -1   8       4262.42       4742.18        23.11 o                         
  -2  -1   8       3597.20       3907.40        19.31 o                         
  -1  -1   8       3046.15       3273.93        17.44 o                         
   0  -1   8       1892.33       1991.14        14.59 o                         
   1  -1   8        137.55        139.08         2.35 o                         
   2  -1   8       1031.22        956.47         7.11 o                         
   3  -1   8       2037.86       2101.31        13.23 o                         
   4  -1   8       2093.36       2041.64        11.59 o                         
   5  -1   8        451.00        451.22         3.81 o                         
   6  -1   8       1157.83       1108.06         6.93 o                         
   7  -1   8        713.48        674.75         4.89 o                         
   8  -1   8        176.20        180.23         2.39 o                         
   9  -1   8       1626.82       1597.59         9.87 o                         
  10  -1   8       1291.53       1293.42         8.41 o                         
  11  -1   8        410.59        403.60         4.01 o                         
  12  -1   8        236.31        232.59         4.49 o                         
  13  -1   8         66.82         76.00         2.46 o                         
  14  -1   8        408.20        390.10         4.81 o                         
  15  -1   8         79.15         78.77         2.45 o                         
  16  -1   8         92.87        101.83         2.45 o                         
 -21   0   8        922.21        882.67        11.65 o                         
 -20   0   8          1.22          2.06         1.05 o                         
 -19   0   8          6.34          7.10         1.12 o                         
 -18   0   8        147.41        157.67         4.85 o                         
 -17   0   8        121.96        113.57         2.06 o                         
 -16   0   8         95.81         85.44         2.09 o                         
 -15   0   8       2624.21       2469.86        14.34 o                         
 -14   0   8        874.17        831.48         5.57 o                         
 -13   0   8          1.80          3.73         1.06 o                         
 -12   0   8        971.42        957.27         5.40 o                         
 -11   0   8         86.64         90.71         2.67 o                         
 -10   0   8         30.26         17.34         1.14 o                         
  -9   0   8       1788.49       1745.57         9.43 o                         
  -8   0   8        837.10        935.22         5.78 o                         
  -7   0   8          2.21          7.22         0.98 o                         
  -6   0   8         80.56         57.98         1.36 o                         
  -5   0   8          7.12          8.36         1.01 o                         
  -4   0   8        404.60        422.22         2.79 o                         
  -3   0   8        402.95        494.85         4.81 o                         
  -2   0   8        705.41        720.87         5.14 o                         
  -1   0   8       2208.29       2230.54        14.97 o                         
   0   0   8        973.18       1008.53         6.89 o                         
   1   0   8        204.62        216.61         2.45 o                         
   2   0   8       1186.20       1210.81         7.81 o                         
   3   0   8        154.81        174.03         2.37 o                         
   4   0   8        239.57        259.44         2.79 o                         
   5   0   8         23.50         31.13         1.12 o                         
   6   0   8         51.66         42.19         1.30 o                         
   7   0   8        586.36        584.18         4.27 o                         
   8   0   8       1413.62       1447.24         8.11 o                         
   9   0   8        804.30        784.58         7.31 o                         
  10   0   8        408.01        416.57         4.38 o                         
  11   0   8        452.75        460.12         4.75 o                         
  12   0   8          0.82          1.84         1.18 o                         
  13   0   8         42.91         45.70         1.64 o                         
  14   0   8        342.03        345.76         4.17 o                         
  15   0   8         16.98         12.67         1.37 o                         
  16   0   8          3.55          4.00         1.10 o                         
 -21   1   8        802.10        777.47        18.19 o                         
 -20   1   8         53.01         51.57         1.58 o                         
 -19   1   8        959.27       1003.88         7.61 o                         
 -18   1   8       1110.99       1141.09         7.67 o                         
 -17   1   8       1576.76       1563.47         9.02 o                         
 -16   1   8        136.62        152.88         1.97 o                         
 -15   1   8        436.74        411.35         5.56 o                         
 -14   1   8          5.22          6.88         1.18 o                         
 -13   1   8       1294.69       1269.69         8.91 o                         
 -12   1   8       1665.10       1626.61         7.85 o                         
 -11   1   8       1371.46       1352.02         6.28 o                         
 -10   1   8       2926.40       2855.00        11.30 o                         
  -9   1   8       1135.28       1149.79         8.28 o                         
  -8   1   8       1658.52       1664.97        15.38 o                         
  -7   1   8       1194.81       1124.31        10.09 o                         
  -6   1   8         40.46         40.80         1.76 o                         
  -5   1   8       1150.99       1155.12         7.94 o                         
  -4   1   8       4148.94       4078.85        26.35 o                         
  -3   1   8       4453.94       4740.44        46.15 o                         
  -2   1   8       3345.14       3532.51        24.05 o                         
  -1   1   8       2912.32       3031.00        26.54 o                         
   0   1   8       1851.65       1901.20        16.19 o                         
   1   1   8        136.19        137.01         2.50 o                         
   2   1   8        939.69        861.95         6.96 o                         
   3   1   8       1965.70       1977.51        12.73 o                         
   4   1   8       1899.84       1800.18        10.32 o                         
   5   1   8        505.84        500.61         3.57 o                         
   6   1   8       1208.18       1166.68         6.54 o                         
   7   1   8        713.75        676.21         4.85 o                         
   8   1   8        154.04        158.53         2.39 o                         
   9   1   8       1575.86       1538.16         9.84 o                         
  10   1   8       1288.63       1264.09         8.22 o                         
  11   1   8        409.52        392.51         5.21 o                         
  12   1   8        311.08        305.51         3.70 o                         
  13   1   8         67.63         75.24         1.93 o                         
  14   1   8        410.55        395.53         5.39 o                         
  15   1   8         65.53         63.58         2.83 o                         
  16   1   8        100.22        103.64         3.01 o                         
 -20   2   8        654.11        658.92         5.60 o                         
 -19   2   8        162.51        167.54         2.67 o                         
 -18   2   8        174.11        175.28         2.66 o                         
 -17   2   8       1649.02       1669.63        10.36 o                         
 -16   2   8         78.89         75.00         1.88 o                         
 -15   2   8        141.90        153.56         2.71 o                         
 -14   2   8       1419.10       1430.66         8.21 o                         
 -13   2   8        690.91        673.97         5.36 o                         
 -12   2   8        219.91        226.47         2.31 o                         
 -11   2   8        659.06        614.13         3.68 o                         
 -10   2   8        336.52        316.34         2.76 o                         
  -9   2   8        987.30        964.14         8.60 o                         
  -8   2   8       3840.17       3634.60        33.18 o                         
  -7   2   8       1237.48       1199.68        14.35 o                         
  -6   2   8       2766.45       2635.68        25.91 o                         
  -5   2   8        385.89        429.64         5.60 o                         
  -4   2   8       1894.85       1984.18        18.87 o                         
  -3   2   8       1080.36       1049.45        10.97 o                         
  -2   2   8       2669.07       2843.24        54.64 o                         
  -1   2   8       1334.89       1308.79        11.34 o                         
   0   2   8       8825.21       8851.04       115.92 o                         
   1   2   8         76.04         82.48         3.14 o                         
   2   2   8       3568.35       3569.62        22.68 o                         
   3   2   8       1113.52       1083.51         7.78 o                         
   4   2   8         28.52         28.11         1.32 o                         
   5   2   8        375.15        382.04         3.34 o                         
   6   2   8       4487.34       4456.94        31.14 o                         
   7   2   8        165.87        162.36         2.44 o                         
   8   2   8       2429.50       2440.05        14.15 o                         
   9   2   8       1338.48       1328.85         8.68 o                         
  10   2   8        734.79        736.39         5.89 o                         
  11   2   8        182.06        181.03         2.91 o                         
  12   2   8        281.29        287.29         3.86 o                         
  13   2   8        223.26        220.85         3.30 o                         
  14   2   8        236.22        249.49         4.17 o                         
  15   2   8         79.40         77.33         2.31 o                         
 -19   3   8        543.83        509.04         4.29 o                         
 -18   3   8        166.50        169.66         3.64 o                         
 -17   3   8        365.25        359.99         8.50 o                         
 -16   3   8        502.27        498.28         4.74 o                         
 -15   3   8          9.49          8.11         1.49 o                         
 -14   3   8       1013.63       1018.57         7.25 o                         
 -13   3   8        308.29        311.38         3.23 o                         
 -12   3   8         10.48          9.99         1.14 o                         
 -11   3   8       1956.05       1913.89         9.19 o                         
 -10   3   8        432.55        391.53         3.58 o                         
  -9   3   8       1001.28        969.03         5.58 o                         
  -8   3   8       1392.10       1377.11         7.29 o                         
  -7   3   8         21.55         19.81         1.10 o                         
  -6   3   8        351.52        313.94         2.73 o                         
  -5   3   8        786.38        784.26         5.91 o                         
  -4   3   8        428.51        435.83         4.15 o                         
  -3   3   8         77.74         56.73         1.74 o                         
  -2   3   8       2812.42       2749.44        16.74 o                         
  -1   3   8        122.96        127.29         2.05 o                         
   0   3   8        131.15        144.54         2.32 o                         
   1   3   8       1589.22       1534.19        12.80 o                         
   2   3   8         25.58         30.99         1.86 o                         
   3   3   8        338.16        343.72         3.78 o                         
   4   3   8       2400.98       2317.06        15.62 o                         
   5   3   8        362.58        336.29         3.65 o                         
   6   3   8       1824.01       1826.07        14.48 o                         
   7   3   8        283.12        294.74         3.38 o                         
   8   3   8       1639.78       1517.63        16.34 o                         
   9   3   8        760.02        754.79         7.74 o                         
  10   3   8        219.45        240.63         4.09 o                         
  11   3   8        165.13        157.49         2.72 o                         
  12   3   8        282.60        265.37         3.67 o                         
  13   3   8        136.96        129.25         2.89 o                         
  14   3   8         49.38         46.37         2.50 o                         
 -18   4   8        259.47        242.22         3.07 o                         
 -17   4   8        167.69        171.23         1.87 o                         
 -16   4   8        138.54        133.96         1.94 o                         
 -15   4   8       1159.76       1200.62        10.43 o                         
 -14   4   8        780.19        790.04         5.94 o                         
 -13   4   8        104.63        117.74         2.15 o                         
 -12   4   8        186.78        189.77         2.54 o                         
 -11   4   8        583.55        583.28         4.35 o                         
 -10   4   8         70.73         68.40         1.76 o                         
  -9   4   8        181.44        166.73         2.08 o                         
  -8   4   8        486.13        437.62         3.68 o                         
  -7   4   8       1029.63       1023.50         5.40 o                         
  -6   4   8        599.35        606.38         4.19 o                         
  -5   4   8        107.18        108.21         1.65 o                         
  -4   4   8        487.36        461.11         3.43 o                         
  -3   4   8         45.51         41.67         1.19 o                         
  -2   4   8        270.76        248.79         2.82 o                         
  -1   4   8        880.41        903.18         5.38 o                         
   0   4   8        192.66        188.99         2.33 o                         
   1   4   8        108.38         91.42         2.19 o                         
   2   4   8        343.63        360.65         3.89 o                         
   3   4   8        389.51        382.37         3.83 o                         
   4   4   8        159.27        156.69         2.43 o                         
   5   4   8        208.29        206.27         3.17 o                         
   6   4   8        402.02        390.70         4.49 o                         
   7   4   8         11.24         10.30         1.60 o                         
   8   4   8        467.23        472.62         5.49 o                         
   9   4   8        781.78        757.70         8.85 o                         
  10   4   8        195.91        185.58         3.23 o                         
  11   4   8        214.85        219.21         3.30 o                         
  12   4   8          6.28          5.09         1.56 o                         
  13   4   8        217.94        196.94         6.23 o                         
 -15   5   8         32.58         31.56         1.13 o                         
 -14   5   8          6.06          6.54         1.03 o                         
 -13   5   8        597.68        616.21         5.85 o                         
 -12   5   8        406.73        426.00         8.78 o                         
 -11   5   8         99.42         99.68         1.89 o                         
 -10   5   8       2447.38       2449.02        15.36 o                         
  -9   5   8         58.20         51.24         1.46 o                         
  -8   5   8        502.89        482.38         3.55 o                         
  -7   5   8        578.72        533.83         3.75 o                         
  -6   5   8         64.87         55.09         1.54 o                         
  -5   5   8        230.37        209.08         3.68 o                         
  -4   5   8        857.56        851.23         5.30 o                         
  -3   5   8        714.02        673.54         6.97 o                         
  -2   5   8       1232.96       1194.17        12.38 o                         
  -1   5   8        477.68        478.27         3.86 o                         
   0   5   8        680.17        667.57         5.36 o                         
   1   5   8         98.53         97.67         2.14 o                         
   2   5   8        229.02        254.08         4.15 o                         
   3   5   8        903.69        843.15        10.24 o                         
   4   5   8        642.54        644.81         7.04 o                         
   5   5   8        326.71        331.76         4.38 o                         
   6   5   8        865.87        826.22         7.30 o                         
   7   5   8        258.03        251.66         3.59 o                         
   8   5   8        152.03        157.36         2.64 o                         
   9   5   8        403.24        374.28         4.41 o                         
  10   5   8        378.94        375.68         7.47 o                         
  11   5   8         24.05         15.03         1.92 o                         
 -12   6   8        433.15        423.77         7.05 o                         
 -11   6   8        349.24        333.69         3.80 o                         
 -10   6   8        121.12        113.72         2.27 o                         
  -9   6   8         94.93         90.34         1.80 o                         
  -8   6   8        725.83        728.77         9.80 o                         
  -7   6   8        135.91        124.41         2.16 o                         
  -6   6   8        629.75        641.41         5.77 o                         
  -5   6   8         53.52         56.85         1.62 o                         
  -4   6   8         15.91         18.60         1.20 o                         
  -3   6   8        312.21        301.47         3.22 o                         
  -2   6   8        402.21        413.46         5.06 o                         
  -1   6   8         20.66         21.18         1.69 o                         
   0   6   8        736.87        786.39         7.16 o                         
   1   6   8         26.26         27.10         2.21 o                         
   2   6   8        179.81        176.03         5.75 o                         
   3   6   8         14.02         11.11         1.46 o                         
   4   6   8          2.11          2.72         1.25 o                         
   5   6   8        175.73        167.92         2.54 o                         
   6   6   8        623.26        610.32         6.25 o                         
   7   6   8        132.10        134.02         2.96 o                         
  -5   7   8        462.07        393.29         7.57 o                         
  -4   7   8         27.51         20.67         1.61 o                         
  -3   7   8         43.06         40.47         2.00 o                         
  -2   7   8        283.42        246.73         4.71 o                         
  -1   7   8        390.90        344.19         4.59 o                         
   0   7   8        105.06         97.42         2.75 o                         
 -12  -6   9        620.76        593.52        14.63 o                         
 -11  -6   9        161.55        167.94         3.21 o                         
 -10  -6   9        273.56        304.27         7.17 o                         
  -9  -6   9        442.42        474.73        10.43 o                         
  -8  -6   9        261.36        276.60        10.46 o                         
  -7  -6   9        504.20        507.77        24.57 o                         
  -6  -6   9        385.84        392.01         9.29 o                         
  -5  -6   9         24.96         23.55         4.60 o                         
  -4  -6   9        758.01        756.77        20.64 o                         
  -3  -6   9          7.98          7.12         7.47 o                         
  -2  -6   9        138.00        125.34         6.68 o                         
  -1  -6   9        905.67        894.00        47.73 o                         
   0  -6   9        576.59        562.49        13.93 o                         
   1  -6   9        228.82        198.21         7.09 o                         
   2  -6   9        461.73        462.96         9.73 o                         
   3  -6   9         29.06         26.06         3.53 o                         
   4  -6   9        115.23        110.89         5.77 o                         
   5  -6   9        185.30        183.96         5.19 o                         
   6  -6   9        294.21        292.54         6.24 o                         
 -15  -5   9        488.00        504.74        10.95 o                         
 -14  -5   9         72.32         81.24         1.64 o                         
 -13  -5   9         17.50         20.62         1.22 o                         
 -12  -5   9        448.94        486.29         4.72 o                         
 -11  -5   9         50.50         56.61         2.24 o                         
 -10  -5   9        736.26        779.82        11.33 o                         
  -9  -5   9        102.52        109.03         3.47 o                         
  -8  -5   9         11.99         12.40         2.14 o                         
  -7  -5   9         87.33         85.33         3.60 o                         
  -6  -5   9        773.89        811.06        17.20 o                         
  -5  -5   9        197.27        183.94         4.71 o                         
  -4  -5   9        206.34        210.44         6.33 o                         
  -3  -5   9        450.88        448.56         8.72 o                         
  -2  -5   9        108.22        131.29         5.89 o                         
  -1  -5   9        259.85        267.84         7.47 o                         
   0  -5   9        517.49        530.07        12.16 o                         
   1  -5   9         81.09         80.22         4.72 o                         
   2  -5   9         72.97         70.55         4.70 o                         
   3  -5   9         79.67         74.91         4.06 o                         
   4  -5   9         85.47         84.92         4.22 o                         
   5  -5   9        164.64        147.83         5.06 o                         
   6  -5   9        150.34        159.36         5.68 o                         
   7  -5   9         60.03         64.99         2.72 o                         
   8  -5   9        294.89        320.24         7.85 o                         
   9  -5   9         74.31         69.18         3.11 o                         
 -18  -4   9        829.78        785.70        18.78 o                         
 -17  -4   9        208.94        210.06         4.20 o                         
 -16  -4   9        222.07        243.46         4.86 o                         
 -15  -4   9        362.08        388.38         5.55 o                         
 -14  -4   9        178.23        194.07         3.66 o                         
 -13  -4   9        793.52        845.98         8.85 o                         
 -12  -4   9        520.57        550.27         5.28 o                         
 -11  -4   9        185.03        198.25         3.52 o                         
 -10  -4   9        344.60        361.97         5.10 o                         
  -9  -4   9        219.48        204.26         3.51 o                         
  -8  -4   9        455.30        494.16         5.68 o                         
  -7  -4   9        891.97        959.85         8.60 o                         
  -6  -4   9        717.07        744.26         8.01 o                         
  -5  -4   9        697.11        736.87         7.92 o                         
  -4  -4   9       1422.34       1497.95        18.69 o                         
  -3  -4   9         69.72         69.19         3.75 o                         
  -2  -4   9        352.11        343.71         5.90 o                         
  -1  -4   9       1243.37       1293.43        14.98 o                         
   0  -4   9        839.95        898.74        11.52 o                         
   1  -4   9        202.13        188.64         5.16 o                         
   2  -4   9       1869.20       1932.89        19.12 o                         
   3  -4   9         36.44         41.40         2.52 o                         
   4  -4   9       1476.11       1499.50        13.75 o                         
   5  -4   9        131.73        145.07         3.73 o                         
   6  -4   9        379.82        412.70         6.17 o                         
   7  -4   9        615.19        635.48         9.81 o                         
   8  -4   9        266.27        281.29         4.31 o                         
   9  -4   9         13.91         17.18         1.47 o                         
  10  -4   9        611.33        638.53        10.60 o                         
  11  -4   9         68.15         71.53         2.78 o                         
  12  -4   9        487.41        476.83        12.47 o                         
 -19  -3   9        326.08        364.13         4.60 o                         
 -18  -3   9         30.60         30.03         1.74 o                         
 -17  -3   9       1359.00       1468.80        16.45 o                         
 -16  -3   9        255.19        280.43         3.41 o                         
 -15  -3   9        524.04        551.78         5.12 o                         
 -14  -3   9       1169.05       1266.27         9.77 o                         
 -13  -3   9        159.74        150.22         2.22 o                         
 -12  -3   9          6.83          9.90         1.35 o                         
 -11  -3   9       1984.66       2104.65        14.06 o                         
 -10  -3   9       1844.68       1929.25        12.72 o                         
  -9  -3   9        636.88        645.82         6.44 o                         
  -8  -3   9       4721.04       4791.90        24.88 o                         
  -7  -3   9        428.42        439.14         4.73 o                         
  -6  -3   9       1555.15       1672.15        11.38 o                         
  -5  -3   9       1223.71       1270.60        12.33 o                         
  -4  -3   9        838.92        870.69         8.35 o                         
  -3  -3   9        995.40       1043.06         8.52 o                         
  -2  -3   9       1223.75       1231.16        10.06 o                         
  -1  -3   9        194.66        197.83         3.91 o                         
   0  -3   9       1932.21       2021.47        16.04 o                         
   1  -3   9         23.15         22.77         2.38 o                         
   2  -3   9        767.42        784.75         8.79 o                         
   3  -3   9        346.91        312.56         4.25 o                         
   4  -3   9        806.12        835.66         8.34 o                         
   5  -3   9        101.36        110.83         2.49 o                         
   6  -3   9        815.97        852.56         8.29 o                         
   7  -3   9        429.30        450.58         5.13 o                         
   8  -3   9        405.80        417.46         5.11 o                         
   9  -3   9        162.58        166.13         2.75 o                         
  10  -3   9        190.47        192.38         2.78 o                         
  11  -3   9         53.24         48.33         1.77 o                         
  12  -3   9        468.19        498.98         6.37 o                         
  13  -3   9        778.67        766.31        11.40 o                         
  14  -3   9        225.22        207.26         7.38 o                         
 -20  -2   9        202.42        209.20         4.15 o                         
 -19  -2   9        920.53        986.74        10.08 o                         
 -18  -2   9         93.66         92.91         2.24 o                         
 -17  -2   9          2.32          5.71         1.57 o                         
 -16  -2   9         64.95         74.95         1.98 o                         
 -15  -2   9        128.52        138.47         2.23 o                         
 -14  -2   9        291.93        282.03         4.25 o                         
 -13  -2   9        877.92        915.86         5.65 o                         
 -12  -2   9       1087.99       1152.79         6.27 o                         
 -11  -2   9        390.10        413.92         4.69 o                         
 -10  -2   9         88.42         88.87         1.98 o                         
  -9  -2   9        100.46         99.22         2.08 o                         
  -8  -2   9       1029.62       1044.04         6.83 o                         
  -7  -2   9       1152.80       1157.62         7.49 o                         
  -6  -2   9       1465.66       1457.98        10.02 o                         
  -5  -2   9        363.74        398.38         4.46 o                         
  -4  -2   9       1932.85       1966.37        12.03 o                         
  -3  -2   9        715.44        679.20         5.06 o                         
  -2  -2   9       1276.89       1404.28         9.68 o                         
  -1  -2   9       3037.17       3294.48        17.69 o                         
   0  -2   9       3592.73       3700.65        27.63 o                         
   1  -2   9        641.51        657.93         7.02 o                         
   2  -2   9        740.56        757.29         7.09 o                         
   3  -2   9        143.40        134.31         2.56 o                         
   4  -2   9       2275.17       2343.95        13.01 o                         
   5  -2   9         30.19         29.22         1.47 o                         
   6  -2   9        849.04        891.62        11.74 o                         
   7  -2   9        167.33        165.89         2.88 o                         
   8  -2   9        568.28        573.94         5.11 o                         
   9  -2   9       1150.16       1172.52         8.67 o                         
  10  -2   9        595.67        601.80         5.51 o                         
  11  -2   9        184.14        195.14         4.05 o                         
  12  -2   9         99.28         98.43         2.36 o                         
  13  -2   9        224.50        239.73         3.59 o                         
  14  -2   9         15.84         14.01         1.42 o                         
  15  -2   9        115.93        108.18         2.31 o                         
 -21  -1   9         72.69         66.61         2.49 o                         
 -20  -1   9        274.46        276.10         2.87 o                         
 -19  -1   9        281.97        280.62         3.77 o                         
 -18  -1   9        215.48        202.27         3.12 o                         
 -17  -1   9       1106.87       1146.93         8.85 o                         
 -16  -1   9        663.21        662.34         6.69 o                         
 -15  -1   9       1633.60       1649.37         9.84 o                         
 -14  -1   9        826.77        819.05         8.42 o                         
 -13  -1   9        183.77        185.12         3.00 o                         
 -12  -1   9         30.11         33.85         1.14 o                         
 -11  -1   9        919.72        892.70         4.80 o                         
 -10  -1   9        144.40        136.59         1.82 o                         
  -9  -1   9       2733.80       2857.17        12.47 o                         
  -8  -1   9       2455.56       2507.95        14.91 o                         
  -7  -1   9       1328.91       1421.44         9.40 o                         
  -6  -1   9        275.31        289.97         2.97 o                         
  -5  -1   9       3640.60       3920.23        18.75 o                         
  -4  -1   9        138.24        174.20         2.09 o                         
  -3  -1   9       1373.03       1436.36         7.73 o                         
  -2  -1   9       3424.59       3570.13        22.08 o                         
  -1  -1   9       2110.49       2285.13        14.25 o                         
   0  -1   9       1389.32       1418.57         9.89 o                         
   1  -1   9        118.09        128.53         2.20 o                         
   2  -1   9          4.51          8.35         1.19 o                         
   3  -1   9        467.20        470.05         4.28 o                         
   4  -1   9        470.49        471.24         3.66 o                         
   5  -1   9        192.34        207.75         2.56 o                         
   6  -1   9        769.51        721.96         5.81 o                         
   7  -1   9          8.47         13.24         1.25 o                         
   8  -1   9        829.12        826.71         6.41 o                         
   9  -1   9        267.55        296.77         3.27 o                         
  10  -1   9        802.54        773.65         8.15 o                         
  11  -1   9         38.17         37.84         1.80 o                         
  12  -1   9         12.68         12.26         1.63 o                         
  13  -1   9        671.00        692.56         5.96 o                         
  14  -1   9        562.02        573.28         6.79 o                         
  15  -1   9         11.28         14.83         1.39 o                         
 -21   0   9       1517.26       1475.98        10.92 o                         
 -20   0   9        187.35        194.04         2.91 o                         
 -19   0   9        118.18        114.61         2.44 o                         
 -18   0   9       1448.83       1562.88         8.68 o                         
 -17   0   9          2.49          2.01         1.25 o                         
 -16   0   9         34.67         26.74         1.77 o                         
 -15   0   9       1520.10       1470.06         8.11 o                         
 -14   0   9        116.60        127.26         2.95 o                         
 -13   0   9        421.45        427.61         4.55 o                         
 -12   0   9       1004.65        911.66         5.10 o                         
 -11   0   9        491.54        487.42         3.46 o                         
 -10   0   9       5676.26       5785.45        26.01 o                         
  -9   0   9          3.07         12.08         0.98 o                         
  -8   0   9        476.34        503.12         4.08 o                         
  -7   0   9       4735.55       4754.73        22.60 o                         
  -6   0   9         52.57         62.98         1.48 o                         
  -5   0   9       1233.76       1309.28         6.95 o                         
  -4   0   9       3486.43       3459.50        24.51 o                         
  -3   0   9        421.62        455.61         3.49 o                         
  -2   0   9       7751.70       8442.94        44.98 o                         
  -1   0   9       2044.78       2083.49        12.30 o                         
   0   0   9        121.86        163.04         2.08 o                         
   1   0   9       3238.66       3191.38        18.25 o                         
   2   0   9       4688.93       4737.22        24.46 o                         
   3   0   9         29.53         36.37         1.25 o                         
   4   0   9       1538.01       1538.98         8.33 o                         
   5   0   9       1620.71       1602.51         8.47 o                         
   6   0   9       1496.36       1471.45         8.77 o                         
   7   0   9          5.57          4.07         1.15 o                         
   8   0   9       1881.26       1818.27        10.91 o                         
   9   0   9        450.06        432.04         4.14 o                         
  10   0   9       1511.73       1483.45        11.45 o                         
  11   0   9        381.85        398.89         5.49 o                         
  12   0   9       1286.90       1329.04         8.67 o                         
  13   0   9         24.77         23.29         1.50 o                         
  14   0   9         83.32         71.66         1.82 o                         
  15   0   9         70.29         66.16         2.04 o                         
 -21   1   9         68.53         64.35         3.88 o                         
 -20   1   9        262.06        256.96         3.02 o                         
 -19   1   9        299.07        294.74         3.21 o                         
 -18   1   9        236.46        222.30         2.84 o                         
 -17   1   9       1094.79       1100.75         7.17 o                         
 -16   1   9        556.30        547.40         4.12 o                         
 -15   1   9       1629.23       1627.15         8.46 o                         
 -14   1   9        863.97        824.45         5.89 o                         
 -13   1   9        214.80        217.34         2.50 o                         
 -12   1   9         36.36         39.57         1.23 o                         
 -11   1   9        846.84        800.34         4.27 o                         
 -10   1   9        117.23        111.10         1.92 o                         
  -9   1   9       2642.41       2722.82        12.77 o                         
  -8   1   9       2525.60       2523.09        17.12 o                         
  -7   1   9       1363.13       1434.50         9.00 o                         
  -6   1   9        321.46        346.88         3.60 o                         
  -5   1   9       3477.01       3683.87        23.41 o                         
  -4   1   9        189.90        222.64         2.43 o                         
  -3   1   9       1472.14       1516.38        13.30 o                         
  -2   1   9       3462.92       3558.74        24.94 o                         
  -1   1   9       1954.36       2068.72        18.68 o                         
   0   1   9       1613.08       1626.70        14.14 o                         
   1   1   9        114.62        123.27         2.43 o                         
   2   1   9         19.76         18.64         1.27 o                         
   3   1   9        494.05        483.28         3.34 o                         
   4   1   9        539.08        540.56         3.45 o                         
   5   1   9        168.68        180.34         2.35 o                         
   6   1   9        753.40        710.72         4.84 o                         
   7   1   9          4.48          7.47         1.17 o                         
   8   1   9        898.58        879.54         6.91 o                         
   9   1   9        239.97        263.53         3.16 o                         
  10   1   9        733.68        720.03         6.23 o                         
  11   1   9         32.70         30.28         1.58 o                         
  12   1   9         12.01         13.30         1.41 o                         
  13   1   9        667.86        667.27         6.21 o                         
  14   1   9        575.34        555.63         5.69 o                         
  15   1   9         14.56         15.11         1.33 o                         
 -20   2   9        198.41        184.20         3.31 o                         
 -19   2   9        899.57        917.89         7.62 o                         
 -18   2   9         67.88         63.90         1.99 o                         
 -17   2   9          2.60          7.44         1.29 o                         
 -16   2   9         60.92         67.51         1.78 o                         
 -15   2   9        118.46        126.01         2.22 o                         
 -14   2   9        332.77        311.63         3.33 o                         
 -13   2   9        850.19        856.98         5.17 o                         
 -12   2   9        988.59       1011.84         7.11 o                         
 -11   2   9        374.01        384.69         4.91 o                         
 -10   2   9         95.43         87.75         1.54 o                         
  -9   2   9         96.28         93.97         1.42 o                         
  -8   2   9       1066.20       1033.30         5.70 o                         
  -7   2   9       1111.17       1074.31         7.11 o                         
  -6   2   9       1472.18       1414.19        12.88 o                         
  -5   2   9        426.68        454.73         4.37 o                         
  -4   2   9       1996.42       1949.05        19.13 o                         
  -3   2   9        704.47        654.93        14.29 o                         
  -2   2   9       1376.58       1447.58        33.64 o                         
  -1   2   9       3192.77       3282.18        30.87 o                         
   0   2   9       3693.67       3933.95        61.17 o                         
   1   2   9        702.57        703.88         5.52 o                         
   2   2   9        740.98        761.17         5.98 o                         
   3   2   9        139.73        139.85         2.26 o                         
   4   2   9       2275.07       2250.14        19.30 o                         
   5   2   9         16.98         16.15         1.19 o                         
   6   2   9        792.51        774.19        11.27 o                         
   7   2   9        191.68        204.21         3.14 o                         
   8   2   9        583.28        574.75         4.89 o                         
   9   2   9       1127.16       1114.22         9.39 o                         
  10   2   9        618.44        604.62         5.38 o                         
  11   2   9        203.21        206.20         3.06 o                         
  12   2   9         81.38         73.41         2.44 o                         
  13   2   9        210.12        199.23         7.04 o                         
  14   2   9         16.00         13.31         1.54 o                         
  15   2   9         92.35         76.55         3.73 o                         
 -19   3   9        349.34        350.89         3.23 o                         
 -18   3   9         23.58         23.05         1.30 o                         
 -17   3   9       1264.94       1232.69        10.69 o                         
 -16   3   9        216.00        218.70         3.22 o                         
 -15   3   9        542.08        535.69         4.88 o                         
 -14   3   9       1130.85       1166.44         8.79 o                         
 -13   3   9        158.03        142.58         2.34 o                         
 -12   3   9          8.07         12.08         1.26 o                         
 -11   3   9       1935.91       1930.80        10.66 o                         
 -10   3   9       1759.51       1711.02         8.47 o                         
  -9   3   9        661.86        635.99         5.31 o                         
  -8   3   9       5089.92       4913.96        26.27 o                         
  -7   3   9        442.54        432.77         3.09 o                         
  -6   3   9       1603.27       1615.20         8.29 o                         
  -5   3   9       1166.70       1115.70         6.48 o                         
  -4   3   9        800.38        820.58         5.11 o                         
  -3   3   9       1060.13       1027.15         6.70 o                         
  -2   3   9       1299.82       1203.60         9.22 o                         
  -1   3   9        189.24        202.64         3.01 o                         
   0   3   9       2066.78       2026.57        13.23 o                         
   1   3   9         24.90         25.21         1.48 o                         
   2   3   9        780.74        760.71         6.11 o                         
   3   3   9        421.76        388.42         3.79 o                         
   4   3   9        883.75        863.55         6.46 o                         
   5   3   9        142.03        152.88         2.27 o                         
   6   3   9        727.95        736.26         5.70 o                         
   7   3   9        472.69        469.48         4.51 o                         
   8   3   9        352.95        349.40         4.53 o                         
   9   3   9        176.07        174.86         3.67 o                         
  10   3   9        184.12        167.49         3.70 o                         
  11   3   9         49.54         40.96         1.77 o                         
  12   3   9        464.81        468.25         8.06 o                         
  13   3   9        746.52        683.83        19.57 o                         
  14   3   9        218.09        191.57         5.78 o                         
 -17   4   9        190.34        172.05         2.28 o                         
 -16   4   9        252.59        256.96         2.49 o                         
 -15   4   9        363.94        362.48         3.76 o                         
 -14   4   9        183.85        190.06         4.23 o                         
 -13   4   9        816.48        824.11         5.72 o                         
 -12   4   9        532.60        541.33         4.58 o                         
 -11   4   9        140.70        145.38         2.41 o                         
 -10   4   9        286.32        284.62         4.01 o                         
  -9   4   9        193.42        172.90         2.45 o                         
  -8   4   9        464.36        474.07         4.02 o                         
  -7   4   9        835.17        833.71         5.37 o                         
  -6   4   9        766.73        716.02         4.96 o                         
  -5   4   9        739.10        714.45         5.24 o                         
  -4   4   9       1614.74       1556.26        10.53 o                         
  -3   4   9         71.33         74.96         1.78 o                         
  -2   4   9        297.85        275.48         3.39 o                         
  -1   4   9       1235.36       1198.07         8.23 o                         
   0   4   9        883.01        891.30         6.83 o                         
   1   4   9        230.37        224.30         3.29 o                         
   2   4   9       2069.59       2001.06        13.97 o                         
   3   4   9         46.72         50.94         1.81 o                         
   4   4   9       1658.54       1591.49        11.01 o                         
   5   4   9        120.08        125.09         2.32 o                         
   6   4   9        382.73        401.18         4.54 o                         
   7   4   9        585.11        562.37         7.07 o                         
   8   4   9        250.25        254.89         3.74 o                         
   9   4   9          7.30         11.63         1.57 o                         
  10   4   9        532.71        518.83         5.39 o                         
  11   4   9         72.07         73.00         2.53 o                         
  12   4   9        494.45        456.63         7.65 o                         
 -15   5   9        460.37        431.62         4.09 o                         
 -14   5   9         75.17         79.14         1.45 o                         
 -13   5   9          9.29         12.13         1.07 o                         
 -12   5   9        419.63        423.57         3.52 o                         
 -11   5   9         59.70         62.71         1.52 o                         
 -10   5   9        679.29        684.40         6.57 o                         
  -9   5   9         95.29         94.41         1.79 o                         
  -8   5   9         18.84         19.77         1.27 o                         
  -7   5   9         70.27         67.35         1.67 o                         
  -6   5   9        867.34        876.59         6.46 o                         
  -5   5   9        227.34        209.31         3.52 o                         
  -4   5   9        255.17        243.39         3.98 o                         
  -3   5   9        507.09        492.48         3.88 o                         
  -2   5   9         86.53        107.02         1.95 o                         
  -1   5   9        267.50        285.98         3.71 o                         
   0   5   9        537.88        518.02         5.87 o                         
   1   5   9         69.42         70.51         2.56 o                         
   2   5   9         73.64         68.85         2.60 o                         
   3   5   9         82.36         87.24         2.79 o                         
   4   5   9        110.12        114.56         2.87 o                         
   5   5   9        152.51        132.61         3.16 o                         
   6   5   9        132.60        134.91         2.76 o                         
   7   5   9         64.62         76.73         1.95 o                         
   8   5   9        269.82        244.83         3.65 o                         
   9   5   9         78.98         65.40         2.06 o                         
  10   5   9         12.05          7.15         1.33 o                         
 -12   6   9        600.41        529.51        29.08 o                         
 -11   6   9        139.59        133.02         2.86 o                         
 -10   6   9        318.99        311.10         3.90 o                         
  -9   6   9        422.50        406.07         5.63 o                         
  -8   6   9        258.62        246.58         3.53 o                         
  -7   6   9        528.72        523.25         5.41 o                         
  -6   6   9        409.84        392.96         4.52 o                         
  -5   6   9         25.73         25.37         1.53 o                         
  -4   6   9        736.07        715.90         8.71 o                         
  -3   6   9          7.41          7.58         1.39 o                         
  -2   6   9        167.50        168.79         2.70 o                         
  -1   6   9        902.24        884.20        11.09 o                         
   0   6   9        571.97        586.63         6.00 o                         
   1   6   9        243.42        217.05         4.18 o                         
   2   6   9        467.65        448.48        11.05 o                         
   3   6   9         32.41         33.34         1.72 o                         
   4   6   9         98.83         88.96         2.03 o                         
   5   6   9        194.12        184.48         4.26 o                         
   6   6   9        265.89        260.07         6.18 o                         
 -11  -6  10        219.24        222.27         4.73 o                         
 -10  -6  10         84.87         86.75         2.15 o                         
  -9  -6  10        128.34        142.03         4.78 o                         
  -8  -6  10        390.33        392.48        17.14 o                         
  -7  -6  10        886.00        880.39        39.96 o                         
  -6  -6  10        121.47        119.77         4.70 o                         
  -5  -6  10         38.75         45.50         3.31 o                         
  -4  -6  10        485.65        481.69         8.11 o                         
  -3  -6  10        452.06        440.03         7.78 o                         
  -2  -6  10        176.81        175.27         9.53 o                         
  -1  -6  10        216.99        208.92        16.27 o                         
   0  -6  10        344.87        325.17         5.41 o                         
   1  -6  10        232.60        227.98         5.41 o                         
   2  -6  10        208.24        220.89        10.83 o                         
   3  -6  10         36.58         34.29         2.37 o                         
   4  -6  10        161.97        170.62         6.76 o                         
   5  -6  10          0.65          1.29         2.04 o                         
 -15  -5  10        624.12        560.27        14.85 o                         
 -14  -5  10         69.02         68.40         1.82 o                         
 -13  -5  10         10.95          8.72         1.16 o                         
 -12  -5  10       1327.32       1418.84        12.51 o                         
 -11  -5  10        416.39        435.03         4.86 o                         
 -10  -5  10        131.66        136.42         3.92 o                         
  -9  -5  10        329.23        349.39         6.99 o                         
  -8  -5  10         42.72         50.18         2.36 o                         
  -7  -5  10        525.32        552.58         8.11 o                         
  -6  -5  10        373.48        384.87         5.57 o                         
  -5  -5  10         32.41         26.08         2.49 o                         
  -4  -5  10       1160.26       1216.58        14.88 o                         
  -3  -5  10        184.30        193.37         4.88 o                         
  -2  -5  10        228.01        236.35         5.81 o                         
  -1  -5  10        531.41        573.39        12.10 o                         
   0  -5  10         46.36         43.54         3.54 o                         
   1  -5  10         25.67         26.15         3.26 o                         
   2  -5  10        830.11        912.64        15.11 o                         
   3  -5  10         93.42         87.48         3.63 o                         
   4  -5  10         47.19         55.58         3.35 o                         
   5  -5  10        151.61        157.94         3.92 o                         
   6  -5  10         32.76         32.91         1.65 o                         
   7  -5  10        356.69        359.75         4.91 o                         
   8  -5  10        427.85        442.39         8.73 o                         
   9  -5  10         70.34         67.52         2.90 o                         
 -17  -4  10        153.96        154.92         4.19 o                         
 -16  -4  10        590.90        629.92        14.51 o                         
 -15  -4  10         31.37         29.38         1.38 o                         
 -14  -4  10        125.28        134.41         2.43 o                         
 -13  -4  10        384.50        397.41         4.04 o                         
 -12  -4  10         18.54         24.82         1.48 o                         
 -11  -4  10        901.22        906.36         8.26 o                         
 -10  -4  10        831.35        914.31         8.61 o                         
  -9  -4  10        166.26        169.85         3.04 o                         
  -8  -4  10        251.66        249.61         4.10 o                         
  -7  -4  10        301.03        299.45         4.78 o                         
  -6  -4  10        323.87        364.94         5.30 o                         
  -5  -4  10       1398.69       1472.30        13.91 o                         
  -4  -4  10        244.57        250.71         5.06 o                         
  -3  -4  10        203.11        198.87         5.35 o                         
  -2  -4  10        897.21        953.70         9.86 o                         
  -1  -4  10       1703.53       1737.30        19.76 o                         
   0  -4  10        523.50        538.83         6.96 o                         
   1  -4  10        304.26        310.80         6.67 o                         
   2  -4  10       1102.90       1140.68        12.48 o                         
   3  -4  10        133.08        125.28         2.95 o                         
   4  -4  10        340.90        366.92         5.03 o                         
   5  -4  10        224.56        236.10         4.49 o                         
   6  -4  10        628.24        656.38         6.58 o                         
   7  -4  10        399.38        419.72         4.50 o                         
   8  -4  10         56.21         61.34         1.92 o                         
   9  -4  10        152.42        149.19         3.27 o                         
  10  -4  10        121.36        124.09         3.29 o                         
  11  -4  10        288.98        316.56         6.88 o                         
 -19  -3  10          9.07          9.03         1.24 o                         
 -18  -3  10        116.47        134.44         2.64 o                         
 -17  -3  10       1225.26       1361.06        27.08 o                         
 -16  -3  10         82.53         85.99         2.52 o                         
 -15  -3  10        301.13        310.10         3.90 o                         
 -14  -3  10        637.71        684.57         5.09 o                         
 -13  -3  10        132.23        137.01         1.99 o                         
 -12  -3  10        788.18        874.61         5.44 o                         
 -11  -3  10        494.21        503.98         4.87 o                         
 -10  -3  10        958.40       1046.51         8.17 o                         
  -9  -3  10        629.34        677.80         6.11 o                         
  -8  -3  10       1177.79       1171.86         7.83 o                         
  -7  -3  10        768.39        793.81         6.55 o                         
  -6  -3  10        776.29        807.25         6.50 o                         
  -5  -3  10        951.09       1010.31         8.41 o                         
  -4  -3  10        932.61       1074.59         9.11 o                         
  -3  -3  10        286.62        288.06         4.19 o                         
  -2  -3  10         13.60         19.72         1.68 o                         
  -1  -3  10         74.33        100.68         3.03 o                         
   0  -3  10       1637.71       1694.03        14.39 o                         
   1  -3  10         22.75         22.75         2.36 o                         
   2  -3  10       1421.02       1522.41        13.10 o                         
   3  -3  10       2956.45       3051.98        25.67 o                         
   4  -3  10        454.08        443.01         4.81 o                         
   5  -3  10        317.16        337.51         3.97 o                         
   6  -3  10        472.57        497.10         4.59 o                         
   7  -3  10        133.50        127.72         2.48 o                         
   8  -3  10        107.65        109.40         2.46 o                         
   9  -3  10        251.25        272.80         3.49 o                         
  10  -3  10        334.49        352.50         4.23 o                         
  11  -3  10         68.62         79.37         2.03 o                         
  12  -3  10        246.08        259.33         4.36 o                         
  13  -3  10        154.19        134.51         2.98 o                         
 -20  -2  10        252.48        258.51         2.69 o                         
 -19  -2  10        366.48        379.85         4.24 o                         
 -18  -2  10        291.82        286.20         5.09 o                         
 -17  -2  10       1384.34       1445.25        15.15 o                         
 -16  -2  10        784.54        807.16         6.40 o                         
 -15  -2  10         49.60         57.62         1.75 o                         
 -14  -2  10        974.18        979.58         9.14 o                         
 -13  -2  10       1951.55       1974.23        10.39 o                         
 -12  -2  10         24.79         25.06         1.18 o                         
 -11  -2  10       2467.75       2470.68        11.97 o                         
 -10  -2  10       1270.71       1286.93         7.84 o                         
  -9  -2  10        484.41        542.21         4.67 o                         
  -8  -2  10       3835.72       3984.13        19.04 o                         
  -7  -2  10        334.11        347.10         4.21 o                         
  -6  -2  10          3.41          5.40         1.16 o                         
  -5  -2  10       2596.75       2761.76        14.38 o                         
  -4  -2  10        491.61        537.88         4.10 o                         
  -3  -2  10        348.00        395.67         3.73 o                         
  -2  -2  10       1335.14       1339.77         8.61 o                         
  -1  -2  10       1804.73       1967.58        11.60 o                         
   0  -2  10        887.35       1005.19         7.74 o                         
   1  -2  10        148.31        168.06         2.88 o                         
   2  -2  10        785.74        842.86         7.61 o                         
   3  -2  10         93.76         98.09         2.03 o                         
   4  -2  10        312.39        324.55         3.47 o                         
   5  -2  10        485.08        499.56         4.87 o                         
   6  -2  10        967.61        970.11         6.61 o                         
   7  -2  10         50.99         52.15         1.58 o                         
   8  -2  10       1097.93       1105.49         9.25 o                         
   9  -2  10         31.46         31.46         1.68 o                         
  10  -2  10        209.97        220.99         3.42 o                         
  11  -2  10         17.05         15.54         1.40 o                         
  12  -2  10        526.48        536.21         5.38 o                         
  13  -2  10          0.18          0.55         1.37 o                         
  14  -2  10        110.16        102.75         2.70 o                         
 -21  -1  10       1140.88       1099.56        18.01 o                         
 -20  -1  10        383.16        406.15         3.62 o                         
 -19  -1  10         35.23         34.20         1.44 o                         
 -18  -1  10        291.38        291.48         3.96 o                         
 -17  -1  10        388.86        405.00         4.31 o                         
 -16  -1  10         38.85         38.45         1.64 o                         
 -15  -1  10       1388.91       1393.45        10.48 o                         
 -14  -1  10       1910.95       1894.30        10.71 o                         
 -13  -1  10       1076.55       1069.80         6.35 o                         
 -12  -1  10       1694.87       1663.62         8.23 o                         
 -11  -1  10        314.98        313.91         2.71 o                         
 -10  -1  10        662.05        673.96         5.77 o                         
  -9  -1  10        214.89        199.41         1.97 o                         
  -8  -1  10        623.47        613.38         4.04 o                         
  -7  -1  10        275.66        283.57         2.74 o                         
  -6  -1  10       4837.74       4900.89        25.33 o                         
  -5  -1  10       1005.77       1146.19         7.00 o                         
  -4  -1  10       1399.27       1526.58         7.97 o                         
  -3  -1  10       1880.77       2023.15        10.51 o                         
  -2  -1  10        564.64        672.59         5.16 o                         
  -1  -1  10        345.43        388.04         4.68 o                         
   0  -1  10        555.14        540.98         4.73 o                         
   1  -1  10        176.55        176.42         2.40 o                         
   2  -1  10       1750.24       1731.95         9.24 o                         
   3  -1  10       1281.31       1314.51         7.62 o                         
   4  -1  10        562.82        583.82         4.41 o                         
   5  -1  10        286.95        277.19         2.82 o                         
   6  -1  10        229.47        218.65         2.78 o                         
   7  -1  10        318.26        332.68         4.03 o                         
   8  -1  10        591.22        599.19         5.48 o                         
   9  -1  10        973.26        957.54         7.59 o                         
  10  -1  10        480.17        482.60         4.88 o                         
  11  -1  10        290.01        305.34         3.90 o                         
  12  -1  10        914.73        898.69         8.63 o                         
  13  -1  10         59.92         62.58         2.06 o                         
  14  -1  10         99.32         98.91         2.43 o                         
  15  -1  10         63.66         58.61         2.20 o                         
 -21   0  10         81.61         59.19         2.70 o                         
 -20   0  10          0.48          1.04         1.13 o                         
 -19   0  10        447.19        446.40        11.05 o                         
 -18   0  10        625.10        637.31         7.72 o                         
 -17   0  10          0.38          1.34         1.19 o                         
 -16   0  10       1467.02       1441.21         9.35 o                         
 -15   0  10        148.24        155.28         3.66 o                         
 -14   0  10        405.53        388.70         3.16 o                         
 -13   0  10        883.01        878.61         5.26 o                         
 -12   0  10        315.30        332.50         5.20 o                         
 -11   0  10          3.23          6.22         0.88 o                         
 -10   0  10       5761.18       5764.43        23.14 o                         
  -9   0  10          0.39          5.05         0.89 o                         
  -8   0  10       1191.85       1240.20         6.26 o                         
  -7   0  10        584.03        593.12         4.44 o                         
  -6   0  10         22.99         25.53         1.16 o                         
  -5   0  10       1459.03       1567.13         8.37 o                         
  -4   0  10        689.59        674.98         4.80 o                         
  -3   0  10         44.30         45.46         1.28 o                         
  -2   0  10        812.06        923.28         6.38 o                         
  -1   0  10        631.10        603.74         4.56 o                         
   0   0  10       3197.24       3309.98        23.48 o                         
   1   0  10          0.31          1.49         0.98 o                         
   2   0  10       1246.39       1166.47         6.93 o                         
   3   0  10        116.46        102.65         1.55 o                         
   4   0  10        370.43        365.97         3.02 o                         
   5   0  10        415.15        362.83         3.27 o                         
   6   0  10       1189.87       1249.65         7.57 o                         
   7   0  10        295.28        295.30         3.29 o                         
   8   0  10        230.84        233.42         3.17 o                         
   9   0  10        276.12        292.44         4.02 o                         
  10   0  10         26.47         24.59         1.52 o                         
  11   0  10        581.48        581.15         5.53 o                         
  12   0  10        704.50        703.48         6.10 o                         
  13   0  10        657.12        689.28         6.55 o                         
  14   0  10        188.01        182.50         2.56 o                         
  15   0  10         49.21         46.02         1.91 o                         
 -20   1  10        343.40        342.85         3.07 o                         
 -19   1  10         42.95         41.91         1.33 o                         
 -18   1  10        278.20        268.79         3.18 o                         
 -17   1  10        346.87        353.32         3.35 o                         
 -16   1  10         40.81         38.20         1.48 o                         
 -15   1  10       1364.71       1333.89         9.00 o                         
 -14   1  10       2005.62       1948.42         9.24 o                         
 -13   1  10       1055.68       1039.58         5.50 o                         
 -12   1  10       1802.78       1757.98         7.74 o                         
 -11   1  10        350.77        342.04         2.66 o                         
 -10   1  10        745.66        762.79         7.45 o                         
  -9   1  10        218.30        206.27         2.18 o                         
  -8   1  10        670.74        650.54         3.87 o                         
  -7   1  10        287.82        290.59         3.34 o                         
  -6   1  10       5043.25       4966.21        26.98 o                         
  -5   1  10        903.10       1015.40         8.14 o                         
  -4   1  10       1352.64       1450.39         9.94 o                         
  -3   1  10       1941.67       2049.81        15.82 o                         
  -2   1  10        623.45        713.10         6.02 o                         
  -1   1  10        265.07        286.41         3.02 o                         
   0   1  10        559.66        533.87         4.28 o                         
   1   1  10        194.34        191.33         2.22 o                         
   2   1  10       1932.43       1901.85        11.39 o                         
   3   1  10       1200.14       1237.89         6.80 o                         
   4   1  10        496.46        511.71         3.75 o                         
   5   1  10        241.94        226.61         2.54 o                         
   6   1  10        259.37        250.60         3.08 o                         
   7   1  10        323.39        334.37         3.59 o                         
   8   1  10        628.55        640.97         5.71 o                         
   9   1  10       1000.48        978.93         7.60 o                         
  10   1  10        555.71        544.12         5.57 o                         
  11   1  10        274.95        287.07         4.71 o                         
  12   1  10        918.62        873.74         8.11 o                         
  13   1  10         47.18         44.15         1.58 o                         
  14   1  10        106.08        105.49         3.17 o                         
  15   1  10         76.57         64.51         3.60 o                         
 -20   2  10        237.24        215.24         2.91 o                         
 -19   2  10        352.92        335.10         3.75 o                         
 -18   2  10        286.58        272.89         3.15 o                         
 -17   2  10       1451.55       1433.32         9.00 o                         
 -16   2  10        864.46        838.89         5.63 o                         
 -15   2  10         70.34         75.55         1.73 o                         
 -14   2  10        977.82        944.38         5.72 o                         
 -13   2  10       1911.63       1857.45        11.80 o                         
 -12   2  10         33.97         31.16         1.77 o                         
 -11   2  10       2467.81       2380.61        10.59 o                         
 -10   2  10       1264.13       1210.62         7.11 o                         
  -9   2  10        465.62        499.72         3.57 o                         
  -8   2  10       3670.78       3596.13        17.32 o                         
  -7   2  10        344.36        361.41         6.95 o                         
  -6   2  10          9.42         10.01         1.06 o                         
  -5   2  10       2615.53       2624.34        20.59 o                         
  -4   2  10        436.87        450.48         3.86 o                         
  -3   2  10        316.46        339.07         3.57 o                         
  -2   2  10       1319.53       1238.41        11.13 o                         
  -1   2  10       1844.80       1961.27        18.02 o                         
   0   2  10        784.04        806.43         9.18 o                         
   1   2  10        142.71        168.22         2.52 o                         
   2   2  10        779.26        803.14         6.69 o                         
   3   2  10        106.51        113.97         2.05 o                         
   4   2  10        282.09        278.54         2.94 o                         
   5   2  10        527.03        520.05         6.07 o                         
   6   2  10       1128.41       1112.25        10.54 o                         
   7   2  10         38.38         38.11         1.60 o                         
   8   2  10       1163.57       1134.28        13.85 o                         
   9   2  10         45.82         48.70         2.11 o                         
  10   2  10        225.61        221.28         3.36 o                         
  11   2  10         14.22         10.21         1.65 o                         
  12   2  10        516.56        491.94         6.22 o                         
  13   2  10          0.65          1.11         1.67 o                         
  14   2  10        111.27         88.70         2.47 o                         
 -19   3  10          3.42          2.15         1.24 o                         
 -18   3  10        121.31        124.82         3.01 o                         
 -17   3  10       1251.20       1263.90        10.12 o                         
 -16   3  10         85.94         83.73         2.52 o                         
 -15   3  10        310.68        294.08         3.40 o                         
 -14   3  10        740.67        753.26         6.76 o                         
 -13   3  10        143.55        142.15         2.34 o                         
 -12   3  10        665.08        682.46         5.95 o                         
 -11   3  10        519.72        486.45         3.70 o                         
 -10   3  10        955.62        974.78         5.89 o                         
  -9   3  10        645.18        636.20         4.24 o                         
  -8   3  10       1185.43       1111.50         6.87 o                         
  -7   3  10        729.61        691.26         4.91 o                         
  -6   3  10        692.34        675.03         5.02 o                         
  -5   3  10        979.83        982.06         8.74 o                         
  -4   3  10        829.82        850.55         7.03 o                         
  -3   3  10        240.23        226.69         2.89 o                         
  -2   3  10         15.56         14.61         1.43 o                         
  -1   3  10         71.25        107.28         2.69 o                         
   0   3  10       1608.19       1586.74        12.25 o                         
   1   3  10         24.03         22.24         1.59 o                         
   2   3  10       1435.74       1430.53        13.78 o                         
   3   3  10       2954.92       2834.63        24.73 o                         
   4   3  10        521.68        484.82         4.24 o                         
   5   3  10        313.22        319.14         3.38 o                         
   6   3  10        407.53        413.00         4.09 o                         
   7   3  10        127.20        126.24         2.49 o                         
   8   3  10        139.65        134.26         2.84 o                         
   9   3  10        213.58        221.54         4.23 o                         
  10   3  10        366.26        359.02         4.39 o                         
  11   3  10         62.97         64.78         1.98 o                         
  12   3  10        234.12        225.15        10.21 o                         
  13   3  10        175.84        156.13         4.61 o                         
 -17   4  10        173.82        163.76         4.14 o                         
 -16   4  10        605.37        573.57         6.07 o                         
 -15   4  10         30.29         27.68         1.26 o                         
 -14   4  10         91.09         93.92         1.77 o                         
 -13   4  10        393.36        376.81         3.94 o                         
 -12   4  10          8.94         12.53         1.39 o                         
 -11   4  10        868.61        827.28         5.57 o                         
 -10   4  10        827.33        837.93         5.77 o                         
  -9   4  10        176.72        166.68         2.02 o                         
  -8   4  10        221.56        210.24         2.46 o                         
  -7   4  10        373.06        338.13         2.92 o                         
  -6   4  10        291.91        278.24         2.87 o                         
  -5   4  10       1257.56       1234.39         9.57 o                         
  -4   4  10        237.89        235.85         2.89 o                         
  -3   4  10        181.63        160.03         2.64 o                         
  -2   4  10        882.80        833.17         7.33 o                         
  -1   4  10       1623.87       1572.45        10.11 o                         
   0   4  10        481.13        482.78         4.75 o                         
   1   4  10        285.41        274.55         3.83 o                         
   2   4  10       1115.04       1113.87         9.19 o                         
   3   4  10        113.09        101.70         2.31 o                         
   4   4  10        271.17        271.37         3.13 o                         
   5   4  10        227.46        227.72         3.60 o                         
   6   4  10        644.93        619.50         6.01 o                         
   7   4  10        355.28        366.60         5.03 o                         
   8   4  10         66.82         63.71         2.03 o                         
   9   4  10        155.87        140.66         2.66 o                         
  10   4  10        124.10        126.83         2.39 o                         
  11   4  10        294.03        294.67         8.91 o                         
 -15   5  10        624.41        550.64        22.15 o                         
 -14   5  10         59.41         50.69         1.20 o                         
 -13   5  10          3.41          3.27         0.96 o                         
 -12   5  10       1277.74       1278.38         8.82 o                         
 -11   5  10        456.36        441.73         3.37 o                         
 -10   5  10        111.54        105.08         1.85 o                         
  -9   5  10        356.65        363.30         3.95 o                         
  -8   5  10         56.30         59.86         1.53 o                         
  -7   5  10        507.81        497.54         5.45 o                         
  -6   5  10        361.11        342.49         3.84 o                         
  -5   5  10         19.60         16.74         1.19 o                         
  -4   5  10       1202.08       1161.30        11.70 o                         
  -3   5  10        175.50        157.12         2.53 o                         
  -2   5  10        210.06        217.78         3.04 o                         
  -1   5  10        537.21        538.98         5.21 o                         
   0   5  10         49.21         52.11         2.14 o                         
   1   5  10         17.62         16.60         1.82 o                         
   2   5  10        800.96        792.85        11.23 o                         
   3   5  10         79.61         83.18         2.49 o                         
   4   5  10         42.49         36.20         1.80 o                         
   5   5  10        148.32        138.07         2.66 o                         
   6   5  10         31.55         31.01         1.97 o                         
   7   5  10        378.56        354.26         4.45 o                         
   8   5  10        434.98        419.42         7.40 o                         
   9   5  10         78.25         64.96         2.07 o                         
 -11   6  10        220.69        199.53         6.15 o                         
 -10   6  10         89.51         79.67         2.08 o                         
  -9   6  10        114.53        113.02         2.42 o                         
  -8   6  10        372.89        358.94         4.73 o                         
  -7   6  10        890.47        867.32        10.64 o                         
  -6   6  10        129.65        118.83         2.43 o                         
  -5   6  10         28.33         29.72         1.73 o                         
  -4   6  10        428.44        428.81         4.94 o                         
  -3   6  10        410.09        397.25         4.42 o                         
  -2   6  10        129.56        126.67         2.65 o                         
  -1   6  10        234.15        247.73         3.39 o                         
   0   6  10        338.53        312.97         5.17 o                         
   1   6  10        240.88        241.10         4.08 o                         
   2   6  10        221.97        222.60         4.35 o                         
   3   6  10         45.06         42.54         1.69 o                         
   4   6  10        170.43        145.01         3.09 o                         
   5   6  10          2.60          1.67         1.20 o                         
 -10  -6  11          5.87          4.34         1.68 o                         
  -9  -6  11         58.66         62.76         4.46 o                         
  -8  -6  11        535.82        571.14        10.80 o                         
  -7  -6  11          0.23          1.25         2.37 o                         
  -6  -6  11        441.20        442.90        13.00 o                         
  -5  -6  11          4.67          5.72         2.27 o                         
  -4  -6  11         38.74         38.80         1.97 o                         
  -3  -6  11         71.49         66.24         2.90 o                         
  -2  -6  11        311.28        313.28         7.46 o                         
  -1  -6  11          1.28          2.62         2.08 o                         
   0  -6  11        289.74        299.44        10.75 o                         
   2  -6  11         97.93        101.78         4.64 o                         
   3  -6  11        331.42        369.42        11.25 o                         
   4  -6  11         67.06         60.75         2.66 o                         
 -14  -5  11         50.61         51.68         1.91 o                         
 -13  -5  11        278.11        304.45         4.21 o                         
 -12  -5  11        534.41        555.22         7.14 o                         
 -11  -5  11        165.34        187.35         2.91 o                         
 -10  -5  11       1811.53       1911.77        20.81 o                         
  -9  -5  11         30.64         33.01         2.01 o                         
  -8  -5  11        219.00        248.95         4.15 o                         
  -7  -5  11       1379.88       1391.28        15.14 o                         
  -6  -5  11        196.11        195.30         3.85 o                         
  -5  -5  11         63.08         67.45         2.76 o                         
  -4  -5  11        810.38        926.08        10.11 o                         
  -3  -5  11         15.44         13.22         2.20 o                         
  -2  -5  11        519.35        559.78         8.37 o                         
  -1  -5  11        960.86       1039.15        18.55 o                         
   0  -5  11         64.25         70.58         2.71 o                         
   1  -5  11        110.26         98.74         3.33 o                         
   2  -5  11       1004.28       1041.77        13.79 o                         
   3  -5  11        182.37        185.35         4.05 o                         
   4  -5  11        161.97        177.24         3.32 o                         
   5  -5  11        444.42        461.32         7.82 o                         
   6  -5  11        274.75        297.97         5.48 o                         
   7  -5  11         44.20         46.93         2.16 o                         
   8  -5  11         16.39         17.53         2.74 o                         
 -17  -4  11        465.88        462.63        11.93 o                         
 -16  -4  11         18.32         19.33         1.59 o                         
 -15  -4  11         45.76         48.94         1.91 o                         
 -14  -4  11        754.51        784.32         6.71 o                         
 -13  -4  11         83.54         91.21         1.81 o                         
 -12  -4  11        735.59        812.53         6.14 o                         
 -11  -4  11        368.45        410.81         4.58 o                         
 -10  -4  11         91.56        103.90         2.82 o                         
  -9  -4  11        146.32        143.27         3.16 o                         
  -8  -4  11        257.29        254.77         3.86 o                         
  -7  -4  11        457.90        489.86         6.42 o                         
  -6  -4  11        913.65       1050.04         9.27 o                         
  -5  -4  11        518.40        558.53         6.63 o                         
  -4  -4  11         67.71         75.87         3.10 o                         
  -3  -4  11        229.93        231.77         4.65 o                         
  -2  -4  11        509.49        523.23         7.21 o                         
  -1  -4  11        106.35        116.94         3.10 o                         
   0  -4  11        157.46        177.11         3.37 o                         
   1  -4  11        111.96        119.81         3.00 o                         
   2  -4  11         40.68         42.88         2.08 o                         
   3  -4  11        201.70        191.66         3.79 o                         
   4  -4  11        167.22        178.01         3.97 o                         
   5  -4  11        171.13        167.64         3.63 o                         
   6  -4  11        414.51        400.38         4.57 o                         
   7  -4  11        114.64        114.58         2.54 o                         
   8  -4  11         68.07         85.44         3.23 o                         
   9  -4  11        264.43        272.24         5.05 o                         
  10  -4  11         48.70         42.16         3.87 o                         
 -19  -3  11        158.56        155.86         4.31 o                         
 -18  -3  11        187.84        192.74         5.24 o                         
 -17  -3  11         23.69         26.24         2.07 o                         
 -16  -3  11        890.30        976.68        10.93 o                         
 -15  -3  11        159.23        184.51         3.24 o                         
 -14  -3  11        163.13        174.16         2.39 o                         
 -13  -3  11        141.31        140.09         2.00 o                         
 -12  -3  11        716.50        761.07         5.13 o                         
 -11  -3  11         95.66        106.14         2.10 o                         
 -10  -3  11        523.02        530.36         6.23 o                         
  -9  -3  11         61.26         69.54         2.05 o                         
  -8  -3  11       1025.81       1104.82         7.86 o                         
  -7  -3  11        269.25        274.35         3.57 o                         
  -6  -3  11        272.62        256.00         3.16 o                         
  -5  -3  11        511.88        564.88         5.61 o                         
  -4  -3  11        854.20        879.98         7.62 o                         
  -3  -3  11        137.40        135.38         2.95 o                         
  -2  -3  11       1247.57       1331.34        10.19 o                         
  -1  -3  11        523.20        563.24         5.78 o                         
   0  -3  11        244.30        273.56         4.33 o                         
   1  -3  11        787.12        859.70         8.40 o                         
   2  -3  11       1529.47       1608.46        12.33 o                         
   3  -3  11        222.80        240.40         5.41 o                         
   4  -3  11        634.54        669.65         6.34 o                         
   5  -3  11        117.89        119.74         2.19 o                         
   6  -3  11         29.43         29.29         1.41 o                         
   7  -3  11        405.31        408.16         5.71 o                         
   8  -3  11        131.39        133.92         2.66 o                         
   9  -3  11          0.17          1.17         1.18 o                         
  10  -3  11        106.67        109.50         2.34 o                         
  11  -3  11         21.01         21.98         1.71 o                         
  12  -3  11         46.82         45.50         2.71 o                         
 -20  -2  11        658.40        657.03         9.66 o                         
 -19  -2  11        203.47        219.86         6.50 o                         
 -18  -2  11        116.45        130.28         2.73 o                         
 -17  -2  11        550.99        574.00         6.20 o                         
 -16  -2  11        792.62        829.20         9.04 o                         
 -15  -2  11         62.20         67.77         1.90 o                         
 -14  -2  11       1559.38       1579.72        12.45 o                         
 -13  -2  11         18.28         16.74         1.12 o                         
 -12  -2  11       1019.38       1061.63         5.87 o                         
 -11  -2  11       1078.84       1073.38         6.46 o                         
 -10  -2  11        370.61        385.39         3.83 o                         
  -9  -2  11        190.09        215.35         2.81 o                         
  -8  -2  11       1927.10       1925.37        10.83 o                         
  -7  -2  11         62.46         73.50         1.78 o                         
  -6  -2  11       1305.17       1376.67         8.16 o                         
  -5  -2  11       1739.66       1882.89        10.41 o                         
  -4  -2  11        174.77        196.18         2.34 o                         
  -3  -2  11        246.06        254.31         2.82 o                         
  -2  -2  11       1373.88       1489.68         9.95 o                         
  -1  -2  11       1206.33       1326.40         8.55 o                         
   0  -2  11       1714.02       1767.93        13.55 o                         
   1  -2  11        596.26        645.88         6.11 o                         
   2  -2  11       1332.16       1426.36         9.74 o                         
   3  -2  11       1659.94       1727.31        11.00 o                         
   4  -2  11         80.32         83.02         1.86 o                         
   5  -2  11         82.00         81.44         2.03 o                         
   6  -2  11        877.73        897.96         5.83 o                         
   7  -2  11        118.61        125.62         2.13 o                         
   8  -2  11        251.84        256.55         3.73 o                         
   9  -2  11       1039.99       1079.85         8.17 o                         
  10  -2  11        571.75        575.14         5.15 o                         
  11  -2  11        127.42        128.82         2.36 o                         
  12  -2  11        287.22        304.15         3.52 o                         
  13  -2  11        171.24        171.10         2.91 o                         
 -20  -1  11        544.04        560.69         5.54 o                         
 -19  -1  11         19.81         21.09         1.13 o                         
 -18  -1  11       1191.04       1215.54         9.03 o                         
 -17  -1  11         62.76         62.65         1.92 o                         
 -16  -1  11       1569.55       1563.33        14.92 o                         
 -15  -1  11        294.36        298.43         4.32 o                         
 -14  -1  11        663.75        624.89         6.51 o                         
 -13  -1  11        350.19        339.35         3.10 o                         
 -12  -1  11       2151.13       2116.96         9.84 o                         
 -11  -1  11        387.48        407.81         3.14 o                         
 -10  -1  11       2493.54       2480.55        10.92 o                         
  -9  -1  11        965.65        957.57         6.71 o                         
  -8  -1  11       1392.46       1446.02         8.83 o                         
  -7  -1  11       1352.43       1371.19         9.61 o                         
  -6  -1  11         51.23         54.51         1.32 o                         
  -5  -1  11        536.58        626.66         3.91 o                         
  -4  -1  11       6843.46       7101.50        27.36 o                         
  -3  -1  11         86.92         92.13         1.66 o                         
  -2  -1  11        814.25        835.53         5.28 o                         
  -1  -1  11       2314.34       2463.50        13.14 o                         
   0  -1  11       1367.63       1473.12         7.95 o                         
   1  -1  11       1244.44       1306.83         7.74 o                         
   2  -1  11       1528.81       1630.09         9.04 o                         
   3  -1  11         10.94         13.24         1.17 o                         
   4  -1  11       1296.92       1335.74         7.94 o                         
   5  -1  11        378.29        390.38         3.61 o                         
   6  -1  11        701.77        668.32         5.20 o                         
   7  -1  11        658.14        675.88         6.32 o                         
   8  -1  11        123.76        133.60         2.58 o                         
   9  -1  11        487.16        488.83         5.24 o                         
  10  -1  11        389.26        409.53         4.92 o                         
  11  -1  11        135.70        150.35         2.74 o                         
  12  -1  11         84.94         82.36         2.16 o                         
  13  -1  11        185.88        195.42         4.49 o                         
  14  -1  11         19.86         16.40         1.26 o                         
 -21   0  11        486.26        483.79         9.02 o                         
 -20   0  11        535.86        511.43         7.84 o                         
 -19   0  11        282.75        308.75         7.23 o                         
 -18   0  11        367.82        392.32         5.79 o                         
 -17   0  11        742.62        711.29         5.32 o                         
 -16   0  11        399.59        360.80         3.80 o                         
 -15   0  11        383.72        368.79         3.50 o                         
 -14   0  11        548.40        530.23         4.92 o                         
 -13   0  11        113.14        106.10         1.77 o                         
 -12   0  11       3567.10       3551.43        18.87 o                         
 -11   0  11          1.38          2.37         0.96 o                         
 -10   0  11         93.61         90.53         1.58 o                         
  -9   0  11        391.84        397.83         3.18 o                         
  -8   0  11          0.20          1.68         0.85 o                         
  -7   0  11        407.13        417.41         3.02 o                         
  -6   0  11       2099.07       2130.20         8.89 o                         
  -5   0  11          2.24          3.83         0.83 o                         
  -4   0  11        826.41        933.84         5.23 o                         
  -3   0  11         65.56         77.67         1.90 o                         
  -2   0  11         39.64         56.12         1.19 o                         
  -1   0  11        348.95        358.99         2.78 o                         
   0   0  11         30.43         30.91         1.14 o                         
   1   0  11        120.74        104.62         1.57 o                         
   2   0  11       1591.78       1616.43         8.62 o                         
   3   0  11        248.13        286.07         4.96 o                         
   4   0  11        130.78        148.36         2.06 o                         
   5   0  11         43.97         37.24         1.56 o                         
   6   0  11         16.48         17.95         1.41 o                         
   7   0  11        265.08        274.43         4.80 o                         
   8   0  11        697.21        690.01         5.77 o                         
   9   0  11        314.23        324.25         4.45 o                         
  10   0  11         67.60         57.85         1.79 o                         
  11   0  11         65.11         73.38         1.94 o                         
  12   0  11         20.14         16.70         1.43 o                         
  13   0  11          6.95          4.24         1.35 o                         
  14   0  11         69.83         66.41         2.79 o                         
 -20   1  11        565.06        527.83        11.50 o                         
 -19   1  11          9.51         10.73         1.04 o                         
 -18   1  11       1208.40       1184.91         7.72 o                         
 -17   1  11         77.33         77.49         1.75 o                         
 -16   1  11       1642.97       1616.42         9.04 o                         
 -15   1  11        296.82        299.98         3.24 o                         
 -14   1  11        636.48        581.97         5.32 o                         
 -13   1  11        283.11        269.69         2.45 o                         
 -12   1  11       2166.34       2074.94         9.27 o                         
 -11   1  11        424.96        433.18         3.93 o                         
 -10   1  11       2690.46       2657.08        12.07 o                         
  -9   1  11        903.11        875.93         5.51 o                         
  -8   1  11       1305.48       1361.01         8.40 o                         
  -7   1  11       1429.75       1451.67         7.96 o                         
  -6   1  11         38.35         40.18         1.18 o                         
  -5   1  11        531.63        609.57         4.82 o                         
  -4   1  11       7052.06       7248.94        36.13 o                         
  -3   1  11         64.80         71.23         1.41 o                         
  -2   1  11        845.43        853.28         5.32 o                         
  -1   1  11       2198.56       2321.66        13.75 o                         
   0   1  11       1252.73       1327.21         7.35 o
[truncated: 179,902 more chars]
